# Supplementary material for: First insight into metal binding proteins from the de novo transcriptome of acanthocephalan parasite Dentitruncus truttae
Source: Sci Rep. 2025 Jul 18;15:26152. doi: 10.1038/s41598-025-11623-5 (PMC12274423; doi:10.1038/s41598-025-11623-5)
Supplement: Supplementary file 1 — Supplementary Material 1 [file 41598_2025_11623_MOESM1_ESM.xlsx]

## Sheet: Supplementary file 2bMBP P laev
>KAI0977655.1 hypothetical protein GJ496_006635 [Pomphorhynchus laevis]
MEYHIITFTYNKNFRINLLKDEKGRHGVVNDELSYVRNRRTFKYKSISIDYSGVDADTEW
INITRGINEGFKLYSQKRSSSQMVIDVEYWISPSVAKTARWVRAFQREHITSCSHICDGT
MSIKVYSCPSSEMFSEHCSTTELVKETKKKCNTHCTLSWFEHLAHACSSKHGEGYRYAQF
VCRLDSVNYHTWQLVDDEHCIQKIGQKPKIARVCIGDGSNIGWKYGNWLKCKLSKEKHCE
KHRKAECIDESNKRVSDRLCNQEFKHIREPCNESDCYFARWTVTHWGKCQCIEGGIRKRV
SRCVRNHVQVAESECKSRKPIEVKQCRSECQSAKWKVGQWSKCSKQCGISKKFRSVTCAI
NDHVVANRLCDISKRPSQWQMCELESCFNWEAQHWSECNPVCGNQSTKNLEISCVRISDK
VVVDDINCVNPKPQYSELCNQAPPCGKWMYSDWSVCNATIYQTIGYQSRQVFCAATDGSI
TNDTYCYSDVKETLLKTCNLQLSPKWKVSLWMKCSNNCGIGIQRRRVTCVSVINGKTIRL
TNEHCKRSPMPASTRNCRSYQCLVKSCETICNQRTLINYVCSKPSNTYTFNQECVSLTKT
DYSQISCSAYCKRQRTSKLIEKLSEFNNFRWIASQWSNCTSICGQGNMYRHMRCGSLLNN
YTFPSQLCDINKKPVLVTPCNGDCFNRLTKSKHVAKSKQNKGDIKSILPTKIVTFRPTND
HESNHSVIINVKYGKPTVPLKSFRWYNKNWSQCQPRCNVGKKYRIVYCVNEEGKKVSDSL
CEQKQSKRPKSVQRCSLSPTMKNCFELSRKRNCKIDGVYTFRIDGKNAKIYCSDMTSTQP
KEYINLPAGPNSNYAEVFPSRYYINHPNIIRTSILRECDLNHSGFTGFNKVALNLENLTV
ITDDYRYAETRYGVQIPFGQAGACSSKSSCRKGRFSVNLTGTSFTLDTETIWKAYKGSTK
QIATFRSLKNLQTLFAYCQEDQCQICGPSSSTGIILKISRICVSLYDTSRYEDMRRSRKA
HSTALLVIGDHSYNTETV
>KAI0977656.1 hypothetical protein GJ496_006635 [Pomphorhynchus laevis]
MCCETRLLSILILSLKLAGVIMCETICNQRTLINYVCSKPSNTYTFNQECVSLTKTDYSQ
ISCSAYCKRQRTSKLIEKLSEFNNFRWIASQWSNCTSICGQGNMYRHMRCGSLLNNYTFP
SQLCDINKKPVLVTPCNGDCFNRLTKSKHVAKSKQNKGDIKSILPTKIVTFRPTNDHESN
HSVIINVKYGKPTVPLKSFRWYNKNWSQCQPRCNVGKKYRIVYCVNEEGKKVSDSLCEQK
QSKRPKSVQRCSLSPTMKNCFELSRKRNCKIDGVYTFRIDGKNAKIYCSDMTSTQPKEYI
NLPAGPNSNYAEVFPSRYYINHPNIIRTSILRECDLNHSGFTGFNKVALNLENLTVITDD
YRYAETRYGVQIPFGQAGACSSKSSCRKGRFSVNLTGTSFTLDTETIWKAYKGSTKQIAT
FRSLKNLQTLFAYCQEDQCQICGPSSSTGIILKISRICVSLYDTSRYEDMRRSRKAHSTA
LLVIGDHSYNTETV
>KAI0977657.1 hypothetical protein GJ496_004693 [Pomphorhynchus laevis]
MEIGEGHNRAANFEMLNYDVSKVSSVDPLDSETQINNYVSSGGLISSTSNVFPVSTFSQI
IHTEQEISSNEPIVKYIQYSQSNECLTCPVCHAIFSGRSRNKELLLHLELVHSCMNVYFM
CPICKYTHKSASGLSIHFRVCSKNKAISTYVTGNESIIVDSNSATVSDSNTVLLSAPLSN
YDSSNRINAAIESYERTHICDVAYPFPVNQTSKCPVCNILLSGRSCFQMLENHVQHMHPS
IRLNYKCSKCGIFENRKAISVRAHAAKCKGSNKGEGNSVIQVHDVNNNVRLTINNSQDLH
NTLEHIVDENEFRISDNPQFHMIDRSETPVHEVCSNVTLANVDSQITPYTLEHTVDENEV
HTAAIPTCYQPISQHARVIETPPRCTLIANESNELSRSSGLSDVQHSDQTITSEIPICST
VSNYQGALNIGAISEHLNSLYNRPNAHARFKHLISCLQHELAQYSESSMRLLIDRFVVIY
TMYLTKVDEKLKPSNCDRLSRLGLHPIYLKASGTTILNTVAMCVYRNPSRHRDVANIVIS
EYKTYRNKWTVIIRETNDIAISYDELLEQLERGIFSAHGLILKIAAEAYQRIFKLIADSP
DYDVIYSPTNRVNQSTSICFVTQSKNGCILPCVPTNGATAKEHKTLIKRRNRALYFTNTS
KLAKEVLGSEDKTACPINLDTIYGHFNKLLSATNENPVCNPAMTYRYERQHNVPPTIESA
QTAQITRKMNKSSASGVDRVTVSQILRYDPGQVVLTMIINMSLQNGYLPRLWRSNKTILI
PKPGKIIVNGKINQTSLHDVSSYRPITIGCIPCRIFHKIVLSLLDAELPVDKSQYAFRLA
PFQQLNFQSVINKIDNAVYVLKSSGLSPTQTIHILNDFYLPSILYECTASDLSVTALKSI
DRAWRKHVKQILHIPLFTNNGFIHLPPRLSGLGIRSIAYEVASARIRVYKHILENFEQFV
NESLKSELISAKKSIRPEYDERLSINENHLQAQIQAWSASKSQACGVELFTSGNAPPSNL
IGVGGVGGVGGVGGVGGVGGVGGVGGVGGVGGVGGVVLVVLVVLGVGGVGGVGGVGGVGG
VGGVGGVGGVGGVGGVGGVGGVGGVGGVGGVGGVGGVGGVWC
>KAI0977666.1 hypothetical protein GJ496_000507 [Pomphorhynchus laevis]
MSSKLYIANLNPDTTRKDLEDAFGAYGEVTQCHIGPSRNKDSPNTNYGFITFDRSENARD
ALQSLDGAELNRNNISVQYARRDGGSGGGYSRGSSRNGGSSMSGGGGYRDGGYRRDYSYS
SGGGGGSGGGGSTFYRGGRQSSQIMCYKCHEYGHIARSCPSSSDGPQYGGRDRRNDYGQE
GRNYRRRSRSRSMS
>KAI0977668.1 hypothetical protein GJ496_000509 [Pomphorhynchus laevis]
MTRQSTKDPDVLLFKPSVNNNNNIIQPRKYETKNKKSKKRQNSSASRRSSVSTELHSNVL
KMKGGFIKGQCVNFLTNTGKWKYGRLQDIDSILGRGKVIYIDGRLREVWVCTTHLKLISQ
QNEMSVNIGDVVLAYRQSSKAMIPGVVLHYNQLKEQMCIKFYDGLIEDNVHYRIIQNLDG
IELGNVIVETSLESLQLIRSTECDIHKEKSPAKLSINASTESDTANKEYNFESFVFKPLV
KSMKTPRKSKCKTSSLILSGLKENKHAFNHPSQECHQDIITSPPYVLDESKQMDSQNSHH
TDSIGSEIHISKQPSPTRTISVYSSNSSLNNNETEKRVEEANCIESVEITPVTDTDEIIV
VDSDVVSPNDGSCVPSRIADDQEFLSSHEHVDAVECSPTTNSIPRINSIQISTNKRRRFS
RGRFIPVARRKKRPREAMVNNEVVESAVDNSNSSSDRSTVVDQSLLVSPKCKKIKIIDGV
SDENLAKDQQHFDIFKHIVEINSEQLEIPSTYKMFFDTTKQTERSTFECPFVECGRVFGR
EDLLNTHIQYCHDHAIEEERVITVPIDCNSVQAISIQSTRNDFLPTPYIVVHCSCGDKTM
TEDMLQVSLYN
>KAI0977675.1 hypothetical protein GJ496_000516 [Pomphorhynchus laevis]
MLSVESAEFESIHENRNLRRYRFHDKSRKWQPDERRSKLSRNHKENKQSSLFSDLKKPKI
EHPKTVVINKFTTPTDHASLNKSNLNNDTTEYDDVEDVSNESEEFSNESKENVQYDEKGT
SKFDTSLEKNSSDNNSHVITEMIRIGETNFTEFENTMESSNPEFYSKMNTTEIIANGKHV
NNRSNKTLENESTKTLQ
>KAI0977679.1 hypothetical protein GJ496_000520 [Pomphorhynchus laevis]
MLSVESAEFESIHENRNLRRYRFHDKSRKWQPDERRSKLSRNHKENKQSSLFSDLKKPKI
EHPKTVVINKFTTPTDHASLNKSNLNNDTTEYDDVEDVSNESEEFSNESKENVQYDEKGT
SKFDTSLEKNSSDNNSHVITEMIRIGETNFTEFENTMESSNPEFYSKMNTTEIIANGKHV
NNRSNKTLENESTKTLQ
>KAI0977681.1 hypothetical protein GJ496_003156 [Pomphorhynchus laevis]
MTDATSLMITEAAGLGNAISDITGIGLAHRIELFSFKLLSYLYFNETTNSNKIETILVTR
DFRKAKLAGKMIGVTIGCLLGMCPLLFIE
>KAI0977685.1 hypothetical protein GJ496_010286 [Pomphorhynchus laevis]
MNPPQQQICHRNTIDISLNSRNKKLRLVLSESVYATDIIHRRRSFINLRKALVNAYNAVY
YRTNKTSLNNRTMTVHHRSDNPRKENAVRPLVLTTNQCDGDESVVIEANDLDNNCPAHCQ
LSDESQMESYVSSTTSNSIANSCNTVVNEDQDDEDSILINIDCIRCISQDNRHNSPLVCS
VKISNINSNQHSFVHTQHAPCFLLSPVQLLPPMKAFGIVRKNFAIADDDVNATMAMEKRR
AHLSKISLENDPYSYLNKQILSELIKKCRSIYLGSDLDLILKDTFKLDEDSALMYRLRQA
IDHVLNYSLNSLSSSSSSEINMNTTAVASETTSWIPNIDELTDDNNLPAHKRRRSYEDFV
DKFELDKLINSYSTLFCRRCYRYDCLLHKTKVSQTRNPLDVLNKNQVCNIIPFITTAPDS
IKNDKAVVINCETPNASITFDDTTTSGCCSQRGSRRGRRRRGVGIGSAATVGRSEISRST
ALTNGITSNYRSPESDTFKLLSILNDQMCNLHLTAEKDPFSISSISDKQRRDNWTTADRL
VLLMLSTVFVDCEIPCIYARILGKQCNSVACQLERITDKFQPPSRSVIHPAISQLLLSVY
RRNMRRSNYYVSSGGSKTEKIINTDCNESLTCSEHRNQLSSSSTSSCLQYNFKSDHCRHS
SDNCIVNDDGIHQQDDDHNEDTESPPQHFAKMGNEFNNNIKSSPRQLNSTLIDNSVQLKR
LRCSHKLYSGQNSANSLPCGYHPCDHRPYSCTELKLRSVQMLEMKKELTSYESINLSYDK
PIDTTVAAIENENLLERRSCSSGVDRPCHQRRGNIKNIRGASPTLLSTGHHLITNIDGYP
SGVCESSDSSTFTNDKSITRQLRPSADEDVLARKSKEANPLSFHYHHDDDSNLDISFQDN
CCLARGMFCEKYCLCLPTCPNRFPGCSCKTACSSKQCPCFLAVRECDPDICLTCGAGCND
ESRQSCSNVSIQRGWHKKLRLGLSEVAGWGVFVIEDVERNEFIAEYCGELISQEEAEQRG
RLYDKEKCSFLFNLNNETVVDATLKANKIRFANHSINPNCFAKVVFVNGDHRIGIYAKCF
IEAGSELFFDYRYRPNDNLRFVGLERRQDI
>KAI0977686.1 hypothetical protein GJ496_010287 [Pomphorhynchus laevis]
MSNDLNDDTGISRDDSLLVQGCSLQLCSSCKICCCNMMYVSTSSVLVMTKQRKVSFFCKT
ETTCTKSKYVKRFTVHRCPLCASAVLVYSASAVLRSWQNLKFICNFGQYIFK
>KAI0977690.1 hypothetical protein GJ496_010843, partial [Pomphorhynchus laevis]
QHPAVIEASKALIPTIGLVDTDTDPSLITYPIPANDDTIQSINLFCDIFKSCILQSKALA
AYNDDERKTKMFQKGTENSIKDNEMPENNL
>KAI0977695.1 hypothetical protein GJ496_005193 [Pomphorhynchus laevis]
MQFSPRKSKILGHVLTKVCIQACPNKLEAIQKMPTPTNKGELRSFLGAVNYLNRFIPSLQ
PNCKSLYELSGRRAVCSWKPEHTQAFEKVKESLMDDRILKNFDIHKDVHLTCDASDNGLG
TILFQEDLNHVKLPVAYASRTLKLNEKDYAQVEKEGLAIVFARIVIPRSIRYKALETLHL
EHPEISAMRHLARLYCWYPTKNTDIEQWVYRCSFCQKQQPKSAHQPLHQWMFLQKCGLGY
TLILQAPLMDICIWL
>KAI0977698.1 hypothetical protein GJ496_006153 [Pomphorhynchus laevis]
MPFEMTESEHCPRCDKPVFFAEEMNVAGRKWHKTCYKCGLCKRSLESTTLAVFENNIFCK
HCYGRKYGPKGYGFGVGAGVLGMDAGEHLGNKETTMTNRPHDYVPGGSQNLSADEPIDE
>KAI0977710.1 hypothetical protein GJ496_005709 [Pomphorhynchus laevis]
MSGATVRWADVVQPYDGNSDFEEWICKLEVVAKLQGIDNVGNCLPVFLTKGEFAVYQGLN
SDVQKDYKALRKSLLTAFSISATRAYGQFVQRQMRPDEKVDVYLADLTRLFGIITTAHNE
DFLKCAFVNSLPASVKSQLITSSNFSDMH
>KAI0977711.1 hypothetical protein GJ496_005710 [Pomphorhynchus laevis]
MLGSQLDDQPQLYYTKSIGTVSNDRDKNIQCFTSHNTGHRSRDCHTKPIRRCYNCGSCDH
LANRFACKETVEVDIQVQGGTVIKTSCLSVDMNIPFDALVGMNIINRLGGIQISRGYEKF
LGDAAVFIMYQRVMYLKNGKCLQFQ
>KAI0977712.1 hypothetical protein GJ496_005711 [Pomphorhynchus laevis]
MAVMQANKSKVRPVFDFLELNGFVTSNTAYADVCIEKIRSWRRKGEHLFIIDLSRAYLQI
HVHEKLWKYQVVRLGGRQFCLTRLGFGLNVAPKIMKAVVEKVILDHNVRAACDSYLDDII
VDESQMSAKSVKLYLSKYGLESKVPRKIDGAQVLGLNVFKMNGKLNWKRDNKPLDSDVPT
TKRQLFSFCGKVIGHFPVCGWLTSCSYLKRLCNDIGWDDPIPENVMKSIENITVKFREHD
PVQGKWRIEETSNPVTIWCDASSVAVGVVVELNGNVIEDASWLRKMDDDTHINLAELEAI
IKGVNIAISNKFCKIKILTDSSSVRAWVACTIMRDKPISTRGLRQSYFKDELAFCIKYSK
STKSMRQ
>KAI0977722.1 hypothetical protein GJ496_007350 [Pomphorhynchus laevis]
MDDSALLFGQKTNQPTSKETVPNEATLKRRNTSPVDMPSYPAKRVRLQAYQFTHLQSSAC
FVKASTKNLKWPVTDNDLKDEDTNKSDIISNLWIHDLHDVLNTILRRISPIDRTNMSLVS
KRWNKVISYINDANKRRSNFLKKIAIMNEECKENCPDSKHFISKNTRSQTKKLADKKASM
SPCSFNVENGPFKESPRSPTKLCSGPRLSSFIRCFDQIPEKIEGHDYTNMPCPNCRRTCL
VDVKYHRGKCLYAKCRFIFCSLCEEQYHPLPLCPERTSFKFNLEKDKSVTNSSPIRM
>KAI0977723.1 hypothetical protein GJ496_007350 [Pomphorhynchus laevis]
MDDSALLFGQKTNQPTSKETVPNEATLKRRNTSPVDMPSYPAKRVRLQAYQFTHLQSSAC
FVKASTKNLKWPVTDNDLKDEDTNKSDIISNLWIHDLHDVLNTILRLHLCMSLVSKRWNK
VISYINDANKRRSNFLKKIAIMNEECKENCPDSKHFISKNTRSQTKKLADKKASMSPCSF
NVENGPFKESPRSPTKLCSGPRLSSFIRCFDQIPEKIEGHDYTNMPCPNCRRTCLVDVKY
HRGKCLYAKCRFIFCSLCEEQYHPLPLCPERTSFKFNLEKDKSVTNSSPIRM
>KAI0977726.1 hypothetical protein GJ496_007353 [Pomphorhynchus laevis]
MILPSSHRVTNEVDCNKELSGEQTRQLSILSNNADYLGLLVFLEKFSVPLGLYEYSLRSL
ETGIISSEEVFTSLGMQELHFQFLKRIHVCRSITRNKVLKFISKFANTYGLSHIADQLNE
SESYESLSPETRLLLLKTVVDCQLDENSRLRTFLSEQPADCVRSTPVGKDKNGICYWFFE
DSEYSVRLFNENLAIEQRPINLIASDPQSVLKFIEMLVADIQLQNKFKSWIPENFRDVSI
VNVVMENIILHIEEMLIASDIQDNKEEVSKQTPRRSRRTNPKRSTVMKMHKKKSIYSDTG
DKDDKDFYPDQSIYKAVKQKVNGVYYDTNCRKCHNPQSEDIVLLCDGCNDPYHPGCLLPQ
LIDIPEGDWFCPICDQKNLCEILSKRLNHITLALEEVDKKKAASAIARQNRLANVQANIE
NLIMKAQIETVDTAKPKARTVYTSEDDADSYSNLSDYSTNKFGAGRTRRARNNVNYRFDD
YDAALKEAIGEASSESDQDRNLSDVVDPDIDSVRKKSVDRDFTLYDNESISYQSSNNSSI
GQEDFDIDSNDEQWNPMHQHHQKKRAKRKQYAMTATNGSSDNDSLPGWKSATTRNVGRAR
HPALRRSTRKAAQTCQPLYYDDSESNVSTADSSSQDISSQESDDYRSTSAKRSTRRVARP
IDESSSSSSGSAIAEPLTTAQTNDDILWKRRLQLNQYDENSKLQMKEIIRRKNNEVDNEK
FNFPVKTELTSSEAKPPQSILVRRYLMPDKSCRNKQYPIVNVAGTDSYGRKLLERTIIQP
LSNPVSLLNNLNITSANITQPSSDFVADVDKSENAQDFNATISRLNNSLVRPQSPTATNS
FSHQQHHNAVTGGSAFLKGYVPRAIRSTPFLLSENSFTLYKRPSKQQSSHKSDDLAINCD
DSLDNDGEKDDGCGATHSEKDSYIHSSNCDKSDHTVGDPVQANNKTDQDSTNIATED
>KAI0977728.1 hypothetical protein GJ496_007355 [Pomphorhynchus laevis]
MYTIGNGKTYTMCLSSQHASLPQAESSSTSNSSSHLSLLSSKTSLCPVTAGQSKKRICFA
SISTAFEEIVKKKQKIDDSNLFNYIIPYISVNFLHNDENTIGSANNRHKKSCKSTDTGTV
SDNANKQQRQSKQHSTPTTVELEIAPAAKLRSTKEPTDVQKKISLIDSVDNVPSSVNQTA
IGSTDKILDYSAGSSTTAQSQIIAYNESKSLVQIDKEGDGVHQIQAVNDDSRSEGAATTN
DESTENRLAADSIDDTIIGSQQIADNNISSSLSSELSDSSVHDRQKSRHRGHHHRRHRRH
HHHHHHKRRNKHHRKHRHGSKRSGDSSSTSTRKPSKQHPTIESMKSSSSRQYNSSRLGSP
LYGSNAGINHQLPPQHQHYPIGGYYPTSATVSAHQLHHQTSLFMPPQASPMSVPPPSSAQ
QRDNHSSSYYYQQQQKRRYHTRRSDDYYLFAEEQHQYQSSSGAMLSGDRSRCITLRDSAR
SPKRQRYNSYHRKRRYNEHYNYRRRRNRHDSPMASYSSSQYGSDDDSGTNIRSSRAHNPF
INRSMNASVSSNSLGAELQRLRQNREAAASSLQQSKTKTSSGTNKSIINTQQKTKDKPSA
SETMTIPIEQAETGTQNSSGLLLNTTICIDQGQQKGQESDHFDMELEKYQVSSNSSGNES
NNGEETLRDRSDSMKAVKSQPDLTKPHIQHSINPTNLIRSLPMPPYYNIDDVDLKSSISS
ILPQDKIVRNHIDNVANQRPSSPCSSPADSSPESSESNEDDQENNDALSKDVDVNMSSNE
SYMGLRLMSTRPLILKKREISKRDAWGDRTVDAYQIIIKIGEGTYGEVFKARCKATGELV
ALKRVRLENEKEGFPITAVREIKILRQLKHENIVNLIEIVTDKRSSGDSDKHHTQRSFYL
VFEYCDHDLFGLLDSGMLELLLIHIASFMKQLLEGLNYCHESEFLHRDIKCSNILLNNKG
QIKLADFGLARLYCSGNRQRPYTNKVITLWYRPPELLLGEERYGPYVDIWSCGCILAEFF
TRKPIFQASTEAQQIELIAKICGTPCPAVWPDVIKLPLFCSLRLKRMYRRRVREEFAHIP
PPALDLLDSMLELDPSKRITAAAALKSPFLINVNPDVISPPT
>KAI0977733.1 hypothetical protein GJ496_010127 [Pomphorhynchus laevis]
MMTAFLLLTGIIAFQISEQSSPNRHFQIVKPSQKCTNENEAKYWLSKDSECTICSCTDVG
SFSCSSIECLMDLKCPEGQELVSEGCCAYCKSIKEDNVKHYCVLPQTNDMVSQNSIITRS
WFGLNMHLCDVVVLCIRNDCNYFRNNMYVENDTSSQNLL
>KAI0977737.1 hypothetical protein GJ496_008596 [Pomphorhynchus laevis]
MVLSPKQTEELHSAIADYLLQHGFENTARQFIAEACISDFDDKKNVGLLEKKWTSVLRLQ
RRVMELEKRLSQLEKECFITNHKREKLSSSEWTPAQPEKFALVGHRNTVTRVVFHPAFTH
IISSSEDATIKIWDFETGEFEQTLKGHTDTVQDIAIDFEGNNIASCSSDLSIRIWNFNTF
ECSKTLRGHDHNVSGITFFPEGSKLLSCSRDKSIKVWDITTGFCLRTLTGHSDWVRAVRF
NADGSYFASCSSDQAIRVWLGGSMECKHEMREHSNVIETIEWLPETCFSYVDFTVSNGNS
AAESRSQGAYILSGARDKLIKLWDASLGICMFSLIGHDNWVRGIGIHPDGKFIYSVSDDK
TMRVWDLRNRRCIKVILAHSHFCSSIAVHKSAQFVATGGNDRKVKIWECR
>KAI0977741.1 hypothetical protein GJ496_008600 [Pomphorhynchus laevis]
MKDILISGIPISFPYCPYRSQLQLMNQIIKCLINSENAMLESPTGTGKTLAMLCSCLAWQ
RAFKASNDDESVPVIYYGTRTHKQIAQLVRQLKLTSYSSKIRMSILSSRKQTCIHPEVSK
SNNLNEECRKLCKSTAMKCSYNNQKVRNHRELQLSRLRILCNEAKKISQLDESFNIEDMI
RVGSFKHTCPYFLAKQLSTQSELVFCPYNFLIDPRVLSSAELNLNNSVVILDEAHNIDEH
ARECLSFRFNKLHLDEVMSELFTLIRDDYSCNTGHELNSSARISLAYLSPKLGYLLNWIN
NYDLEIVELKKRSSRIPVMDFVHAISEMGLGPNCLAKIKTHVSSLTDCSIESKEETLVVQ
LISDKVKYFFDELLLALDTIYVDNLKYIEDYDVVIEKEIDNLLSEEQQAIQLRLICNNAA
VAFRRIDEGKIRSILVCSGTLAPVCSLTCELGVRFHRFAEADHIIDHDQVSANVVSHGPN
GHALRCTYQNCSSFQFQDELGLTILSIARSVSQGGILVFVSSYRLMQLLIHRWRSTGLWQ
KLSQHRSLFSENNYKPLFLMDQHKLKDGRRKRVGKLQQNLDVVDLYKEAAQIPPGAILFG
VFRGQVSEGIDFSDDTARCIITIGLPYPNLKEITVELKRKYNDIKREKSFDRCSGVDSHK
AKEILSGDKWYDLQAFRALNQALGRCIRHKNDWGSLILIDERFTKNLTYVKYLSKWIRGK
LKYNRDYNTFTEELAKFHNRMNTTSRKIQQDQQSLDDDFNELESLNEKHNDKTYFFDKWK
EKYEIQDSDTMNCSRSLTGYVRKRRYNVFNANSSYKLSRVFSPDRCAYRFNKNDRNNSDS
LHNDPVDLRENEMKHYEINPDSISVSKITTDAIDKSNDVQLDNTINIKPSLIITHTIDSL
NEFSNNVDEKLKKSVQVNSMAVDNKLQFLDNKGIYNGICTDSIDFKVSVNCSLAVDKDNS
GVLIANDENISAVNKVESKDIFVTDNDESNGILNTSIYNEIDLYDLSSIVDLKTDNCEEC
SIKESFTTHTMRDDNTVEGTIDNVIRVDNTEARNLQCNLSNFELIDLSVDEDIDNSSVTF
THSSLDNGCITPRKKINDLDVICLDELSSELDSSSDDCEITDFDLSTVAAMFDSNKDGRN
CTADDDKKNDKSIDYDNRAIKPYEENLVDDGCRQSDSQSDQFSEDDEIVASLIATESNHR
ELFNDLKHSATDMFQEFDDDDFV
>KAI0977747.1 hypothetical protein GJ496_008606 [Pomphorhynchus laevis]
MTFYWGKTRHPLFAKCKTNYLQQLPRPVNDSAGIYSQLNDDSSPITNPNVFINDLNNRRR
RQEYQGFNNGLPQQLNVIYQDISRKHIRPTKTTYSNERIQMYRNNYTHQNQQWTRHHWEN
DGKEGRRRKQIRSRSIELLRDKETNVSRVSSDLAGVANMKHVQSAVNGKRSTVIKDDDAY
ESYPENNNVSANNPIYQQHVSPTQYNRDYLRRNIVHSVHYYNANPSMIKEPKVEIYQSKG
ATEVFVPIQKRRKHKSKIDKASHVDHRLNCAKLVQSNQNDDENYESMDQIINYEKLNEES
CNRPVNLPAVIDRQTQYSPRTFNRQCLRLTNSSKISKVLETSNVQINHKEAGIQVEEQAL
NDGNEMSGLNSKDTGNKYENQIVQTSYSLMSENNPICGQNLIHRITDNRLTEPPLSCGIE
IEKSTFKDGSEFSDNLLTKSNGSNTENGCLNCDGEKCLVTNTKFYDRLFPNSKVENNDKH
DLKTSRILKNFKEHENSDQNSLSRFLNSSSNCVINYQPSVNFPCDNDDNGHNLNGLQNNT
EEISQPQKISIPSSHRDDNTLIQNRDLFEVRKQSVQSKNFLEDDYFIGKNEKSVLSRKDL
LSYEEHMQEFKRQKEDKFSFSKIEIDLKTDNYDFYLESSHFDKQDGEFKKIQHKLCDPVF
RQKFVELIDELKKIEVNEVVERRQHIARNSPVVEPSTYNDFYVQNNYDIDYDGGKEVNEQ
EIYKIKELYKEFF
>KAI0977748.1 hypothetical protein GJ496_008607 [Pomphorhynchus laevis]
MGNLIRKYFSSQNMEKKSSFHVKFNQTIIDDSLHIPNNEPIIPCKANYIVKGRLLSDSRQ
IASQLECDKRISWYFTENDIQMLQGSSKRVMQLVENRGRDLFNRVFQYDYDFKSLVKLKR
NYSEERIDVLFNTHADRVQGVIHDIIRNVNNVPYVYDVLENLGRVHVGYRVEELHMDIML
CNFLDTLHRFDWENWCDRLEHVWLKFLKIMLGILLTGMRKRVNGRPSGYFELFDMQQ
>KAI0977753.1 hypothetical protein GJ496_008612 [Pomphorhynchus laevis]
MTDSVNSGELSTGELDSEIKNPSLYSEDVEIEPTEYREQWVMKGLPAWAHGGLPNGWTKA
THGSGLPIYVHSETKTICLSKPYRLGSADLKSHRIPTCAIPCLYYHSICKDNSISSCQSV
TSTKEGKYDHNPAGKDSTEFEIPKPFTISEVATFNVKKGCSNSLKAFEFGSLSEGQLRSY
CQRKFDFELISLPYFANFASKCKFLKNKRLKRELTDSTPQSDLKRSKANNETLTFLPLVS
TRDDTTTCPLEDGELTSSLDITMSSTLQQLHTLCSTVLNQPLTYELDVNPRDINNRFKVY
VKINNELISESTGRSKKIAKIYAANKALQVLKQRRITHPTLHCQSLNLEDFSTRELESSS
EITDISITKQLEGSMCDGITNDTLDAFSSYTINSDSIYELSLSLSSPTPYKILRSIVSLD
FFHFCSPIKEQVHTKSKTTHVSLECKRYNMTDAHSPAIQHRDGFNISTYVAESTSFINKE
DALSRAAQNIIGQMFPRLQFWSEVLLMVQNMEAMCTCSAYVPQARTDTIFENRSETSLIN
SSFHNDINWTLINEIRTELRKISKKVK
>KAI0977754.1 hypothetical protein GJ496_008613 [Pomphorhynchus laevis]
MASKCLSDEERFRYSRQTAHYDFNEDDQVRLKCSSVLIVGCGGLGSIVSMQLAASGIGHL
GLIDGDTVEISNLHRQLIHDETSVGVNKAISAERRLVSMNTNIAIFTYTTFLDADTFLLL
VNEELRKFDVIVNCTDSFEGADQCNRLSVLMGVPLISASVVETHGELANYNYPAGIGSCY
ECVHRSPGLDLRSKRSAAQFGVFAPVVGIVASAQALEVMKVLLGKSIAGHTALKSEMALF
DCSALSIRKIKLKQEKRADCKVCSVLKS
>KAI0977755.1 hypothetical protein GJ496_008614 [Pomphorhynchus laevis]
MKSETSSLLNRTVVSMNDELGSCSSSIGSSISRFYLESGEGNSDDNEIEGGSSSLHTSIL
WRRLSELIRFTLSRSHRLSLSSNIGSKPQTPNTGNAEKVVLLQDESNPIAEKRSKGIVLC
RLCLSDYLLSDLISLERSCGHRFCANCLKEMITLSISEGRIMIECPLIECNQYIHPSDIS
QIVGEHNPIILKYEQFMVRRVLLTIPDSRWCPVPDCSYAVIATGCASCPLLTCELCNTEF
CYHCQQLWHPNQTCKEAAANIMMRASSTSKRASKSKRCTKSSGSSRQQRKNRDRRGQIWL
THKYDNFSYTAVFEKKMRDSIKRCPCCKVAIMKVDDGSCNHMTCSQCGSEFCWLCLKIIT
DLHFLSPSGCTFWGRKRWSQKKKILWQCVALLGAPIGISLAACVSVPAIFVGLPVWAGRK
TYKRLTFQSKKKRNIAVCLTSISALLAAPVIATITVVVGVPVLLTYTYAVIPMSMCKNDG
CLDVNTVTNDELLIEDCDEDWLLTTARNSFYSCDSLGCSESSSVMLASDRSKQRRSCLDQ
KKQIRFANSLDSFSPINNRASFLSCFDACGTASGIVNNISNDIDISMKYPRTLSDPLDII
PRKYQSRKSRNTSMPSINSDYIRSKLIQNMFVISALFKRALTTAKTKLSKNDVNKALKNL
PGWISIEEDSNSIERSFEFKNFNEAFSFLTKVAMLSEKINHHPEIHNVYNKVQLKLITHS
QNGVTFADLTMAKKINEMLSNSNERNS
>KAI0977757.1 hypothetical protein GJ496_008616 [Pomphorhynchus laevis]
MSSTEDGNCIAQTCHEIVYPVINNDLCDSSSDIITDPCSLKDYQKEESSIKIYCNACRSE
KGKPLAVGRCLSCALLLCRACVFAHKFMICFQGHDVIPLSDSRRESIICNSLNLLEYKTG
DDGINTNTSSNNSSSVSISEELSNSTGSSSLSQNPLEPNRIPDETSSINGFISKHCCISN
KMNSCPTTITNAINHNESERHSPLCNLISNLSLPADNSRISTSTFQNQIQQHLHSVQNNI
LPRQPTTSFNKRDSLNSCQSLDCLNNSVHMQDQTDNLVNKNTTRCSTDLLMFMEKASSAL
QIQYWKAALKINETISFFKDELAQRKHTLMKTLDDAYDKEHRKLVQLAKEIRNNVALIDI
STRVEIMKCCDQMLNNGSTVFDFVAEHQQIKRLIKESSGQLKIKHIFDNEHEKVSQWNTD
NIDNTLSSGYDSMSLSQNSNRTSSYLYPPTSHCSDVQYYKQNASYVIDSSQDQIGLTSAS
RTDVASPWSITDNSCYWLQDPCWNSDSYSLFPSTNVYQSDVKKVRQLSDLIEPALPCLSK
TTTSIENDEPALSLSPGGLQGRYTDLATCSVQSPDPSLSVGSCCCGNRPISSIRRQKMVY
HCKFGEFGGLDGQFTEPSGIAVNLESDIIVADTNNHRIQVFDRDGRYKFRFGECGKRDGQ
LLYPNRVAVFKLSGDIVVTERSPTHQVQIFNQNGTFVRKFGSTVLQHPRGVCVDPSGNII
VAECKVMRVFVFDRFGNAISRFNCSKHLEFPNSVCANDKQEIFISDNRAHCVKVFSYDGR
LIRIIGGEGVTNFPIGVGLDNSSNIIVADNHNNFNLTLFSQSGQLLAALESKVKHAQCFD
AAIMDSSGSVVLSSKDYHIYIYRYMPLAYLPPDSC
>KAI0977768.1 hypothetical protein GJ496_009535 [Pomphorhynchus laevis]
MERLRLDDGFENQSGRRQVTVQQPVCQTDKRGECLTCLVVFSITSKGVLCKHGTGMSCQG
AGQPPYVFNWGGASVQQSHKTVQKSVSRRFISSSDDESANALPKYVLQRPKRNKKAISTA
SKLKISVRSPSLSTTRQLTSDEGEKSHGKNSECSFSNNEKKGICKQVLETISRTRSIDSE
MENFQTRLNHNSHSIPSSKSRASQLSKNLSRYVNSSDCARALSTVSNIQSIDSDSEKTLQ
VVEDDEHITKSSKLKLSELPQDSKTDRSHQPNTNKLLSSYINVLKSLRSDSLCENHLPHS
QKPKIASNHMKSNIKVTRRTYPGKMKGIKAKNGEKQVSALSKQNKNTDSNKINKPLASCS
MTLRQRNNLNQVCVEYRPVIANEGTPLECIVYERAICRDRRPLENRDERLISKWFSAEDM
PKINKERGKVKTITNKHGSPIGIYLEDVMDVPRFLDVDPSIKVYRLQIHRAIPTIELIDC
KLLVECYWGKVDVIMKSNDNTEFESLNEEDLLYINPGRHVTIENNSLTTKAVVSIKRLAL
DDDTDDEVDTNLSSSQT
>KAI0977769.1 hypothetical protein GJ496_009535 [Pomphorhynchus laevis]
MERLRLDDGFENQSGRRQVTVQQPVCQTDKRGECLTCLVVFSITSKGVLCKHGTGMSCQG
AGQPPYVFNWGGASVQQSHKTVQKSVSRRFISSSDDESANALPKYVLQRPKRNKKAISTA
SKLKISVRSPSLSTTRQLTSDEGEKSHGKNSECSFSNNEKKGNCARALSTVSNIQSIDSD
SEKTLQVVEDDEHITKSSKLKLSELPQDSKTDRSHQPNTNKLLSSYINVLKSLRSDSLCE
NHLPHSQKPKIASNHMKSNIKVTRRTYPGKMKGIKAKNGEKQVSALSKQNKNTDSNKINK
PLASCSMTLRQRNNLNQVCVEYRPVIANEGTPLECIVYERAICRDRRPLENRDERLISKW
FSAEDMPKINKERGKVKTITNKHGSPIGIYLEDVMDVPRFLDVDPSIKVYRLQIHRAIPT
IELIDCKLLVECYWGKVDVIMKSNDNTEFESLNEEDLLYINPGRHVTIENNSLTTKAVVS
IKRLALDDDTDDEVDTNLSSSQT
>KAI0977773.1 hypothetical protein GJ496_006838 [Pomphorhynchus laevis]
MDSGSCELRKIKMEDDNCCLFNAFDYCLSAGCHTSNKDSVQSRRKAIAGEILRKPDKYTE
AFLGLNPEEYCRKITMPNTWGGAIELDILSDLMHVQICVLDIRANQSYLFGENFIDTSRI
YLLYDGCHYDAVVRIDSDIVITMFPSTDDKIYQAALLLMSQEKKAGNFTDVANFTLKCDQ
CGQRLQGQIAAEQHAKQFGHVDFSEIKHNL
>KAI0977781.1 hypothetical protein GJ496_011697 [Pomphorhynchus laevis]
MNNNSPVKYIYSSNTSIEIPYLDTCITLKDGKWHTKMFIKPNAVASYIHARSGHSAQTKR
NMIRNEAIRSLKICSLPSFFEESLIEIMERFKMRGYSQRLKKSIFTYLCHIIRHYESSEK
RYALLMTIWIQY
>KAI0977787.1 hypothetical protein GJ496_010157 [Pomphorhynchus laevis]
MHTKYTDSITAGTCTHEKQFLSSSFLKVLYVVSKQHKMMDVYETSEDDKTYEAPSSEDGS
LSSLSSIDKSTESDLSLTGNQTEQNIFPSRSDLILICSICLGIQSDDTNEIIFCDKCGCT
VHEDCYGVNTTCHRDVSASFPTQNNNCSPSSDSDDPTELWFCESCVSDHCLPLGCELCPN
IGNVGLYKMTDQKRWVHMICALFNKYVTFHDTDIMWPVDLSDIPQSTFGEKVCSYCEDIR
MSRTGICISCEVGLCKTSAHVGCAYRNGLIHFNNQSLLDALLKYQATLSLNSCWIHRDTF
SESTGKSIPVLLALVMT
>KAI0977796.1 hypothetical protein GJ496_002229 [Pomphorhynchus laevis]
MRGTSTVSNGRVNNGRVNKDRVNNGRVNNGRVNNGRVNNGRVNNGRVNNGRVNNGRVNNG
RVNNGRVNNGRVNNGRVNNGRVNNGRVNNGRVNNGRVTHGRVTHGRVTHGRVTHGRVTHG
RVTHGRVTHGRVTNGRVTNGRVTNGRVTNGRVNNGRVTNGRVTNGRVTNGRVTNGRVTNG
RVTNGRVTNGRVTNGRVTNGRVTNGRVTNGRVTNGRVTNGRVTNGRVTNGRVTNGRVTNG
RVTNGRVTNGRVTNGRVTNGRVTNGRVTNGRVTNGRVTNGRVTNGRVTNGRVTNGRVTNG
RVTNGRVTNGRVTNGRVTNGRVTNGRVTNGRVTNGRVTNGRVTNGRVTNGRVTNGRVTNG
RVTNGRVTNGRVTNGRVTNGRVTNGRVTNGRVTNGRVTNGRVTNGRVTNGRVTNGRVTNG
RVTNGRVTNGRVTNSRVTNGRVTNGRVTNGRVTNGRVTNGRVTNGRVTNGRVTNGRVTNG
RVNNGRVNNGRVNNGRVTNGRVTNGRVTNGRVTNGRVTNGRVTNGRVTNGRVTNGRVTNG
RVTNGRVTNGRVTNGRVTNGRVTNGRVTNGRVTNGRVTNGRVTNGRVTNGRVTNGRVTNG
RVTNGRVTNGRVTNGRVTNGRVTNGRVTNGRVTNGRVTNGRVTNGRVTNGRVTNGRVTNG
RVTNGRVTNGRVTNGRVTNGRVTNGRVTNGRVTNGRVTNSRVTNGRVTNSRVTNSRVTNG
RVTNGRVTNGRVTNGRVTNGRVTNGRVTNGRVTNSRVTNSRVTNGRVTNGRVTNGRVNSS
RVNNSRVNNGRVTNGRVTNGRVTNGRVTNGRVTNGRVTNGRVTNGRVTNGRVTNGRVTNG
RVTNGRVTNGRVTNGRVTNGRVTNGRVTNGRVTNGRVTNGRVTNGRVTNGRVTNGRVTNG
RVTNSRVTNGRVTNGRVTNDRVTNGRVTRGTRHNCCHRSFFYLQLNVHLRSLSIRSHSRH
S
>KAI0977797.1 hypothetical protein GJ496_002230 [Pomphorhynchus laevis]
MNKTINKSMTNEWKTEQDVKEYFERILLEYKYRCYEKKEGEGCFNLANYYENINQNFKQA
QKLYMHACNELNQNRSCFRAGINSIIGKGEYLFHNIHNKMNAPFTRKLF
>KAI0977809.1 hypothetical protein GJ496_007973 [Pomphorhynchus laevis]
MDRIRTKIPRELSKCTLRYTNNSNDFSGEFKCTLGHPLQTDSLFPIREYISEPAFHVLLS
KMRLSDSINIGNNLQVELIDIQHSDDPSTYYFFQEYNDLLNRSEQYKHIGNNTYKIGDFK
TSLWYYQNAVRCRIIARSITDDPLEQESISTVYSNIAACQFKLANYEHCIFACNESLRLC
PSNLKARCWKGLSLDKLGKWGDAYEDFNFVLKKVPLSTLSDEIRETYIRCAMKAKQSDQQ
FAVGIKKFFC
>KAI0977810.1 hypothetical protein GJ496_007974 [Pomphorhynchus laevis]
MSLRPLLQVKKLSSSFKSLPSSATTVFFERHKSQMQTTLVEFSRDSLDSKISDFDRSIND
AYKVFNTIDDNSPFVNLFEDIKYIIDEATPHLYRLSDYYLKFRFSQDVPFNGYFSFLEAY
FTAIDRLQSEINEIKEKRRSSYTFLWNSTTYFKTIQAWINLFRILNELTKVCTNIILENQ
TGNLFLDCNLLTKEECNLLISQFKSRNIYGRTLAFQFDDSLNSLATAIVIAFVCYADSLS
GSIMGVTQTAASIFQSPKYKMNPELRSDRMIEVMNRASLSLTKSFYGFSDLNILRVGSSL
KYGSVDINEAFVITGSVKSDEPSYKVNVRLISNKYLPDMNELPCKVSIGKVVNNPQSDVL
LFHVHGGGFISMSSQSHEVYLRPWTRELNVPILSVDYTLVPNGSFPTQLNECFIAYKWAL
ENPSKLGWTGKKIVVVGDSAGGNLACSLSLFTKHNGVRVPDAMCLFYPVLTMGFNISPSR
LLSSIDILLNGETMVKTAAAYCGLYTEENKQINGHCEEEKLLAEKMLPNINMIMEQVQQN
KNLLENPFISPLSADENLLKDLPSNIYIWACGSDPLLDDSVQMAINIRNSGGTPKLRVFP
RIMHGFLNFYSVAKICYSAFQSSLKDLQELITSLKS
>KAI0977814.1 hypothetical protein GJ496_001873 [Pomphorhynchus laevis]
MFRSRCLFIKLPITKQQSRHLINYLMYCNRCDSVLHDNALFCHICGKRIDTVCDVMRESS
SSAQRSERRTQNKCIRVHVGIVYDNSSSDHCPIRVIIPLSDGGGIRYVHLNEDDTFKETE
QKIIDVYFPFDNNSDNSSQSAKQIVDCSEQKVRKRLKCRECYNSRILNFKLDPIDVNDYN
SFQSYREKHGLHLGSPIFYLAIIENKGDQSIQNKEKRISLQEPNDLILDHHDTSDSEVIS
IDEQQYSRRLPASLINAFTISPTFPSPTPLSALSQQDATADVDDTLETLHISEPLHVDAP
LPNINKVDKWAYKDIFTPAISKILKRSSDDIFNSLYTNFAVYTPQRRERWRERIRRDSNI
SDTEYRHKREHVRYNDPATTPRYNLRQPNHQHNYTTSTSNNSTINAIDLRRQTINVIPDS
RRLQRRQHQRKKTPPQRKKKNLRPQSRQVARKRTCVGGSRHRTFHGLPVVKEAPAPQFTD
EINIDKNRKNPFANEFPMPTNSPNVHIIESSDSLSS
>KAI0977815.1 hypothetical protein GJ496_001874 [Pomphorhynchus laevis]
MCDSDNNVAVDATKWKSYLYELQEQAPKPLKIPCSSDGRQIDKVSQYGSEYHGNLTREQA
DDILSRYEDGAYLVRRSFNPPDSFTLCIRFNKSVKNFKLFHVNGEHFVGEKRFQNLDELV
HDGLIAFYVETHARDYIDKMQEKIIYSHCPYVANKKSALMAAMDQRAQQPQNCSGKDSLP
IRSNSIMDRLSVIQSEKPHTFRLHTFKGPHWCDYCANFMWGLVSQGVKCSDCGFQAHRRC
SEDIPPDCVPQMKYIHNIFGVDLTTLVKAYASNGSIIPIVIERCVLEIERRGGLLVEGLY
RSNSFNRTINTIRLAFEEDGMNVDLSFCRDLKAIAGAMKLYLRMLPVPLISFDVHSRLLQ
LRIFLALQPKPMMQSMRLLPPAHYHTLKFLLHHLKRVHLNRCQNRMGANQLAVVFAPVIM
HSVNPDPVEALRNSNIERKITESLIDGTIQM
>KAI0977816.1 hypothetical protein GJ496_001874 [Pomphorhynchus laevis]
MCDSDNNVAVDATKWKSYLYELQEQAPKPLKIPCSSDGRQIDKVSQYGSEYHGNLTREQA
DDILSRYEDGAYLVRRSFNPPDSFTLCIRFNKSVKNFKLFHVNGEHFVGEKRFQNLDELV
HDGLIAFYVETHARDYIDKMQEKIIYSHCPYVANKKSALMAAMDQRAQQPQNCSGKDSLP
IRSNSIMDRLSVIQSEKPHTFRLHTFKGPHWCDYCANFMWGLVSQGVKCSDCGFQAHRRC
SEDIPPDCVPQMKYIHNIFGVDLTTLVKAYASNGSIIPIVIERCVLEIERRGGLLVEGLY
RSNSFNRTINTIRLAFEEDGMNVDLSFCRDLKAIAGAMKLYLRMLPVPLISFDVHSRLLQ
LRTLQPKPMMQSMRLLPPAHYHTLKFLLHHLKRVHLNRCQNRMGANQLAVVFAPVIMHSV
NPDPVEALRNSNIERKITESLIDGTIQM
>KAI0977826.1 hypothetical protein GJ496_002697 [Pomphorhynchus laevis]
MSTSGQLYVVKRNGTHQRVAFDKITSRISKQCYNLSMEYIDPALITVKVMEGLYPGVSTT
ELDNLAAETAATMTIRHPDYATLAARIAVSNLHKETVKQFSSVIDLIYNAKRPDGSPMAV
ISKRLHSIVMKHADTLDSALLYDRDYQYNYFGFKTLEKSYLVKINGKVVERPQHMIMRVA
VAIHEEDIESALESYNLMSQKYFTHATPTLYHAGTCNPHLSSCFLLTLTDDSTTGIFDVI
KKCAIISKSAGGIGLSIHDVRAKSSYISGSNSRSNGIIPMIRVFDSSVRYVDQGGNRRPG
AIAMYLEPWHADVFDFIELRKNRGNDEMRARNLFYALWVPDLFMERVENDGNWTLMCPKE
CPGLSDVWGEEFRKLYEKYESEGKGRETIKAQKLWHSIVECQIESGNPFMVYKDSCNAKS
NQQNLGTIKSSNLCTEIVEFCSPSEIAVCNLASIALPQFVNGKKGSKPTFNFDQLVDVTG
VLVKNLNRVIDTNQYPLEETQTSNFKHRPIGLGVQGLADTFVLMRLPFESKEASDLNRDI
FEAIYFGAMKMSCELAKSLGHYDSFPGSPISKGIFQFDMWNVKPSSRWDWGSLKEDVINY
GTRNSLLLAPMPTASTAQILGNNESIDPFTSNVYTRRVISGEFQIVNHHLLKDLVNNNCW
NETIKHQLLESEGSIQNIEGIPEDLKKIYKTIWEIPQRVIIDMAADRAAFIDQSQSLNIH
MAEPNYAKVSSMHFYAWKKGLKTGMYYLRSRPASEPIKFTVDKTITMKFAQKPCSLTCES
CSA
>KAI0977837.1 hypothetical protein GJ496_002706 [Pomphorhynchus laevis]
MIRHDGISGSGWLLNPNAAASSSATSSSVNLYNTSSNAASNHVLLSAAASGIQSAASTLL
SRVMSGKAAGTNYTSVTFDQWFFNGSDSADFYVLGAFLLFMIVSLVLSLPVFFLICTRSR
TPSNSILFHYYLANWIFLLGQLLRFIRAQNSKDVVCTRLGQVGPWFYMDIISTPIAYIAL
ALLAVERFVFYVGHSFPPLKWLRSMIVLTLTLCACWLLLAGLDVGIFLLLRMLSLSDFLR
PVADTLSSISGGGLSFTDRNTQNSCADPLSGRILSPVRDILTALFVCTIALPAIGSVLMQ
TILHCMTCRTNRQPAFQRSTILSFGIIASHLLMSFPHTTVGIFVPNHYRALAWLLTIRAL
QHVLALALFMLLDQSASTLIFTYMLRRKPPALSSTLNRAGDIDTLIASVDVSPKTLIHAG
HDDVTDNMSNGIGQHTDITAPTAQHPYLAIRPARLYFERPQSAFGTENNTSGNNISGINR
NTTALNRTIGMYTRNNDQSFNRSDPAPFPRQGGLISPRPPPLPPRRWNGRPTRQQGSSSS
VGNSRSLPSSRRRFSNRRNESHHDLGVHNRFPGSIMNCSMPTDQNNRPAHRLYQSDYRLS
LCDERLITIDNSRSSPGGWFDCVITNEEEV
>KAI0977850.1 hypothetical protein GJ496_000279 [Pomphorhynchus laevis]
MNSNQSSSGFPSSTSFHDEPLSTKEPSTTDIQLTDLLSKTLVSYNIYDTNEEMSHRMSVL
SRINQLFNDWIKEISLVKNMPSEAADSVCGKINTFGSFRLGVHTRGADIDTLCIAPRNVN
REDFFKCFADVLRKHPCVRNLQSIHDAFVPVVKLEFDGIELDMVFARITNGYVPDDFQLR
DNSVLKNLDERCIRSLNGSRVTDEILDLVPDIDQYRLALRTIKLWARRCGVYSNVLGYLG
GVTWALLVARLCQLYPTALASRLVDRFFRVYSQWNWPNPVMIKPIEDANFGYPVWDPVSR
PADRFHLLPVITPAYPQQNSTHNVTKSSKLIIIEEMKRAVDIMEKIYRSDCTWDDLFAGR
DFFKIYKHYLFIIMFASDADDLEGWNGLVESRLRFLVAYLDNNPGIECAHLYTKKTSIND
KCNQAYPNAVVWPIGLKFHATIASNSSTVINQYNSSATTANTDVADNNANTLPPSQTCTN
LDPSSQHRDPNDYPDNHVVQPTAASITRKSVDLTMEIYRFVSTIKSIASTRSLPVDRVSI
YGVYRKRAQIGTLIDLNSTSTIQLNQNVVSSANADQHTADSGVDTSPVNNESEEDLVRHP
PKRCKLSA
>KAI0977860.1 hypothetical protein GJ496_006288, partial [Pomphorhynchus laevis]
KYLHSLNIIHRDLNSHNCLLNADNSVVVADFGLSYVATVEDGEKHCRSRQTFASLSDELL
LPERYNVVGSPYWMAPEMLKNQMYDERVDVFSFGIVQCEIIGRIEADPDYLPRTSDFGLN
VLLFKQKLCSKDCPKRFLEITVSCCDTDPRNRPSFDRLVPQLRALNFKTS
>KAI0977862.1 hypothetical protein GJ496_006290 [Pomphorhynchus laevis]
MSISRIRSAAKSLKNAGGFEFEELLDGGQQAESMGKWLFEASWEVANKIGGIYTVIRSKV
PITKKEYGQNYVCLGPYNEYSVKMEVDECDFENMYLQETVESMRRRGIKVVTGHWLIEGY
PKVILFDIGSANFNLSTWKTELWNISHIGIPNGDFECNDVLVFGFLVTWILGEFLHQTCQ
IERYVIAHFHEWQAGIPVILCRARKLDVSLLFTTHATLLGRYLCAGEQDFYNNLDKFEVD
KEAGNRQIYHRYCIERAAVHCAHVFTTVSKITGFEAEYLLKRKPNMLTPNGLSVKSYEAL
HEFQNLHAINKEKINEFVRGHFHSHFDFNLDKTLYMFSAGRYEFSNKGADMFIEALARLN
YRLKVGTYLLSTLQIFKSNIQS
>KAI0977864.1 hypothetical protein GJ496_007070 [Pomphorhynchus laevis]
MVDITVSLTISLAVKHIAVCSLCKCIGYSILSSDLVNGLLSINHNKQSQQATTTSNHNKQ
SQQAITTSNHNKQSQQAITTSNHNKQSQQAITTSNHNKQSQQAITTSNHNKQSQQAITTS
NHNKQSQQAITTSNHNKQSQQAITTSNHNKQSQQAITTSNHNKQSQQAITTSNHNKQSQQ
AITTSNHNKQSQQAITTSNHNKQSQQAITTSNHNKQSQQAITTSNHNKQSQQAITTSNHN
KQSQQAITTSNYNKQSQMTREKPSKDICCCTCNDQAARCKGCVCARSKRSCNNCRASNCQ
SKSAVIADVLGGTNLTGPSRTSESPTHLSRVKAVGLFTNNHVPCLNVCAEDSIKAMYLQV
IKWRPNLFRLPRCNESRKFLNELASLFELATTDDDNGSMLMRATILCQSCLQKIDGRLIQ
SCAARTRGAAGPSGVDASGWQVFLSGFDRDSFRLATALASLSKRLACVQVQRGTTSALVA
SRILSLPLRFGGLGIADPCVNSVKEWQYSAIMCQALDSSEDSYSLAICLQNASEKIRRMR
QIDLKEVFQAISEECDPDRKIALEHATVKGASSWLNILPSEYYDFRLSNREFCDGIATRY
STALLQAPEKFYGYYRHWHSRISFVEYRSSNIVCRISFVEYFD
>KAI0977865.1 hypothetical protein GJ496_007071 [Pomphorhynchus laevis]
MMNDMQDADPIAIILPQIKDCFCKINDIWLEMGYEDKQIRERSHDAINFIKDAVKDIVDG
EIKLRDHTNERVLKNAKEIDSLTGSLGISSVDAAESIRDMKTIYAEKWTIEKLQDLYNIR
DKQLDSPICFISYHKCPSQSQLDQIRNHIVQLESLKQTRQCTYQNLRKAIIEICEMLEEN
PQHVDKDIWKPDEREFHLTGTNLDRLDVMYKTLSRRLDENKQTVLDLADSLKTLWKRLDT
PVDQQQNILSIANGGKPSTIHKLELEKKRCDDLKAEKIEQLITNTRKQIREYWTMCCLSE
FEKNQFQAFHSSDFNETNLTLHECEIKRLQDMYKKYKIMFEGVNKWKTQWDEYLAFLQAC
KDPKRFHQRGFSSIKEERLRKKYEVTLPKMENNLIHLTEKYEQEHGHAFLIYGKKFSDTV
QEERVMLKMKQQAESKSKKTVKKDMEESTVKRSDRISSRTRNLSRSRNVLQPRQDENIMS
HKGSVTSRKNQRSFASSVCKSRSKYADSVISLTNKSKMQFTPLQSNSRRIHHIILSKSRK
RASGILNRAKSQSLSTNKKQRRKGIYTISEEDIHSPITSTPM
>KAI0977868.1 hypothetical protein GJ496_007074 [Pomphorhynchus laevis]
MTQNQSNSTNCPGCTNEFCEATHLLLSSNFGVNPKDNNEKPVCLGMYSPQTPLAKDEPTV
KHQNEIHTGKKRKRNAEVVSSNDILDECNDMPRKKVFLSFGIDQILSKEYKGGNSISLEN
TDSGYTTGSLVCSSLDDQRIQAIMLDSQIPECNQDASNETCIEVNPLQSDCQNSLTVETD
LEKSEVKYLRYDKITVLDIFNCDIEIFMDIYKIENPKNDDITGNIGC
>KAI0977880.1 hypothetical protein GJ496_001388 [Pomphorhynchus laevis]
MCRCQVPKCVHCARENKSINCENKLIIRCINCKGNHKAFNNICPLFNKYLENISFNSRGE
SIFCKISKDTEKFFYFKSRRREILKVQYILFTMNHTCHICGKLFRRPFLLKNHIDFVHKS
IPPYVCEFCRKSFGIQHHLTRHIETVHRDNSIKDVETHKCETCNGIFSNVQNLKRHLKLH
EQNPDKFECKLCDIRFHKRKHLREHMVNEHDKVSILHNCPHNGCDMKFVYLSRLKRHIKV
HQGYECHSCTLVLKTWSDLRRHIAKEHRKDSSCKCCGHTIEDPMDKCKLEFHGGRCQFCD
AKSNPGKFKCSKCQREFKYSRNLKSHERIEHNDKLSKCDLCGQVFKHSKSLRHHMIIKHV
DDHNENKKSYPAKGHRKLSDLSMLLCTNLNK
>KAI0977884.1 hypothetical protein GJ496_000242 [Pomphorhynchus laevis]
MLSGVKYLRLDYNLIERVEPHFVLSNNFRLLSLKGNRIRQFHMDSNTLIWLHYLDLSNNI
LSTVKILRLKNFELRLTGNSNDFELECNTQLTDLRFNGLQSHQVAQKKIYTAILLSCSHN
LIRTINENFFASAIKLEKLDLSHNRIDRIPNGFLSSKHTISHVNLSFNMITAVHLTDFYN
MLGLQDMRLFGNPITEIPSGFLNLSSQLKSFSITLNHLQCPNINGIFNQIEEIRFSGCAI
NIKDYFGLDKLTYIELKSTVLTDWVSLHGTTGATTISILRSNVSSMNFLYRVNASYLVHL
NLSFNRIVKITKAQLPKTYNLKSLDLSGNGIQLISDFVYLFKKSTDYLNIIQNYNPTERQ
FSDYLDNLLTLEFVYTDYNINLLMLDLINSSGLPQILCLHSMCIPGKHIERVAIKQSIGN
PYGYTCPTMFSKHNEFKYLKIDRIMSITELLAKHIFPCVEYM
>KAI0977886.1 hypothetical protein GJ496_000471, partial [Pomphorhynchus laevis]
YNEISSFSNQTDTELPSEYAYLHHFEDYRNAVKFLRKNEVKKVYQVEMGSKVNVTFCKIP
RLSSEKLNENILCAYGLYPHEEKMSLCNILLNRSISSIQMLKSNQKLIFVAGIRRFSASA
IFSEIKNATKFKCQESFPPGSTLMASIYAPIMLTPCPVIVLTKYIDGSLHLVASGHLVSC
DVNRVNLERVILRGKPYKINGRKAVVRGMFSNPEDINYFKAFPISSKCGRKGKILESLGT
KGYMKCQFDRPLKSQDVVMMPLYKRVFPKWDFADMNDYSL
>KAI0977887.1 hypothetical protein GJ496_000472 [Pomphorhynchus laevis]
MISDLLGNEEKESNNYMAKRKKHNENELPYFNESNKENIPPMLLFNPLYNTLISLGQHLH
RKEINLSDIKSKQHVSQTTLTRKRKRSVSNYNGNKENVESTKRKRPCPTCDKVFDRPSLL
ERHIRIHTGERPFSCLKCDKSFSTSSSLNTHARIHTGEKPHVCNICLKRFTASSNLYYHK
MIHNDEKPHKCDQCPRSFATPGDLRSHLPTHTGDWPMYCPCGRGFVKSYSLRSHLMMHLG
RKKHRCEDCDRSFNLLINLRIHKRDIHGDSNWRHIKCITAESLTLTELSSQVAIKIGRTN
TL
>KAI0977892.1 hypothetical protein GJ496_002932 [Pomphorhynchus laevis]
MLCIYELTPIKHFDQKQFVSYYQNDTETSRTHLYKFISDDLEWLLSLDLCEFWSQVLGQK
QFKAFVRSYLHSNFSNKKLSSDNPFECDEKRLYRLFFLVCLRLSVSKSEDTNVYLEEKLF
SECIYSIWNVVDIAAFANLYYCTNEKLVSMAIQNLFSKQPKFTADFSVFLQDTLKSVDKL
YENMLVKINDGHHRHYKLNADDLHYSCGFLQRAASCLRLFVDIVPNVIYPALNVNNYLNL
LIIHFEKFFHLIDQVLNDVEESQIDYNNESPAVNFERSEYDFSVFLHQFLKETILDKIEN
ESADPTSYAENAYVFFNELMQTKRIMATYDNLFSISSILLSLKKCERSNSTMSPKCVQDE
STPHPVCFDSQAINCVKEVMPELSDQFIETCLKSLTTPDNVINAILEDNLPDSLRKLLHQ
KEQTEEIPEQNNCTEYTSTDLDRAFDNRKNIYDYDEFDIFHRSDVNTNLMHIGKRDPVVE
NNPLASKQKTLMLASLQKYSPVTSIPRNLNHIEYDDDFDDTVDENKLMPGGIVNEPVEES
LEAETTTMTDNRSSFRPFCENPAVIRERRQERFTENKKPGRQAKKRMADKKRQFF
>KAI0977897.1 hypothetical protein GJ496_002937 [Pomphorhynchus laevis]
MNSAFFALGLSSTLGIESILMEIPLLVVSNLPLIWMLPIILALVLNVSDIVSFLFTKLLC
LCTNYNLSRSIYFVFIFKLIAYILVGCVFNDVQNYYCHWDVNGVGENKLVSYHRFCFLIF
SIFIVFVLDLSSRILCQIYCIMFKGNLHHKYLNLGLLASPMLTCVLVWIQHYSSIGRTVF
SEISYAINKSIMKNQIVDSSSNSYKNWFPIITFMFIVSLLLFLLFIRFLYLEESITKNYH
RERKFFRVRNLFSVGLSFNKHLINMGELENSMYNVFLNTAPCEEELDVKKVDKPYEKINL
DCWWYVKNIDLCGKLFLNEKADDLKAKSLLPDSLKIVLKKVIPSQITIMKFTFAYLCIVD
CGILPGLTSLSMLPYGYHCYLIGSMIIPITDSFAFLLEKLYTASKALNIHYIAALGFLMT
TSIILTVYFSPNPMLVHSTLGIIFGLMQWVLATTVISFGRITICRNLDYPKFSFNEALII
RFAVIIFGGIQMLMLSSVNKYYSKFKNISIPYSDFAIL
>KAI0977898.1 hypothetical protein GJ496_002938 [Pomphorhynchus laevis]
MLPTAEVCSFQQIRAVITCRVCQNPYNDPRILLCGHSFCRTCIEQLSGSGDCNFVQCPDC
GKSSEFSNINMLVHNTQLAELAKVNKIDIRSNSLCSACNQNPSITKCEHCNQLCCTGCIN
LHQDQISEELNTITEKLSDQIVMVRKDIKNKRHQFEVCKDQAKVDSLAKLELTKKQLEST
WQRMYDTLQQFTESKEKEASQAIVNVNKELEQIEILVKHVKELLTGQISSVSVGQLLQIR
QSLLEPGKRLPSLSSQIGIDFPTLKFIASKHEIKEDLLGQYSIERSSKNSLRLLEIVGRE
GSHKGEFRYPCSLSIDWHGYLIVCDRDNSRVQILGIEDDKPHIRQVVGLNKPCDVCCDLS
AQHFIITDEHRVSVLDDAFRTVHILGSTEPGKSINSFNMPWGVCSDSESVYVADNKNDRI
VVLRLMTYEWLRDIPLNVGASPNYICTHDDRLIYSSIENKKVTVLSKHGQILFQFPKAKS
LLRVLTPMNVRIHDNFIFVVDSVEHAFLAYTMNGEFFQKYQHEYFARLSGLSFYGSVAYL
SDIATNCIFKIIGPFCQR
>KAI0977900.1 hypothetical protein GJ496_010659 [Pomphorhynchus laevis]
MPIDMYSTMPVLFIFVFAVAVSAYTTSNQLTKQQIAEHSKLDLSVLLQPSLILFHVDTCA
QCREMDAIFNILSAEFDNTHFLFGKVNCADHPNLCVTLNTFPAMLWFPNGILSDSKRIFA
NDYNQLREIIYYLLNQ
>KAI0977901.1 hypothetical protein GJ496_010660 [Pomphorhynchus laevis]
MTIFKSVFKKDNVDNKKSKERSESIDKQIPALRKLSSFSKDAAQTNFSATNNDNDGHKVF
PSDTKSTHFMDSRKSVLVDKMLSRSTAKEPSTNIFGRVSNQKRTSSIQRDFTVPDSTHES
KKNMDRIKYVAIGIALFLLGFLCGAIMTKIAYHFHDRKSNHTD
>KAI0977906.1 hypothetical protein GJ496_011079 [Pomphorhynchus laevis]
MTTKNKCDCEQQSENLLKDLNISEPKSITSILCLRETFILSNALALTTSIGTLLWTKGNI
VKSLRLAVYSLPITAGPLFAACRYNRYRERCRFDKARLLVEAHELLVTDKDKQRLKHLVS
ANGEIEGVCMAIKEKKDRMFLPK
>KAI0977911.1 hypothetical protein GJ496_009526 [Pomphorhynchus laevis]
MEIPEVDAERQDVVFKDKTLCGSSRCSMDEIISIYHAPCRMAFSQYNLDYRHIQKLLEKI
YRKMIADSKQRIKRTGSDQPVKSTISPAELQSTNTAEDPYVDVDSFIKSMKATVNEIKAH
GACEINHLNGIKRKLEKLIELSKVERPNIVHAYRLIAEFLLRRGFYEAGNLLIDQLKLHD
EFTVGAFQQMVYIRDSLTNADPKPFIEWATKNSTRLKQFNSRLENLVHLLNTHDELLKLS
ATKGGENHHDKIKTCLKYLHDNVSISNFHNDYSSVESVESIMVMFAIPPELIPSEEHDIT
NSLSWSQLAQEFTTYYFHANQVGQKDPFEAALECGMLLTKAPSCYNVNTTNQSTGCPTCH
PLLRTLSYSLPMPNRKISTIICRYTNELINEHNPGMMLPNGQIYGESAIQKLVREDGSVV
CPQTGDVCQLKHIKKIFIV
>KAI0977917.1 hypothetical protein GJ496_000140 [Pomphorhynchus laevis]
MDIDSSGAVKLIDLDDYINPSQNCVKNIAVMEKSVNKRRNVIKKPVKIQLSDCLSCSGCI
TSSESVLIGKQLWKLVDNHMSSELLHSKCTVCVAEQSISSIADAANISPVDVITIIDNFF
NTRFPTCSPILVYPLNPIRLIVQTALAKQFTNMYDTSVQKLPLITSACPGWICYAEKTHD
GILLPYISTICSPQQAFANLHNPKDSSLHCYSVSIMPCYDKKLECSRPQFKHMSNEQQQL
DASLTTTELIEMMRSYSDKSSLLDEFLQKLDNNTVSKEFESTNNQFNGSGGYLNFTLDYF
ARNVLKLKEFNVTRTNLRGKNLVEVTIDGYEDVKFLYAYGFRSIYHVVRQIKSKKCKYHF
IEIMACPGGCLNGNGQLSSKSNGLDAKYIEALSTIDHNVYDSSDYDSAIMNNIHTTYTTV
TDDSVSW
>KAI0977918.1 hypothetical protein GJ496_000141 [Pomphorhynchus laevis]
MPSKTPKRVKPLTTRRQRYTRFTHHKRRLKPVNDARIEFKVNNKESGLSFPQELITIKDL
NTTTSISTNNGNPKSNDLLTQSSANGIVDISSDSDISHSPDTIDDTRLGGSINTGCCVTK
RPKIAKKHQSQSYIENISPKKCTSIEALPIDSFSSDSGINAVNGMFSPAMFIPSAIKAFE
YALTGSADMLLWCFKRGIPSSLQFEKKLLDLCSPLVLSSKLKSLTDSSNLLHAAVLSKSL
NTVKCCVTMCVDICHRDVNRTNCIKLAIFKSTSEIVKFLFESCDNTKSYLDEQAQTYCHY
AALRGNGKIMDIVCSKCKCVDARDEDGWTPLDFALQHKDASAAFVLINKFNVNLMFADRE
GNNAIHWLSYYGNLNAFRSIIARRDIKYNLNEVLNSVNANGDTPLHIAVRNHRVKIVREL
LRCNVDVNKKNKCGLYPTQGKELFTTAKIQKILDSYVAFKTSSLAVDRQESKQSLTFMQY
LWPAFVLCFDLSNGRERFPIACVSTVNGIKAPTDFRYITINVFSSTSPDFPHHQSDPCFC
DGDCTTLNCNCCRTSMRPPYNNEDLIADYFLENKYSPFIFECNQLCYCNPLTCVNRVVQR
GSEIPLRIFWTESKGWGVLAEVVILKGAFVVEYVGEYVDDCKRDEDSYAFHTGQGEGMLD
AYKFGNVARFINHSCVPNLRAVKVFTNHLDFRFPQICFYAKHDISIGEELSFDYGAMFWK
VKNKTIACKCEASSCKYKNIV
>KAI0977919.1 hypothetical protein GJ496_000141 [Pomphorhynchus laevis]
MPSKTPKRVKPLTTRRQRYTRFTHHKRRLKPVNDARIEFKVNNKESGLSFPQELITIKDL
NTTTSISTNNGNPKSNDLLTQSSANGIDISSDSDISHSPDTIDDTRLGGSINTGCCVTKR
PKIAKKHQSQSYIENISPKKCTSIEALPIDSFSSDSGINAVNGMFSPAMFIPSAIKAFEY
ALTGSADMLLWCFKRGIPSSLQFEKKLLDLCSPLVLSSKLKSLTDSSNLLHAAVLSKSLN
TVKCCVTMCVDICHRDVNRTNCIKLAIFKSTSEIVKFLFESCDNTKSYLDEQAQTYCHYA
ALRGNGKIMDIVCSKCKCVDARDEDGWTPLDFALQHKDASAAFVLINKFNVNLMFADREG
NNAIHWLSYYGNLNAFRSIIARRDIKYNLNEVLNSVNANGDTPLHIAVRNHRVKIVRELL
RCNVDVNKKNKCGLYPTQGKELFTTAKIQKILDSYVAFKTSSLAVDRQESKQSLTFMQYL
WPAFVLCFDLSNGRERFPIACVSTVNGIKAPTDFRYITINVFSSTSPDFPHHQSDPCFCD
GDCTTLNCNCCRTSMRPPYNNEDLIADYFLENKYSPFIFECNQLCYCNPLTCVNRVVQRG
SEIPLRIFWTESKGWGVLAEVVILKGAFVVEYVGEYVDDCKRDEDSYAFHTGQGEGMLDA
YKFGNVARFINHSCVPNLRAVKVFTNHLDFRFPQICFYAKHDISIGEELSFDYGAMFWKV
KNKTIACKCEASSCKYKNIV
>KAI0977930.1 hypothetical protein GJ496_010224 [Pomphorhynchus laevis]
MKPSKLQRHLLTKHATLSKKPIEYFERLLQTSNKEKNTLEKYVTLNDKYLLASYEQLLLP
AAIRMSEIVHGKQYAAEINKIPLSNDTVSKRISDISNDQFQQLLMRLKDSSKYFPNDIDT
QQWICNPFSIEMEEINFLNLKAQEEFAELSSIRCKRCGRNHRDGHDCPASRQRCRRCRIL
GHFAIRCRRSSVNELEERTHPAQDRYCEKKTLTEISGKHIDMEYDTGASVSVLPISIWRT
IDRPTLRFATKLATYDNHQIVPLGACTVTVTCQNQVRKLDAVVVDTQSRSLFGRTLITAF
GIEWPQCIVKYVDLRDILDSYHELFENTLVCVRNFMVKLNLKTMKFQDIRAVDVLRKRNT
IPDALSRHPMQDTNLMSSDDEVHLLQSSELGSVSITFEQLQNSSFPG
>KAI0977932.1 hypothetical protein GJ496_010226 [Pomphorhynchus laevis]
MLAGVQILQLDYNLIKCVDPLFVIAFSLQELSLKGNRIRHFDTNSNQLIHLTYLDLSNNI
LSLVHIWEVINLELRLTHNPNDFELECNTQLTDLRFNKLQSGQIKQKIIISAMLLLDYNL
LVDLNFLSAKHYLRTLKYLSCSHNLIRTINEEFFESAINLERLVE
>KAI0977933.1 hypothetical protein GJ496_010226 [Pomphorhynchus laevis]
MLAGVQILQLDYNLIKCVDPLFVIAFSLQELDLSNNILSLVHIWEVINLELRLTHNPNDF
ELECNTQLTDLRFNKLQSGQIKQKIIISAMLLLDYNLLVDLNFLSAKHYLRTLKYLSCSH
NLIRTINEEFFESAINLERLVE
>KAI0977937.1 hypothetical protein GJ496_003549 [Pomphorhynchus laevis]
MGSKSRKPRVVKRIDDYVQLEIMCYCDGCNVYTLIKVKQVDRESLQQRPYYCGFCCAISY
AHKPVTSNQSCEANIIINEQRVCEASSYGCNSLSTEVTIGNDDLAICSSST
>KAI0977938.1 hypothetical protein GJ496_003550 [Pomphorhynchus laevis]
MFGLDICGLQKRIVHVIINHNGTNYNCKSSPKCKDDVFTHVYTLHLYASNWSYEVRIDNE
SVQAGNLTDDWPILQPREIAYPSDAKPSDWDDRERIADPNDKIPDNWELPKLIEDIEATK
SDDWDEEADGDWFAPMKTNPAYMGKGPWIAKQIPNLEYVEDYTLEIFKDIGLIGIDVRQV
MSGTIFGDFLITDDVDLATQAADAIVETSKKERTVKKKIDDKEIEKMRASRKPTDDKISD
GGDDKDFEDMSGVDTMDVVDSGHGGFGRASNHDEHTGSSSVHTNEEL
>KAI0977947.1 hypothetical protein GJ496_005787 [Pomphorhynchus laevis]
MAHYTTMTLILSGISSEISTIIFTKPSIANIQRSLSTLTELQKLVMFHKHTEKPFSSRYN
DLYEMGVYSCALCNNALFSSSNKYDSGTGWPSFDMPISNRSVKYVIENVHTNRTAIKCYF
CGAHLGHVFDDGPENTTGRRYCLNGVSMNFEGITKFGDNLSSPVFTRSNNL
>KAI0977952.1 hypothetical protein GJ496_010507 [Pomphorhynchus laevis]
MSRITKQKYVYKEILEQLPNPTEENYIVKVLGNRGNYLYEVQTCNDEKFLVTMPVKYRKT
AYICRGRFIMVKNIEEGKKVKAEITNILMEEDIRYIHSNGQWPKQFEDNPYLKKTNEDPN
TMVPDNMLPSSGSSSEIENSENDGDDECDEDDSDEEYDGIKNENNRVNEDDDNMTI
>KAI0977957.1 hypothetical protein GJ496_011421 [Pomphorhynchus laevis]
MFRLRGIIGYPAICPTNVNAGALPTIRDNEIRNILATTLNDICSGVAVEPELQQVENRAC
VVLPTNRIDAGCEAENDIRGGNQKIRAADKRSAVQDGFQVHTSSWGRPPVTHEPLERFFE
ESQDEMQKSQKQGSIEDMVDKELSTFKEKLTDREDNEMIHLTTDVFLTAEELENVNESSI
PKDLSIPSKKQQQEGLNQGYSEGSPLNMAKCVDDLTISHPSPNHLVLTEEFYSRNNGHYS
DAESQHAPSKRIVSQSHSRPIGFPNIGNSCFLNAILRSLFCLDMFMIHVRTQHAFSEILN
CIRKKRESTDNQPFGVTRFTVKAIRKRNRQYRTVTHPPTDIENRVVTFLGHMNCLADILE
HANSKQGTVKRALRGILDLTPLEKLRQHDAHEMLLSIFDLLPGCDDLFSFTVCNTLRCTH
CDAVTRSEDVSFDLCLGTRLGGAMKVKDANSIPQPRPEWKTDYPDECDLNACVQKRFGDE
MVDGFMCIHCGKYGVKISRKINSLPSMLIISLLRFGIEPCPYSNVFDASTRDCSRDIVTS
KLMTKVAIPEHLNMYDYCVQPSLPTEYILHAIVSHEGFCPKFGHYICDARLQVPCAQIPH
GSKNNDPVIRWFTFNDDVVDRYKDFSKLLQDRQRSAYILFYQRSDKAANKNMCNCEKIYS
ERFKFNFTVNIQDETVSDVSICHIVTIHDMGTSHCQFHDFVNDPACEILRKRVIWIHVDL
PGQEDNAPDLDMDTYPSLLNLACELINVIDSVSLKQVVIMGDGVGANIAVRFAMLHPERC
HGLILIRPTSTTAGIMETVKDKLYNWKLNTKGMSSNIENYLLWYKFNESGHKLSQMNPNR
RHSVSGPLLDSLNLYVIRQFQENLYKLRNAKNLGLLLNSFLRRESIADNMNLIKCDVLTM
VGRNSSLWHTTDKFYSKFRYSRLYEHGDIVKGMENSPLISFDNVTDIILEVPEKLAHTIQ
FFLQGLGLISGAPLADRLAGLGHQHRSLSMAIADAPSPQFLMYRKTIL
>KAI0977958.1 hypothetical protein GJ496_011421 [Pomphorhynchus laevis]
MFRLRGIIGYPAICPTNVNAGALPTIRDNEIRNILATTLNDICSGVAVEPELQQVENRAC
VVLPTNRIDAGCEAENDIRGGNQKIRAADKRSAVQDGFQVHTSSWGRPPVTHEPLERFFE
ESQDEMQKSQKQGSIEDMVDKELSTFKEKLTDREDNEMIHLTTDVFLTAEELENVNESSI
PKDLSIPSKKQQQEGLNQGYSEGSPLNMAKCVDDLTISHPSPNHLVLTEEFYSRNNGHYS
DAESQHAPSKRIVSQSHSRPIGFPNIGNSCFLNAILRSLFCLDMFMIHVRTQHAFSEILN
CIRKKRESTDNQPFGVTRFTVKAIRKRNRQYRTVTHPPTDIENRVVTFLGHMNCLADILE
HANSKQGTVKRALRGILDLTPLEKLRQHDAHEMLLSIFDLLPGCDDLFSFTVCNTLRCTH
CDAVTRSEDVSFDLCLGTRLGGAMKVKDANSIPQPRPEWKTDYPDECDLNACVQKRFGDE
MVDGFMCIHCGKYGVKISRKINSLPSMLIISLLRFGIEPCPYSNVFDASTRDCSRDIVTS
KLMTKVAIPEHLNMYDYCVQPSLPTEYILHAIVSHEGFCPKFGHYICDARLQVPCAQIPH
GSKNNDPVIRWFTFNDDVVDRYKDFSKLLQDRQRSAYILFYQRSDKAANKNMCNCEKIYS
ERFKFNFTVNIQDETVSDVSICHIVTIHDMGTSHCQFHDFVNDPACEILRKRVIWIHVDL
PGQEDNAPDLDMDTYPSLLNLACELINVIDSVSLKQVVIMGDGVGANIAVRFAMLHPERC
HGLILIRPTSTTAGIMETVKDKLYNWKLNTKGMSSNIENYLLWYKFNESGHKLSQMNPNR
RHSVSGPLLDSLNLYVIRQFQENLYKLRNAKNLGLLLNSFLRRESIADNMNLIKCDVLTM
VGRNSSLWHTTDKFYSKFRYSRLYEHGDIVKGMENSPLISFDNVTDIILEVVIHNLNKVG
NTITFTYITTSPEKLAHTIQFFLQGLGLISGAPLADRLAGLGHQHRSLSMAIADAPSPQF
LMYRKTIL
>KAI0977960.1 hypothetical protein GJ496_011423 [Pomphorhynchus laevis]
MIFKKLVPEIIGIPNIDMELRSIICLPLRLGWMGVSDPSTESKSEFDRSQRLVSPIINAN
ESISQKSIPMEIDKENNNMQKLQILTESISPTLQNSIKHACLKGASSWLSTLPIEQKGFH
LSKRVFQDAIAGLRERPAYILIHGDPPGAIEFAVTNPQQSSYLNKSSTKATYVAEQYAIH
VKERKYQHIMEENCYIFTPVESIDKQQSDMMRIRLRHKILVKTCFGYGHQIGIALGSNFN
ELFNFVSQTLRTKVQHSNVHHILINSGNSIDGLRRILGLLYNLP
>KAI0977961.1 hypothetical protein GJ496_004286 [Pomphorhynchus laevis]
MLRRWNDQGGSRNKVDSAGNNPIRSVILSKNIDLLKYLLQYELNPNLCYNEDSTLKLTYW
TIIVLKHCGFYVMKTKSELARLIKERIPEVDGLARAGEVQKALDILHSLEKESRIVNDVS
SNKEIIIKIAELCIDTNRWDKLCDEIILLSKRKGLLKQAFVCLIEAGCEYVDQTPNREIK
LSLIQALRQASTGKMQVELHRARLTRQLAMMKEQEGDIAAAAEILQELHIENTVVVDPEE
KIDFVLEQIRLCLANKDYAKASIVSKRVNVDFFDGKIRTDLETKYFLMMINLDLHDKEYF
KVCQYYIRLHDVYKREGNEDASMEMLRFAILFILLSIFEPEQVDLMQRILQNYGKSIRLM
PTVFGYLLKKFTSKELIHWPSICSEYEHSLRSETSMGQLVHKTGLFSDDEEGELLWNELC
NRVIEFNVRIIATYYTEIKLDRMAELLNLTAQKMESILCDLVIKKVAERKDSKELMTELV
GNWSTLMNMVETAVHLINREEMANATRVS
>KAI0977965.1 hypothetical protein GJ496_004290 [Pomphorhynchus laevis]
MGAYLTQHFIKCQGLPSIIEDLRRKTNEEAFIYISKLIENVIELQKEVCERHRYLHPVIS
HFGRNITRCFPRADEPMFLNRVLDNDVKLLAMEEMIVYDLIRSGYSGVAVKILEKLPDVV
RDTFSLMVNEHEVWDKITTLIRDNNIQSALDWIDEIRKNPEQYKIVLSVDGCKEWCEIDY
LLNEALFVSLIAKGDRMKALEHARTTLCEIANKLNLEDKLGAAMTCLLFDPNVSNNYSSV
DHHHPYNRYFSNDYRLSVCFELMKWLGEIRNAKKRHPLETCLTHGRMAIPAVLRMINVLK
EMSTKTGVDFSSDKELPVALQIEDDEVPQTKGSGGDARREYVDGYHSRFVCPILKAQSTD
ENPPLRLRCGHVISKDALDRIVMNSRLKCPYCSSEQTPTDVTRVYF
>KAI0977985.1 hypothetical protein GJ496_005008 [Pomphorhynchus laevis]
MLKVTIQIIFIVQSINDCIYANLIDHKQCEKYSKTCEQCLAASNKCIWCADTNYVKGSNR
STTQCGSYDVIISECPQRNVINFASMITYTNVEHKNENSNTASDHESIWLTPKYIRADFR
PNDPLDIIIDIYQSDGFPVDLYFLMDLSYSMADDLDNLSKLSKQLVTEMRVITKDFRLGF
GSFVDKRLMPFSDISGSEFIRNTCPSQYDTLSHRSCVPAYSFKHHLSLTDDMDAFEMEVL
NVPVAGNIDAPEGGLDGLMQVMACKDVIGWRNNSRKFIVYSTDAGMHIAGDGKLAGLITP
CDEKCHLQRTYDEHLKKYVYMYTHAEMQDYPSLGSIYYNLAENDINLIFAVTRPQYELYK
SISEFLENAVVGILENDSSNIVDLVTENYKKITNKIRMVMNTSSIINDSSSLVVDMSPNC
SIENVSNECEIGLGKTLALKISITSKICLNNAINLSFHPFGMRSQQLIVEMNPLCNCTCA
NENNLDTLQSLSNIYCNGNGKFHCGNCQCNDGFYGDKCECNGNSASTEVLLHQCISPGSN
VICYGRGQCICGRCKCFSREHGEQISGQYCECDNFSCPRYKGLVCAGKTNGVCQCDGSCK
CHPGWSGEDCSCTTSLASCIANASQLVCNGIGTCECGKCMCSKKSELLTSTCEECTNCRR
GCIDTKECARCRAFGTGILSSTQCRNCPYDIQLVNNLYQEEKDAEDRICQFEDIDRCTFY
YSYHVENRSRRIRLRVLQEKTCPTAVSYWLITVLVASSVIIIGGMMLSVWRIIVTIHDRN
EFSKFEKEQMATKLTEVCVKIRLMSNLSK
>KAI0977988.1 hypothetical protein GJ496_005011 [Pomphorhynchus laevis]
MSRIIGTIFICITIICNFIASSANSNKETKVLPECIPFFASNQSIARHICMPYTGWTIVR
DLSNIMLKSLLPYFHIQQSYECSIDVAEYRIMLCSMMYTPCDETSLNVIRYPCEDTCFEV
LRNCWSLTPMLSCHLLPKNNCVTTQELSKLRSRFIRLNPKPVPMEVTTIEDNLSGHQREP
AIDSINEYSTNALLLEFGNFFARNLMDIRFDQEISAKSFIQRIVKSMPGDKRRSKELSHY
LSNALIVRLLEEMISILNSKRPTVDKTDSCINDIFQASDKYIAEICQPYVSWKSFRDNSS
SISFMIKYFELKPSFYCSFDLPELNLLLCIKAFPPCKDKALANSSQLVCSHTCLDILRNC
WTLTTIFKCISLPNESCISTKELNLYRSRYMQSNPPTLNVALPIINLSN
>KAI0977991.1 hypothetical protein GJ496_005014 [Pomphorhynchus laevis]
MLTTATSIDNKSHQIPQKVENQSKDNLFGELIYQTAPDSDLALEVLELFGQKCESKTNHT
AKYDILISKAKVSQSEHSDQSKLNLSNNNPIASPEKASDLKEIFKETNNPLSKLQIQQGV
RIGADGSGYISQNICAENKGNQFLNQQSSRECIVNKPLNSEDKICPISLKTSNFTVNSSK
PNIEDKVDLRSSICLNYSNSSKERLHIKRNSTPELEYLSVDTVRSQNLINNKRRCSTDED
TDVISRKRPMHHITNSIPTKFGQESIKNSIRSMKADELSKTAIDLKHKADRMPNCQQKIL
RYLESVCYFAMQAEGMINMNLLKRESSSDAVLRDTIKLLRFTFSIFQSFRNQDPTDTLFL
ERFDYLQQLATSFIYFQRWKYSMNNVQQLSSTLMEICSQANANSNRSPTSSPGESIASSA
SGSISPSSSEFKMLCENLLHMVNKPVCASLNWKNAQQLLESSTHVKAMCEYIESRYKMVN
YASLPIECFTYILLGIDYMKMDLQDYYPTTEDRKHSFS
>KAI0978009.1 hypothetical protein GJ496_000443 [Pomphorhynchus laevis]
MPWSPHDHRVRALLAVDIDYHIGTGVVAICQSSEPEHIINRKLNAGEGRNFQSDERRRQP
RDRIRNSPITNRLPNSNIDENQFKRRVRCWNCGKLGHIQRNCCSDINEGFHKEIEEWIQN
GILVKWPKFVKTGIIPLLAVRHASKNKVRPIMDFRELNAYLSSHIGSHALVYEKIIRIWR
RVEGPAKIVDLKNAYLQIHVAKEFWKYQLVNYNNQTYFIIIFSTTKGA
>KAI0978014.1 hypothetical protein GJ496_001776 [Pomphorhynchus laevis]
MQPDEKVDVYLADLTRLFEIITTVHNEDFLKCGFVNGLPASVKSQLITSSNFSDIQLCDS
VVKARSMLESQLDDQPQPYYTKSIRTVSNDRDKNIQYFTCHKTGHRSRDCPTKPIRRCYN
CGSRDHLANRCQSGVNSKNHFEENQELDLNGIDCNGLVNTGATRTLISKRIYLPTKGECT
ATLIDGSKVACKETFEVDIQAQGGAVIKTSCLSVDMNIPFDALVGMYIINRLGGIQISRG
SVKFLGDAAVVHHVSASPSYIIDPDLQQDFEKEVNCWIREGWLIPYDGEIRALIPLMAVM
RANISKVRPVLDFRELTGFVTSNTADAEVCVDKIRSWRRKGEHLTIMDLSRAYLQIHVHE
KLWKYQIRIWIECGMKIMKAVVEKVISLDRNVGAACDSYLDDIIVDESDMSAKSVKLHLS
KNGLESKEA
>KAI0978024.1 hypothetical protein GJ496_007257 [Pomphorhynchus laevis]
MGISACKTKLEAAGIEASEVYKISELLCITLTGNIFVFDNRYWRQTQGTAMGTPMAPSYS
NLFLSELETRLINQTETRPWWWRRYIDDVVMIWEHGDETLQEFMTYMNNNSPVKYIYSSN
TSIEIPYLDTCITLKDGKWQTKMFIKPNAVASYIHALSGHSAQTKRNMIRNEAIRSLKIC
SLPSFFEESLIEIMERFKMRGYRYGEIVRQFNQVRRINRIDLLNVKPKVKEKHIYVPMPY
HQALRIIGKEIRFAYDNMDPILRGNTKRPWIYFTRCQTLSNILVRAELKVENSIRHISLH
RSAPCQLQTDLDGLNPNNEYRLP
>KAI0978039.1 hypothetical protein GJ496_002575 [Pomphorhynchus laevis]
MIYLRLYKKPQVAVSLTRDNCLMTVAEITSQMRTRYYHLFPNHKYCHNADKGKQAVVWNI
NDYTNKPEKHLASSTYIECDSNTLLLAKTNVTSIVKKYLPKNIIDTDTANKLTTKAPKPV
KIIESTQDLLELLRTPESLGYNFDVLNIERVKSSVYNSSDLHLVMAIVSGLCQDAKSPVI
NDLWSCHLQIPTKKSRRDLLLLQNKKAVIPARCILSMCIITWTPCDTWCSLKYQCVF
>KAI0978040.1 hypothetical protein GJ496_010359 [Pomphorhynchus laevis]
MNDLSPVLMTTILQHEENTDFIVNYCLQQNSHTNILDKIDQLISAQLNKNIELGKLANHN
EIGQCDLSQNSHALCLKQNQSYYIKSDQFKDKSADNSCNRNIAISSDIAFYHCSSCHPNR
DAAILCHCCFTSEHHRHLMHEYSKFYISKKLKGYLVNTLCDCQTSVYRYNWCKLLHDNKL
KQPDFIGILLRKVLLQLTLDTVANDTCNRHQQLCSNADSMINEFDRNTASGTLKFTTLAE
FIGKLNECNVPKSILMSFLLEEQVNPMLLRLNNLLRKQYKFVNWYSTTDNFGNSFVHTIE
DHLLVDKITILLEYLLLSALNYNLVSLFCNNVLSFLRIKSMFSVSFFRIVFKHLPLFIHS
FLHEDSYKQGCKEISEIQLPQWLRQLLLVEELFYLDNVPADLRCKNELRSHGYIAGLRTS
RGNIESKEQFVSLTINDVSISLHSIFDILWHFSVSKLNAIPPLDQNPAISSSSQLTIEAY
IYLNYISAIFNMLLKHNDVVYIFCTDSVIYLRWLQLVTCMCKQSTFDTVFLYLIEALFIA
TPLTSIRQFLEHCPGDKIKRHQIKTNFDIIIENIVSLLIDENMPLKKSYILYRCLSAFVH
FKSLLETSTSSFNEELLIVNFKKLLSTYCCKENFLNNKLQLIYIRNNLAKSKFIDLSAFT
WYFLYLYEMNTLIYHQYCFNNNNNECIASSIKYFIQEKWLSINSTELLIFIKAFCEIAFF
NCKKKFEISKEQLMISAYCCKNVDNSSDDFLVGIWPNQNPIHAIQCWRNLTSGNNNIMIW
CIFSLFEVYVTLSNDNINSVGRRYLSDIFSISPSEDLFVWTPIRSVLINSSPEIANKMTN
CKELHYLMYYALHRMKQQQWLINDNSQSLYFIVLIVIYVMLVENPSTCRFSIDKTGLPDW
LLAEISSINHGSPYDEFINSRCCDSSSCICMETGSCTALMPDLEKSKCSNEMQSSSSVSP
CVCNKSSTCCCRMPNSIASNSKQSTTLNSDICICDSKCFTSVSCNSIANSHLSFSPSSSG
MCICNSKCSLFSDDKTRNKCNVCLFYTCVCNRISTICSNKPIFTELICGCSDHETAKLED
TETSLSFQSHQPQHQDHLITDHVDYSCVFKENNLLINIGQEIAKSNIIQPINVEVTSIFK
MLVQLMSEMWMYIHHDSKCSNEHIYVYGLSLYYMEYAIQLILSCREDLRPLLHHTLDQLA
NKNKIIEEISRISCFSVVDIDSSAIGFVKNIVKFKTEQSKTVASSSTTPNLNSDLEFLFS
TATMATTSQYIATTDECCFCSAILANPREAVRLGRLQFSQLTGLRKLRKALEILPVTNLH
NVTKCLPGMYLCFQGDVVDIRLVSKNNYENITVTDINSNYIYNVMDSVLQKCYGFSGYRW
LQSHMYITSCDHVSHFHCYKSFTRSNNRIDKKTSTDFHGLFENVQIKKCNKEAKEAGDAA
TVKQNPTLFVCPKCDSNFSIAIPFYLGSNYDLNRTHDTRRYTFTMQFIADVLTAVDQYDN
KYELSLSSDAIEVVLQLCRMQLDWETVSYLTYRFGHFPSLPTVKDLSNLVIIKSYIWSLN
NLYSHRKEHCDVCPVPLQILFKNHQTGITKEFPLIFQDGLYNLICSCAQQIHAMDLKQFQ
HFVILNLRVLIAQYVYLVIIDRYLSLGNFTSTLSSMEHNLRHASQNPFNFVYDLCSKSLS
GKKNCNPTVSSFNNMHKYQKCIIDLCCEYMLSCALLRNALFSDHLKCIDNLPILPDLHWP
EYTGPQIEEKFSKFQSLAPYASLLQLIEYTLDCRIDETLDLIRKSPNACDMDISKSLLIL
FSFLTDDQNISLTFKNTIKLQSVIDTMSDEINNSIFSTTARILQCKFACFYLPRLIDLPL
KADQLRISLNEKYPKCRNCQKFNYSSKCNYIICLVCGYISLAPPCCSATLTNYTNHINKC
CANIKACLMLNATDGCVSIYSKNLNLSSVDICRDIEGINKSMLQIYENDMLITERYRCLT
SIWIKLNQ
>KAI0978054.1 hypothetical protein GJ496_006063 [Pomphorhynchus laevis]
MKERERDIHPKQAEVCEDVLLNHSLPRAKEPHSLAFLELDSDSIVFLLKSVSGHAYSSLV
LLDHHMLCYASSGNDQIQNLECSQRIREIAYCIQNNCSWQCDELDLSSNILSLVSISSSA
HLELDLSYNCIKNIPNRFLHSKHTISHVRLLGNPITDIPSDFLILSSQLKSITFSGCQMN
FKDFLGLDNLKYMDLRGNGIQLISDFVYLLNKSTNYLNIIQNYNPTERQLSDYLDHLIWS
ISQCLHSTCIPGKQIGRIARKQSIRKIDQHMSSTEFHAKHVFSCVEDMNLYNSNLSIMGY
DIYLMFKLRELYLNRNSLREYVRFTCKYYFGYEMDISYNLLEDLFGSDCNDIKRYEIGVN
TQLRKLYAFGRWLERRNNTVDLSQLLELNHNLVTAQFYRIELWQMSLPVLLFRSSNFI
>KAI0978065.1 hypothetical protein GJ496_009037 [Pomphorhynchus laevis]
MPQGNFKLKKIKAIQSAAKADQIPGLVKRININGSKPSCKRKNCPAMKKKQSTTNKHVKN
KLTCEINAAIEDELVRKVTSLDHNGLSLVKTSDFHSTSNS
>KAI0978072.1 hypothetical protein GJ496_000069 [Pomphorhynchus laevis]
MSSNDDDSAFTEEFNFTVKDEEISQPKTINVTTNIKFQHSNDYQMAFKEQPAVQMQSFRV
TGNDQAGFIDTTRLLDLTFLFIEQLEAHKRRLVELNKFYKSVNHYLSRVPCEDLQNADDS
IEANQAICRFMLESVCAQYVQSEHRESVIDGSNIFAKLIEDIACSPDTLLNIENKNDFKA
NCSNFKSLVRTPLIVNNSINASGVISTSRNTAQQLPTSLPPATTILNDQLRAQSKACQAM
LKESRDDIPISPIKLYADELAFPTMTLLGDSEFLLCRLNDHDYYYGNNGSSKANDDYRQI
SELYGPYSHPNLVDLVRMEISDLHWNARYRVITGDQEYSNNTRSYVGNREKIRMYGLVNI
KRKDSNEVLENKMVPCNPYKSPTNIRGRGNLPLWGPNYIFILFAWHWNIKLDQPQVILMR
DPNIEDRIYSLPKGVPHFKSTEDEIVTQNSNIPPKLRDLWIEDIRRCSRLSSDSMTVSDE
QMCYTLAQAMNFDSTNKYHNHTSAGYIIHPLNTDNAWVEAIVHYRCITGFEDILASPTPT
GGIWDEAFFTHFPIIDCALALSTIDRQIIMQAIADKVVYRPNKTELT
>KAI0978074.1 hypothetical protein GJ496_004814 [Pomphorhynchus laevis]
MGKEKGGFLTPKAISNRIKAKGLQKLRWYCQMCQKQCRDENGFKCHTMSESHQRQLLLVA
ENPGKFIHEFSQEFHASYMDFLRRVYGGRRVEANAVYQEYIKDRNHVHMNGTRWTTLSGY
VQWLGHEGICIVDQTEKGWFVQAIDKDPQTILNNEKQRKKQKMQSSDNDKDIIFLQKQIN
RCKEMEKQKQSFKDTEIAENQQLPEQREVVKFPISLGKKENTKALNPLELKMPSLLQSSH
RDQFGNESSNKRKSDKLSALEEIILEEKLKKRSWILEGIIVKVIQSKLKDLKEGSKATVV
NVDEFHQADLKCTNGCIVCGVSADYLRTVIPAIGRHVVILSGNNRGKKAELLCIDEACYC
VDVKLTNGHVLRGLQYSDVSKSAEQQKI
>KAI0978082.1 hypothetical protein GJ496_011972 [Pomphorhynchus laevis]
MRSDEKVDLYLADLTRLFGIITTVHNEDFLKYTFVNGLPASVKSQLITSSNFSDMQLCDI
VVKARSMLECQLDDQPQLYYTKSIRTTYHRSRDYPTKPIRRCYNCGSRDHLANPFACKET
VEVDIQVQGSAVIKTSCLSVDMDIPFDALVGMDIINRLGGIQISQGSLKFLGDAAVVHHV
SASHVSSKRQMPSVSIRDDDFSAIFDGNLCIASYIIDPDLQQDFEKEVNCWIREGWLIPY
DGEVRALILLMTVMQANKSIVRPALNFRELNGFVTSNTSYADACVDKIRSWRRKGKRDNK
PLDSEVPIIKRQLFSFCRKVIGHFPVCRWLRPSCSYLKRLCNDIGWDDPIPENIMKLI
>KAI0978083.1 hypothetical protein GJ496_011973 [Pomphorhynchus laevis]
MNFSMSKSEVQKRSKTSEKNLRSFWEGPKRRISLPIEMTSLSAFTRLPLKSQIRGRYLHL
ADIEKCRRKIVLVLTDEVSKLWEKCNLPILSKCRIVSKVNSTLKLYDQCVRKQCFDPLKS
IFDITNQSGTWLSSEDKQFYESQVESKGKRGYCSSREGSIHPSKLIRQSENKIAEMASEL
STDDAGSEGVSDDDVVFSEVKKRKYESTDQVKALTTRCSLSSMKASDVCVTLAKCGVCMA
TPTKAAFYMANNRYAKRIKRALINNLHSIRAHWHLY
>KAI0978094.1 hypothetical protein GJ496_011090, partial [Pomphorhynchus laevis]
MCPVCGLLLSANEVEEHYQEELKRLTNNIRTNLFEITKSEEKYYAATDQQHILSNIVDRI
HLNRKNRIKKKPYIWKTLGFVDCNFCNTTIKGKSMDVLNHLSDCIGSERICDYINSRKRT
SNACEQKPLRDSGICSDDEIDVVSVNSFDRIMD
>KAI0978100.1 hypothetical protein GJ496_008681 [Pomphorhynchus laevis]
MSTVQFDSIMFRKYNRVVTSLLRDINTVSMMGAGHAVAASSGGTVPASGTAGSGVYRKQS
RSANDLSPNTSAVVGATGVHRNTI
>KAI0978115.1 hypothetical protein GJ496_003789 [Pomphorhynchus laevis]
MQEEKLQSEVGKLSKLIICAPHDGIARILPYKCQDWLYEDIIDIHEARKEYSLFVRILLN
FVDPEFYSTTKCQNQADLVSFSDPTSSKYFRSDKVMDVMWLLIDILEKHDDRVELLSAVA
TSESIPYKLYRDLVENYSSKELAYFLITGCNKENIIIIPPIPNIIMARDIVAFINDHIII
GRPCMNARKRENVIMYSIINHHKIFEHYINRNSIIYLSESSNIFMQSESEIEQYRMALEC
GDILVVSKEHVLIGISERTSALAANQLVTMLFKNNVVQKASIIHLPKERFCMHLDTVLTQ
VKPNMWLVFDPILDEVTSLHDHTHKSLKSSLKIFQYARLYDGSVSDPKQFKSLRTLIENI
SKQELGYDHVDIVLCGDGKFPDNWREQWTDGCNSFAVKPGVIFLYDRNYKTIEALKNKHN
FNVISAEQLLEKLDSNELKCDKITDTVITLKSAELSRARGGPHCLTLPISRY
>KAI0978122.1 hypothetical protein GJ496_009567, partial [Pomphorhynchus laevis]
MAGVQKLQLDYNLIECVDPLFVIALSLQELSLKGNRIRHFDTNSNQLIHLTYLDLSNNIL
SLVHISKVINLELRLTHNPNDFELECNTQLTDLRFNKLQSGQIRQKIIKTAMLLLDYNLL
VDLNFLSAKHYLRTLKYLSCSHNLIRTINEEFFESAINLERLDLSYNYIKNIPNRFLHSK
HAISYLNLSFNLIAAVNTGDLYNMIGLQDVRLFGNPITDIPSDFLSLSSTLKSIAMTLKH
RQCFNASRISSQIEE
>KAI0978129.1 hypothetical protein GJ496_003742 [Pomphorhynchus laevis]
MTCALCVRQILRNKRSAMAADGQVRTKNISKLQNDRIFLSYTIDTVNCLFTQCVRLSFYF
IRLVKVKLRFEDGFATAVLPSPV
>KAI0978134.1 hypothetical protein GJ496_003747 [Pomphorhynchus laevis]
MDDVSCNSEEYPTEGKCPVCSRTFCIFKSGKLRAHKSNSFKCAGSGMEPLLPGHNLDFSA
DCTTKAMYNNRVWSSNASTVKRIPWSLRARSADLMSSLIQDALCYRSIESWDALICFPKL
CLTSRQDGKSKRGRCTKKNIARGCKERGVRPSKFSAKPNIYKEVIDLASSGNYSKAMRCL
TTSRTCAISSSTRENNQGDRLINEQRELGALSTEEAMPDMFAPMATSDETNYTNDDLDAV
YSGAHSFSLTRIMSQTKNYADYLIIGGGASSVSAINVIKANDPNSKILMVSRDTTLPFHR
SMLRRNMGECTVEQLDT
>KAI0978139.1 hypothetical protein GJ496_003751 [Pomphorhynchus laevis]
MGNKLVSTAPKFVFPIEFYQSMFGSDLSLLHSLCSTRLCKVALLTNSECDVLCLVKLFPI
YDVSLPYADMINKLQDQQNQLEDSNCCIFYSRIVLNNKAVCLIRTYTKTTLFERLTVKPY
LSKIEKYWITYQLFKALEKCHDSGVYHGDLKLENILLTSWNKVFLTDFAGYKPTWLPSED
PSVYYYFFVSDQRDCCTVAPERFINFMDIDEGIMDTFSKSGQMKMDIFSLGCILYELHAE
CSLFKLSELLKYRSNGQPIHHDKIKETIDCPILAQLIINMTDLDHSKRPSMKECFKIPFP
DSFDSFLFDYINSFCSSQLTCELMVQRIYSDWNSHLRDLLDDTSTSILTSLLLSCARSLQ
FTKTKILLIELLKNMCIRLEALFVQDRILPYCIHFLSDREDSIVRIYALELLITCLDVMN
TDTFHICPIGLFTDYLLQQLDITNKKSFHISRYERAFFTKLPSVLSLSLKLLQHHKDNSV
VEGTQVETWFQNQLLCCIHHDKNYELTVLCLNSSLECLQAPFSTRKTFLFVLSHLATIPN
KFTEDWRSRMDFFNCATTLCPYYGGPIASTFLQTFLYHGIMDDNAAVVDIALRLLERCLS
QSIFNKKEALRYLSVAMVHQSHPSCNIRDNIQNIINRCRKCFSFADFIVYINPLIKKLSY
RLVEISSWQEFACSQWKLMNDQLINDTINSVKQQDDAIIPVEPIKYISIDSKFIEAIEDQ
NLPKSGIDQGQIMTSENNRHLRHKEVTGEVANSLQNLAPYMELVFTSGDHQQSPLLKVCT
NNGGTLLTLDKDSVVKQWNLSQIEHKIIFKSSKRYNPFVFNNVYDIDFNDSSNFTMAIAS
PNFEQSNVLMTVNLLQEGILKHTSFPSDYGYPVQLICSNSTIYLITAKSYLLTFDIRSSH
QTLQSIIRLPPENVDVKSCAHLPTADALIISLFIADVAWKSNGM
>KAI0978143.1 hypothetical protein GJ496_006474 [Pomphorhynchus laevis]
MVGRRLFSRKDKGIFKLDNRTSKKAVISPYRLRIISKAQRLSDSRRLVNKDQSIGRFSGN
FQVSRCYLNTPKNSNIQRLAKGIREKYTIVNKVSNKCIVKTPLIQNRKIDQIYKWNKRKY
VCTFFIKTGKCKKGLACPFKHDFDKVMICMKYLQGRCTDEGEKCTLSHNLNPTKIPMCIF
QNADSLLCENTVKLQCPFMHRSSDCDINEFCLEFPTGECPHGANCKKFHTLYCPDLARNA
LCSRRHSKMQCPFLHSKKQASYLIRQGTNNQDWQIGDDIIRVPRLNNEHDTFKSWIITDY
NNLNIFPDIPQL
>KAI0978147.1 hypothetical protein GJ496_011819 [Pomphorhynchus laevis]
MTRQLITYTKSLFTLASVRHGQPAITSTIDNITLTYKDLERKCSFLNKLISTNNKKVAIM
LPFSSVHFGVAIYFACTSGRCFLPMNPHHPYELLRYYINDFKPDILLTSKQYSLDYRLRQ
SNRIMCIDESSYSNEVNASESREHNEDNDLLILYTSGTTGKPKGVLHTQRSITAQVNDMI
DVWNWNAGDRIMQVLPLHHIHGLVNCLITPLAVGAHCILNSKDHFNAEQVFNRLLSDNPP
ITVFMAVPTIYSKILDYYKNQSFTAKEKQDIRHRFSKQLRLMVSGSAALPDYLYHGFLHM
TGKRIVEQYGSTETGRCMSIRPDLESKDLAGKIMSA
>KAI0978156.1 hypothetical protein GJ496_007543 [Pomphorhynchus laevis]
MDIDKVKQVDRESLQQRPYYCGFCCAISYAHKLATSNQSCEANILINEHRVCEASYYGCN
SLSTEVAIKNDDLVICPSSTKLQPSRIWTNGRQHKYYRNRIKMQSSSSGTEPIITGSRSP
MSVLTKQGCRSEFQQSITTENLSGNIGCSSFDTCNNHKVNDSEGELDRCGPWRRLSNSIS
SDCAHVESESNKRTRHKEFDRSCCVLFANLSEYASSVSQTRLDNDVDAVRIIISTMFDYS
DRNIVPNLAVRSMFRLGKKASDNYPRLLKVVLPSTSEP
>KAI0978157.1 hypothetical protein GJ496_007544 [Pomphorhynchus laevis]
MKHSNLGGNSLLLNKSDIVMGSALYSIFKHLDGKNMLAGMVAGVTSTMILHPLELIKVRM
QVDDTAQGHKSIKKTYSSTPTTLSSTGPAKQQSVSRPRYSGVFNAFKVIYTESGIRGLYQ
GVTPNIWGSGASWGIYFFLYAALKSMQIGRFTNTDDLSSKVVHLPAYVHLLNAFVAGSIT
SLITNPIWMMKTRLCLQYNKDKYVKSISDPSGKALIGINYNGMLDGLYKVIKYEGFMALY
KGLSFGILGTLHGVVQFGVYEQLKQHHIMLSSLFSYHTNAIQSNQLKQSMSANTYAVYSG
ISKIAAVLLTYPFQLIRSRLQDQHSQYASGRQVIQLILVNEGIFAFYKGITATLIRVVPA
SCITFVKTRKIAFTYMNYLKLSTSNCLPLWTKVFSRNLTVPSAFDVCVIGSGPGGYVAAI
KAAQLGLKTVCVEKDNTLGGTCLNVGCIPSKSLLHNSHLFHMAKSGQLKSRGINCQAISL
DLKTMMSQKELAVKGLTHGVSMLFKSNNITRIQGVAKIANIGEIQVTDNKTNTNQTIKAK
HIIIATGSTVTHIPGIQINERNIVSSTGALSLNAVPNQMLVIGAGVIGLELGSVWSRLGS
KVTVIEMLDSIGGLNIDKEVSTHLLRILKRQGLQFRLESKVEQVQEQPGGTISVKCSSKK
GTIDDLNCDVLLVCAGRRPYCDNLGLEELGVQKDNMQRVVVNDNFQTNIENIYAIGDCIR
GPMLAHKSEDEGIMCAEYIAHKKKPHLNYDNIPNVIYTHPEVAWVGKGEETLKAEGKKYK
IGKFPMIANSRAKTIGESDGFCKILSDVENGQLLGAHMINVVAGDLITEAVLAMDHGITC
EQISESCHPHPTCSEAFKEANLHAFSGKTINNIN
>KAI0978161.1 hypothetical protein GJ496_007548 [Pomphorhynchus laevis]
MQHNKSLQEYLDKLKSSQCFQSCDYRRKNGHLYKHGAYFTKEDFDECLTGDKCKDGNRES
FQEQTCPTIYKGVIENYSVQPEKDELREVLVNYFSNTNSISVYEKPSVNAGYKQGTLIAK
NKFFSKHDNRFYNADDFYIGSRLRIGGFNIKLVDTYDIFQDQVKQPILQMQNNELKLNEF
PAIKIEPVSKLKFEALWNDPQAAESHYFRHFDFKYYLSDGTCELIEHMTTAFDQLRINSS
TFLRRTKLPKKHLPYIWLIGIDEPILLNRNVQRHAAKALIVDKRPAEPIHHSEYYTALDF
DCDKYISVYDKDFLLINCNPETRDYYQRVHQITLNSNQTIEQALDKLMPHNPKGTLLIPK
PIPFGTEEDTLKSVEIEIPAVKSLVSAALEEIHTPKSVKDKLKRVLSFKAASLAKHKFLQ
NIEYSIDFHPDDSTFEIYETDINTEKALKIMNRRLLSIPPFTRRKNMMPYEIIRYDSKDI
YEDSVIHANGVEYELQYADDISYKYMKENRHLFVIDNDETALKLAVNILKPSQAMITADL
HRLDRDETGWVPYTQFENICMKYVSESLSNKYQLVRIARNYRKQDTNIRDPNKLVKDRFN
KSKLKIIYMLRVVKENPAEYVAKNIRIRRRDSSDNSTCEDLDPNEVRQALQSCGIRIPSE
DLNNYINGLVNEGENRILLSALVDDLKTDLREFRQKIENQNLDVLINYRQIFTDIKNYRN
VENEEFTSKEEQQQ
>KAI0978166.1 hypothetical protein GJ496_011482 [Pomphorhynchus laevis]
MKYSNKIRFCLNIKELLIFHTDIDLDMFISSVQKLRKSIGVVMKLVNITGIDQCIYLNFV
GRELLNITTLYIDQRKACFALPRLPIGDTFNKLMV
>KAI0978179.1 hypothetical protein GJ496_011489 [Pomphorhynchus laevis]
MQSSHILNSINQADQLCQISESTTSLNFKSQLTNCSIDAGIKTKRRFKVKPKGRAKTNLR
FIDHKSRRYTSFSKRKSGLMKKAYEIATLTGASVMLVVASETGHVYTYATEKFKPLISGP
AGKSLLQACLRPSQQIDDNEADCYSNNNLIDKHS
>KAI0978196.1 hypothetical protein GJ496_005848 [Pomphorhynchus laevis]
MHIYDNFLVGITNHEHTITHTTHDSFDCRAYVQTTDQQQQSNRDAVRSLFSFLNRNSHLK
VRIATAKYAFTHSRNSCEFIPETKRLLNLHIGSVYLIFGEICDDGYYRACNTAGVYGLIP
SNYIEIMDEILDDDAEKWISSQISLNSSLSVQTDFSLLNTSKHIKVAPAPVLQQVEYCSS
GSKIKWLPPPLYDEFSIDGYQIFVDGKLYCTKQSTDVYEILVNGKNSQRVSVCLVGKDGI
SNWKLCTAKINTDSLAPDCLTIKYHDDSTVNLSWIPAHSSIKHVLKINGRSVRYLAANTY
KIRIKGLPLKSSCTFDVCPIPTIPEQSPFIKSSSIYFNNDLSGENFAIQKHPKSVDSSID
HEHITEVPVKVEVPTQTDNQLSEIVASSDRISTDQNNNKDEVKLYIALYDYEPTTMSPNV
DTCNEELGFYAGQILKIHGQQDQDGFFIGELSGSLGYVPSNMISELSMKDPELFIRLVNQ
NIKADKHQVIGTGEIETDKTQVSQGIILKRASQNVQSSSISSIPMTSRSSLLTTDSANRT
SLNSSTLSGSNRRASSTKETDTNGFLERIKAKLIGGVN
>KAI0978200.1 hypothetical protein GJ496_003853 [Pomphorhynchus laevis]
MTTASEVKAIFDEFVSKYGKQDTYEKDVCESLKGRLESVASKDHGLKRYQLQDIGKSNYL
TLEKWSKHFPAALVNCAGEYWKSIAFWAPRKDPRFPNMNQTKNCEINYLDYHRCKDQLGE
DAAECDYFKHVYTHTCPTSWVESFDEQFENGVLRGFHKDEYI
>KAI0978206.1 hypothetical protein GJ496_001291 [Pomphorhynchus laevis]
MALSSDLSYADCTRTIRNRLCDIRCYPQILPVKMNLVEWQILCSSAIATLPPIWHFSHPQ
KKTSIVTLPTLLKDVLQDSQSSSSIRTVDQNKIKKKM
>KAI0978208.1 hypothetical protein GJ496_002257 [Pomphorhynchus laevis]
MTIELVRQGNYGKAMKRISSSRLAPFTEQTHRKLTYLHPPGKGIITSIPTAEHEFDENLN
RNEFQSPVEYAVSTAQAKAESVLAKMNKSDRQCDILISADTIISLDSVIFEKPRSVEDAI
KMLSRLQGRMHQVITGVCVFDNYKGTFCSFWVKTDVTMVNMGEELIKSYVETGEPMDKAG
GYGIQGLGSTLISKIDGDYYNVVGLPLCRLAETLKDIIRY
>KAI0978211.1 hypothetical protein GJ496_005591 [Pomphorhynchus laevis]
MSTTLNFVGIKFCTECNNMLYPKEDKVQKFLMFACRNCDYQEPATSACIYVNKIMHEVDE
LTQIVPDVISDPTLPRTSQHPCPVCKHHDAVFFQAQSGKAEEKMSLYYVCRNTNCLHKWT
E
>KAI0978213.1 hypothetical protein GJ496_005593 [Pomphorhynchus laevis]
MYTYYRFSLQPFLRMLSTKTNVSSLICVPSTRCYASSGTTPSNIKVIDLKTVQNPKLFSN
DMEEIFSVRKRVKLHVFVCSTLFALSLTTGSLTAYFLYRDILNIDEIVTAVNFKRFDVPA
LYGIMTTINCIMCFLSYRIPLKIWKYKSDNSFLIARIRLLKLEQERVSSCDIRKIHRGVL
FTHIINKRRYLLPRDSFINAEAETNFGM
>KAI0978217.1 hypothetical protein GJ496_005597 [Pomphorhynchus laevis]
MVNNSLTPTSKKYNVAAYLPNFVLRENSSGYRQKTIFALFIDIDGFTQLSQEYGVQAHSG
VDELTTELNVYLSQIVSCIQQYKGDIIHFAGDAVFCIWDVDDPTVYRSDNIKLQYSKKAV
QKNVSDCPNRRFALDLLNYPYESSKYGTIQLAKQIVQCAIEIHKLCDFYKTPQGKILTLK
TAISYGEAYQLIICKQMGLSYYFVYGKSIEELQACEQLSERTRIYMTSTIWQMLINDDDC
SLYLSIPFTMLSAYMSNNDHLCIVAIPIASLSKSFLLQIKRNTFKLFSKQYSTITDRDKL
ISLVNKDTEHNDSLRMFLRSFLSAKHIIERIEQGEPVERLSELRHISTCFIDFLFEPGLK
ADTRRFTDVIADLLNKIEFIVRRFKGIVLKITTFDKGWAMLLGFGLPETASSKSQRISNV
YPAGNKSAVNALTCSMSIKQLVSNMFHNYVLKCSIGVTTGLAYCGVVGHPNRHEYTCIGN
KVNMSARLMSNYINIISCDEETFWLSKLPRECFISLPTVYLKGIGNQKVRSLIQIPLSNE
TGNQLKLSGINEYRKCKRYFGHKLEFTLIAVEICKMLSALKIKEDTNETASHQHTDDRHH
MFVFYCGIGSGKTSFLKYLVYMLSMSEIVNPIFIKLAEPDKVKSLDGVRCLVKHLANFEK
ITNVQSKSEDSKSILTNIQLTMKSLANDRQRRSSDRSASLSTDDILTNDLIYFLYRLIED
LGDFMFLLAIDDLQFVDKESLQVFSKFSASKNVITVAVVHPLHTLNEEKQAEIAYFISNC
NTILSWPSETNLTNNNALMTTHTKINPLQMAMTNISKSEMFNILSQHFKIHYIEKPLFDT
LYQNFSLHPAVCVEVVEELLFKEKAIIGQTLEAKQYYSRKVDHDHGYRNLLQHIFYRQSA
LRVTTALEIATVNKCIADHPGDIHFDGIAAAPLLSISLVGMAKTKLISTTVEHFLYQLYD
SVGERDKIILDAFSSIGKSASRAHLKGICCNRFMDVPNFNIAIQQLISCHVIGCGRKRLN
KLISLSSIDYKTDSYEDPEDEDDSQFISNEILPKSKRNVDQRIIHCYCPENYTDLAFMCK
FLTFSMDSMRWSLYNRQTSISRRKYVEHSIEWLESLKDELICEHCSPGGEYVCVFDIDQE
SVIRFDDRSSSDVNDIQSIVKALQISSVEKSIISLDLERKLEKQQSTMLKTSDQRQQSGL
ETSISEDGTQLKQFSARLTVDAGKNKGWMRVSENIILHSIMYGTHSIVSKIKDGFNQHDF
GVNDLLSKLLVLKSTTKSFEQQSFQELYQSQQHNRFIRQHLPITSNSSLGDDSGCGGRRI
SFPHQESTTESISHDELEENLMNLSVNVEKLLPLKRDYYNARECHCNFIKYKCLKELVSS
SEIINDKIRIAFYTDRMALIHILSNRAHKGLEYLQKSNSIIYNEGFYKNSTVNDEYGFSS
MYKTKSGFENVEDEQMEMWDLVICAHEYVWSCYYYFHGDIRLALSKSVDNFNVLASRKEN
WPYLVVQFICVILETTLRHGTLSMRSRYKYINEILLITLNHFDNYLNNCNKHEIPIIDKY
SILLSIIADQLYCINEHTLATDLCRKFYEIYAKQQLVDKSNLSYSTNGSILAAYSNLTAT
FRLFQLGLLHSAIDFAYRSKQVFTSLSCIDTIPSVFVYLSLILINQGNVNKLVEAIYELK
STIDNSINNQNKSLGLNIYYTICVDIYDVLGISLKREIDTANIGLNQLCRHAELLNDSDF
GDLTSEFYSLSTVAQAYTRRECYSKCILQFAKALRFIVACTESEDRYVNMANPVVQNCLL
KLVECQLVYQANCLQNIESSLWLLDKCRECIDKKSLWYPKLIYYQAVEARLLGKHELYRT
LAESSLRLSGQSESVLIHTWIKHNMMAVDQGWNKNKTARNYTVWNGDQTKISYYILPI
>KAI0978220.1 hypothetical protein GJ496_005600 [Pomphorhynchus laevis]
MKPIEDSANTVSGIKYSRRTVRCFFQIGIKETNKRAYIRVDSLNKIAQSWEHPISSVVRV
HKNFVTNGMLTLVLNDGTELSLTEAETSNLNVVVELLSQYRQNSCQNLNLPIIKPVSSVE
CDEQQITKLKLVDFCKNINMTRNLVNVEIHNCPTLKSLPVNLIDFVNLRVLSCTSTGLLI
APPTMPPMLQVLDLSNNNLSDNDFPALVSLNKLINVNLSYNHFSRMPQSLAILGSSSVGD
GGSSYCLKFLDMSHNNLNMLTFTSFMRYSPLCAVNVSENPLTPDFRSENMKKFTCDMRNL
KNICLQTFAKYLSSNRKYNSNLIMQKLVSLSSKSGSMLTIVENMMTVCSECRKVSLLCYI
VDKCFPGLDLLTYHYLPNVTYTIPSSYNGRMGCEFRFCSKQCASIFTENFIAQSF
>KAI0978222.1 hypothetical protein GJ496_005602 [Pomphorhynchus laevis]
MRFVTPSHSSKPQYALCMKNVLNCTYQFLNRRNEICSKEATIKTTLNTHQIIPFCCMNTC
METRLAMEQMFAVNDGVTSKNLFYPKRATLTVPRPSLCGQCMRAVYAAETASAAGKKFHK
LCLKCVKCSRLLDSTTLTEHRDKLFCHSCYSKYFGLEALRATSTLSLSNSNMDNDVPNRT
LTKYRDSTYKYSMLKTPSASVTKLIDYSNERRVSSVAKKLINAQNDIICPRCRKKVFMAE
KVMAAGQAFHKLCFICGICSSSLNSGNYCDNSKGEIFCKACYTKNFGPVGICR
>KAI0978224.1 hypothetical protein GJ496_005604 [Pomphorhynchus laevis]
MSWYPNYNNGGGYEGGYGGGYNTGYGNGSWQGSNYNPDDFGWTDRQGFLDPSTNEFLRRN
VPADANINDFLPKYLQPTFPSHSTDWNPYRPW
>KAI0978227.1 hypothetical protein GJ496_005607 [Pomphorhynchus laevis]
MTCPPGMSICPYDSSHIVNDLRYPAHVIKCRKNHPEIELVSCFYNARHLVPQRKLHEHHL
NCRSRSEFNKNKYIENISFDKAPDNSKNYTPTSLPWDDPEAKQKVRSIGRGALRFTLFAM
QGRRRTELNRQQQVSTNRQQLDDSGISDVSDDGE
>KAI0978228.1 hypothetical protein GJ496_005607 [Pomphorhynchus laevis]
MTCPPGMSICPYDSSHIVNDLRYPAHVIKCRKNHPEIELVSCFYNARHLVPQRKLHEHHL
NCRSRSEFNKNKYIENISFDKAPDNSKNYTPTSLPWDDPEAKQKVRSIGRGALRFTLFAM
QGRRTELNRQQQVSTNRQQLDDSGISDVSDDGE
>KAI0978230.1 hypothetical protein GJ496_005609 [Pomphorhynchus laevis]
MANPVVQNCLLKLVECQLVYQANCLQNIESSLWLLDKCRECIDKKSLWYPKLIYYQAVEA
RLLGKHELYRTLAESSLRLSGQSESVLIHTWIKHNMMAVDQGWNKNKTARNYTVWNGDQT
KISYYILPI
>KAI0978232.1 hypothetical protein GJ496_008048, partial [Pomphorhynchus laevis]
NSLLEWKTTDWTAPVFANSILINIKRYVIPAVDWALTENNALLSGNVHTISDQSVWISLA
VAVSYSTALTVVNFRGDDMSMLSQARGQFEWRRFDVIFDEATSRQPGPISILVSGKRFAP
LSYTCNGPSDGMSLRWSCDPIQPSGDITPRDVLVAIAACARERQESQFVIYAFIRASCIY
NRYRGPTAAGAAQAYNSLLEWKTTDWTAPVFANSILINIKRYVIPAVDWALTENNALLSG
NVHTISDQSVWISLAVAVSYSTALTVVNFRGDDMSMLSQARGQFEWRRFDVIFDEATSRQ
PGPISILVSGKRFAPLSYTCNGPSDGMSLRWSCDPIQPSGDITPRDVLVAIAACARERQE
SQFVIYAFIRASCIYNRYRGPTAAGAAQAYNSLLEWKTTDWTAPVFANSILINIKRYVIP
AVDWALTENNALLSGNVHTISDQSVWISLAVAVSYSTALTVVNFRGDDMSMLSQARGQFE
WRRFDVIFDEATSRQPGPISILVSGKRFAPLSYTCNGPSDGMSLRWSCDPIQPSGDITPR
DVLVAIAACARERQESQFVIYAFIRASCIYNRYRGPTAAGAAQAYNSLLEWKTTDWTAPV
FANSILINIKRYVIPAVDWALTENNALLSGNVHTISDQSVWISLAVAVSYSTALTVVNFR
GDDMSMLSQARGQFEWRRFDVIFDEATSRQPGPISILVSGKRFAPLSYTCNGPSDGMSLR
WSCDPIQPSGDITPRDVLVAIAACARERQESQFVIYAFIRASCIYNRYRGPTAAGAAQAY
NSLLEWKTTDWTAPVFANSILINIKRYVIPAVDWALTENNALLSGNVHTISDQSVWISLA
VAVSYSTALTVVNFRGDDMSMLSQARGQFEWRRFDVIFDEATSRQPGPISILVSGKRFAP
LSYTCNGPSDGMSLRWSCDPIQPSGDITPRDVLVAIAACARERQESQFVIYAFIRASCIY
NRYRGPTAAGAAQAYNSLLEWKTTDWTAPVFANSILINIKRYVIPAVDWALTENNALLSG
NVHTISDQSVWISLAVAVSYSTALTVVNFRGDDMSMLSQARGQFEWRRFDVIFDEATSRQ
PGPISILVSGKRFAPLSYTCNGPSDGMSLRWSCDPIQPSGDITPRDVLVAIAACARERQE
SQFVIYAFIRASCIYNRYRGPTAAGAAQAYNSLLEWKTTDWTAPVFANSILINIKRYVIP
AVDWALTENNALLSGNVHTISDQSVWISLAVAVSYSTALTVVNFRGDDMSMLSQARGQFE
WRRFDVIFDEATSRQPGRSRPMIASIASILRRK
>KAI0978234.1 hypothetical protein GJ496_004201 [Pomphorhynchus laevis]
MTSESKNCRNNLDYVDNCGASTAATSVYCNGRYRRFQCEVNAFATFIDQFSGNSSPIMDH
HSTALFDIPVPEMKQCIERKFCGETAGNSSLWQSPPPPQQPVNMPHATSVQYYGFNDQFY
NGDETAHFLAPDVNPHMAKPPYSYISLITMAIEKNESKMVTLNDIYTFIMQYFPYYRHNT
QRWQNSIRHSLSFNDCFVKVPRTADKPGKGSYWTLHPDAGNMFENGCFLRRQKRFKICSK
RKDNNRQQRSDLTRDEPNRRKRAVQSDSDFQCPTKLARMRKEEEINQNNNSYVETDLGRL
LFDEQNNSIYLSNEFRKNVPNQQPIDLIANQNLLSSTNLQLSAGNLYQSQNSEEYIRQFQ
MGCDLPSDAMFPDSSQTYFQDEFSYPNPVKQMRISNLDYINTPQYFNRLVPNRDDQFTSA
FLL
>KAI0978245.1 hypothetical protein GJ496_009927 [Pomphorhynchus laevis]
MDVEGEENRDNKISFPADTSNKVTNNSNCKTDLPCDISEAEFKALESSGLLLAQNLIEQG
LDTNTNIEALLDASKSGDLLLVQDLINSGLDVNTNINGLNALHLASKEGHKSIVLELLKY
GINVDATTKKKNTALHIASLAGHVEIVKTLLDHGCQVNCQSSSGFTPLYMAAQENNFEVV
ELLISQGADQNISTAEGFTPLAVALQQGHKDIVKLLLENDSKNLIKLPALHVAARKNDTS
SAALLLKSKVSVDYDMQDHIVNYMAKNGFTALHIAAHYGNVEVAELLIYRNADVNFPARH
GITPLHVAAKCGKDNMVRLLLNHNADVDCKTQIQAIKASQQSKTEPFPLPPTIIKQNSTT
DYTGNISSNLVAIKHFGNTDRSTTCF
>KAI0978246.1 hypothetical protein GJ496_009927 [Pomphorhynchus laevis]
MASNIHVYEEQLQTFCLLHVKRDHIVNYMAKNGFTALHIAAHYGNVEVAELLIYRNADVN
FPARHGITPLHVAAKCGKDNMVRLLLNHNADVDCKTQIQAIKASQQSKTEPFPLPPTIIK
QNSTTDYTGNISSNLVAIKHFGNTDRSTTCF
>KAI0978247.1 hypothetical protein GJ496_009928 [Pomphorhynchus laevis]
MNSKLIQSDPNSMDKPIKVSGLSAGLKRRRLSLLSDLCEECGLELSIEYVQGTCNKADEL
TRVPKYWLSDSVQCCSVAQTERDSLSILLDHHRRHHWVSDRTLFLAKRAFPDLTITKKDA
INIVKTCNQCNSIDLSHIVWNKDVMDVTHFNGALFLTAIDCGPSRFSTWKHLRSECVSDI
FSKVTELFFENGWPSELLVDNDRTFRSNEFVQVINEWGTKNSAAEHTNDFSPADQKYTYA
RKLVESNDNPDASTDNRLNGQSVYVKPAKCKCTTPWNVGTITGMDESRNIVEVNQVPYHQ
SCQTLEWCRRNF
>KAI0978251.1 hypothetical protein GJ496_000423 [Pomphorhynchus laevis]
MEPGDPVQLQCYNRGCGKKYNQADNGPESCLYHSGEPFFHDAYKGWSCCKKKSIDFTTFL
SIPPCTRGYHSNVKPDNTNKLKEVTKDSSHELITQKPIKIINTKHIEVNESRPSLDEVMI
TIQTSVFEQYQKYLDNSTLSPNCSDNSVSSRSVVCTNTGCGATRECKEDICVFHPGQAIF
HEGMKYWSCCKKKTTDFNNFINQIGCERGEHNWESRQSSDKTQESLDCRLDMYQMSKDCV
VSIFAKNIQPQSCLVSCNRVRLRVSFKCQQGNYEKSFDLFGVINPVECKATISQSKLEIS
LRKSVDTLSLWPRLTLF
>KAI0978260.1 hypothetical protein GJ496_010340 [Pomphorhynchus laevis]
MSVDDGTATHSAATNSIGKGLFDKYIIPKCTNTGRCNLTDIATLVDVVICVLKLVPDFLH
SSTDFLITLYSLRDYELFSVPRGTSTVKFSSGPALFKPLRQAIPVRVYERIQDIGVVCRQ
TAGIECVYKLVLAHERPSEALPDFLESNMATRQGEYFERLLQTSNKEKNTLEKYATLNDK
YLLALYEVSYLIAKTKKPFTIGEPLLLPAAIRMSEIVHGKQYAAEISKIPLSNDTVSKRI
SDISNDQFQQLLMRLKDSSNEVTIGGSKKNEMQANFDNFLEESQVSSTFSTNEQLSNTIN
ISKHADYNNYLDYNNYADYDNYQVPQLRRLQQLPQVRQFRRLQQLRRLRQLLQNNSYADY
NNYPKYDNYADYNNYPEYDNYGDYDNYPKYDNYADYDNYADYDNYADYDNYADYDNYADY
DNYTKYDNYADFTNYPKLYNVKLYCKRTDDGEECLKLFKNKLEAVISLYKNETYNYRINL
KSSREPRVSNTLTKWSEVINERNERETNKLKQWAKITFTDTTDVVEGYRDDLQKAVYALR
LIGYQFLNYRVLAVS
>KAI0978262.1 hypothetical protein GJ496_010342 [Pomphorhynchus laevis]
MIAERLKNNYSLQCKELNLNNNLINQLHDLTKRVNGVQYLWLDYNLIERVEPLFGLSHNF
YVLSLKVRNLPDLELRLTGNTNDFTFECNTQLTDLRFNRLQSHQIAQKKILTSILLLDYN
LLVDLHFLSAETHIYHLKYLSCSHNLISTINEDFFALAFNLEKLDLSHNRIDYIPNGFLS
NKHTISHV
>KAI0978264.1 hypothetical protein GJ496_011514 [Pomphorhynchus laevis]
MNTEVDDADSFDFVDAFIKKFSIDQPVLMVDSPTCYHYFCTGKSVMSRAQCKDGCKLWTN
SGKFEDVSSSIEPSLTEDYSSFDKILKEIREDTIQIFTSADCNHDGKLSPSEIEHIYRKR
LSEGHNKRLAKVLLEVINEQTSLVDIDKFTDLIFRISSRRSSNPEIAEVFDVLDIDGSGE
IGTGELLQAVSTQRSRIFTRNEVETLIEEFDMNRDGKINPQEFENIIRSL
>KAI0978267.1 hypothetical protein GJ496_011517 [Pomphorhynchus laevis]
MRSLRDSFISGIHLTVINQRLLEKQSLISQKAIDIVKSLESDLHSRSMATYHLCAGAPFS
IRETTIYVKIKGRRLAAIIDSAKSNPLVRHENDCETTVYIRYLAICPNQSNNAQRDQYRS
EIEFEHVISDNDKTTSVKDSEDEDNVIVKNGRNYSDNSDNI
>KAI0978276.1 hypothetical protein GJ496_005550 [Pomphorhynchus laevis]
MGDHKKERNGGSTISKELESLINKQIVKEFEAAHQYNQMATYFSGQDVALMNFSKYFLKE
AKGEYQHAWQFINFLQSRGGKIRFENIAILHDQHWNSVMELMQFHFQMEESVFEHIKHIR
KVASDEGDFNLENFLEQFYDHQHREQFDISSHITNLKRLESSDGLDSQKELPR
>KAI0978286.1 hypothetical protein GJ496_004617 [Pomphorhynchus laevis]
MNSAAARNKDLSNHLVHTHKCLKVLFSCPICKFVHSSASGISTHYRVCSKKSKDYTQIDD
NTNKIHVNSTLSNTTSNAVTTDLDYTTEQYTCVVFYPCSEKMSTTCPVCKAVLHGKSCFR
MLSDHCKLNHPHATLQYCCSFCRTFHTEKSISVRAHAARCKSKQSSDKVFSTSIDQTFDS
SIVQRVEPCTKSVSGQDNIYPFNVDNEYDLHCNDNPEYDQRMTNITNNLQIDVSPSCPNI
NQLPIDDMPILDDQTCELDSIHTTSDSMIDVPEMNASNSNVYNESHPTCLQSNHPSIIEE
SSGCGIVNAGSIAELLNESKDLSLTYSECVEQFERGIYASSDLTIRLASEAYQRIFKLIT
SSPETDIVFCPDQRRNNSTSISFLSLNKNGHVLPCVPKNGATPKQHKNLIRRRNRALYFS
NTSKLAKELFTNEKAIPCQVDIGTIHSHYTNLLANPDNLRSNKINAKRSTTQNTNSTDNV
ENGHTTNVFQIKYIEPSEVYRIVRKMNKSSAPGPDMVTLAQIIRYDPGQVILTMIMNMSL
QLCYLPRVWRENRTILLPKKGVGGVGGVGGVGGVGGVGGVGGVGGVGGVGGVGGVGGVGG
VGGVGGVGGVGGVGGVGGVGGVGGVGGVGGVGGVGGVGGVGGVGGVGGVGGVGGVGGVGG
VGGVGGVGGVGGVGGVGGVGGVGGVGGVGGVGGVGGVGGVGGVGGVGGVGGVGGVGGVGG
VGGVGGVGGVGGVGGVGGVGGVGGVGGVGGVGGVGGVGGVGGVGGVGGVGGVGGVGGVGG
VGGVGGVGGVGGVGGVGGVGGVGGVGGVGGVGGVGGVGGVGGVGGVGGVGGVGGVGGVGG
VGGVGGVGGVGGVGGVGGVGGVGGVGGVGGVGGVGGVGGVGGVGGVGGVGGVGGVGGVGG
VGGVGGVGGVGGVGGVGGVGGVGGVGGVGGVGGVGGVGGVGGVGGVGGVGGVGGVGGVGN
II
>KAI0978294.1 hypothetical protein GJ496_008333 [Pomphorhynchus laevis]
MTSEPLKRPRPIEDSADSNEDTDGYINKQQRKVIFTSVRLGPVENTDELEKKILLVQNRR
LTERQRTWRKLELRFKQKISRLERQKFIHDKNISMMDQYCFRILRSIRNAVNCMELGEDL
CYDEIPNHESLVNIVVENDINGDVDERLHNRLNMEAKYIDKFCRSINQYAMTHKLKCNSN
TIKSSPMHDNDDSVAADCHDDGNDYLPCERCKLILEQDKENYEDKLQDVNNENTLLARDL
DLLKIQLNEHEVNYEQWLIEEAKILASVEDMQKHKSEVSNGISDKQRIDDENKHIRQLSE
SRLTELNEYAAKCQMLTEEINDLKSQIEKVPIETIKNSEEYRELDYELKKVTSERENMYK
TVNEVKSILHYQKQAYDSQLASVERDEITKQRNLKSELSSMQTKILSLEMEKSNLQVELE
SIKLHRIDVPENIEGFVKIMQKTMEGYIQHVKSERSHYRNELLIERQNKEALQKSLGLCV
AASTTSTLNTNNAANPVNTNTENGIYLDITMKRKLHALEEILKSVRSELKSIKEQEDILV
KELETTGLAFEEMHEKNRKLLMLLAERESANFRLITEGVQRSRCIDLLRNEKSIIQDTLK
SSLQTELDLSTQLCNDQNKRIATLESSQTELEAKLHLSFQQEELLRSRLVDLEHKENHLR
NTNEKLRREIDKLKSSLTENQNELEKRMFLERRLIEEDGPGALNNGGSVCAACRRGNLQL
PSNKNRNCPMLSLNNEQYVIGDYNNNDNDGENMQLLQLEVQQLRESMKCSSCHTRVMDTV
ISKCFHVFCRECLQMRLESRQRKCPQCNAAFGANDIHRLYLYSS
>KAI0978297.1 hypothetical protein GJ496_009680 [Pomphorhynchus laevis]
MLNSYGGCVVCPIPCCGGLSMYGEHGSCAMPMSSAFDDGVCAMPMFQGFGGGACAMPMSQ
GFGGGACAMPMSQGFGGGVCAMPISPGFGGGACAMPISPGFGGRACAMPITPGFGGGACA
MPISSGFDGGVCAMPISSGFGGGACAMPISPGFGGGACAMPMTSGFGGCAGSCGGNTCCG
GISSHDPCAPCYSSGGHNHGFSSGGYNSGSAIGGGISSYDPCAPCYSSGGHNHGFSSGQY
NSGPAIGGGISSYDPCAPCYSSGGHNHGFSGGGHNHGFSSGGYNPGSAIGGGISSYDPCA
PCYSSGGYNHGLFSAVDNSYFSTSGGMAGSQSPYSGAQYGPIVQVSPGYKIGNSGIQNYS
GSYNNQPLQSSKNLPVYNYSATQPFLSNSQAQRSNIGQRYLCVPRYNRVPRYNQI
>KAI0978307.1 hypothetical protein GJ496_002239 [Pomphorhynchus laevis]
MACTLNRLSNLEPKIVVESLRRYNFKRVHTIFHDRHTTKHPLRFHDDKWVRRRGGGWDEK
LTKTNEEFITSLVNSQHRLDSPLKNPPWPRGKYSEQSVRTGVIALKIGSIPQWTKEGQKF
NCTLLQILDNHVIDFLPPTDVRIPVWTTSKNLNLIDSTKTGVCVVGALSCDPRKFTRVYN
NLFTKAGCPPKRKLSRFFVTPNAAIQPGTPLYASHFRVGDYVDVQAKTIDYGFHGCMRRY
GFKGQNKAHGVTKSHRKRGSVGCGRKRRRIIAGTKMPGMMGNRLRFLRGLKIWRIDNKNN
VIYVQGPCIPGPMHAFVRVHDSTIKSKQCLVTKDSHPPFPTYFPGSDEERQADEFDKDIH
QFGEKSITY
>KAI0978311.1 hypothetical protein GJ496_002243 [Pomphorhynchus laevis]
MSLSESGIGNLSGLTTSNSTNSVSKVQHTSLPYRSTISPRSTSMTRGRMLSTASPVNTNY
ISNTGGFTTSLPLSLMTVDSSKSISGTSIRDNREKEKRELIELNDRFASYVERVRFLEIQ
NKQLRNEADTLKAKACGNGAKIKEMYETELQQARDVIASTGKSQLMLEAKAQKAEDDSKF
YRERYDNLLYIHKDELEKLRMMAQEMSDNEATINLMNRRMRDLDDELQHYKSESQKLMQE
VQRLSADLYDETSNRLQIQNEKQSLEEELNFLKQIHAQEIEDLQKLTRQDSSLDPTNFFR
HELANAIKDIRDEYETLHQQKKGEMENWYRIKVNNAIQEVKTKRLNDHGLQKPRYEEFKA
LQEQVTGYRKENSSIKQKNNELENKIGELESVVYSERDSNQHAIKDRDGVIAELQMKLSE
VLAEYEDLLSNNTNLNTEITVYRKLLEGSENKEGLKQIADDIETRARKEWTVQLTSKVDD
NKTKTVTFQTEVPGEGIENGEVKKKTYGYIAKQNSDDDDDINQTVYNYYTESKLSDVGND
SSVNYNKITETASDNGITVANTAKVILAATNLHIEGSKDSSLDNEALSNMNLNKSSKTTL
ESSSTANEIHSIPLLDKIVSDETAVDNKILDIESKQNYDEQQTDTKNKTKDIVDKTNDQE
KDTADTTNDQAKDTIDNKNIVEDKSTVSDKISGKAIIGTIENSLSSVYEYVSRELDHSKL
ELLLDISYNSRTCSLAFVLKRLKTIKHPIGSMFVRCTLMPDGLKQKSHAIQSCASPVWNT
LFEFEAPSVSVCTQKTIYFVVKQVVSTFTGDKVTTICRAKLHLSDVNLELGETDYWLKLN
PHIPGTHYSDSSESSTSDH
>KAI0978314.1 hypothetical protein GJ496_002245 [Pomphorhynchus laevis]
MDGDLWAEGRNSKFISNALNCINLQLVRHKRELIECQHGYDDDCSFHPEYAHQIFGQKEL
IFGYRDLIVNIHFLACSMKCLLNIKYREKVKSSDLEPTNIEEVLKKYLPENFTTDSEQFI
EWLRAEKSVLWGETVRSYMKESEDAGNSIDLNNDRWEIFITFEEYLTSDKQKRYAPIAFC
TLFKFYAYLDKIRPRVSQLLVLPPFQRRGHGSKMLDSVYNYFNKDDVKDITAEIPNADFV
MVRDILLTKWCSKLQAFAADKLATGFTQEMYTEGNIRTKASVDSLRRVYYILRIVSMIKN
EKRDDIATLKNDIKSMLTKKHMQEKIPLKNEERIMQEELLDRCVEDTYLTFEATAEAFLR
HSK
>KAI0978315.1 hypothetical protein GJ496_002505 [Pomphorhynchus laevis]
MKFMQKLLFHSNLNRNYNLTEIQFADYLDNLITKKSWQIDDNVSLRMFDYINQSAFPQVL
CLHSTCIPGKHIERVAREQTIGNPYGYACPTMFSKHNEFKYLKIDRIISNTEFLAQHIFP
CVEYIEIIDNGDVDHMFILKFSRYSVKRFQDTINQGNIMTYHPHCCACNKQNAYCKNCSC
VKSGHACVNCLPNDKCANRNSLLPSTTPDYIDTSLFVTLDMKCTDQNPPYEPLSKLHVCS
AECLHLTEKSVDEAKLAISEVKREICNIQEQLKNCLVRESSLINVTGIDNAIDRMSCCKS
LSKLDMSFNRITEFNRLYDILLNTKLRILNLSFNDIEYLKHVNENTSKILSKSILEVLDL
SNNKLTLITMQWMLTPSLRVLNCSFNQIRNVYFSGFLLYGNASQLSTLNLANNQDLTFEQ
NIFDSLTGLTEIDLTETNLPSDSLPENVPNLCKIYLNRNSLWQYVRFTCKYNPEYEMLVI
IL
>KAI0978340.1 hypothetical protein GJ496_002589 [Pomphorhynchus laevis]
MASQFVSPTTKPPRTTDDDGSMLMRAAILCQSCLQKVGANKTSSNRRILSRRSALWESRN
YHDLVQEGMCIQNNIDRLRHQRKNDYDWHNLCLRLFQSGKVSAVVKVIEDNYDANFLHSS
TIIDGISVKQILELKHPPGAEIDESVILDRELYGSAEFHHSLFKQIVELLCGKSNTIILS
LPLRFGGLGIANPCVNSVKEWQYSAIMCQALDSSEDSDSLATRLQTASEKIRRMRQLDLK
EVFQAISEECDPDRKIAIKHATLSYLRYRIAKAHKDISHVSKEVRSIPNQVELKCRSRLN
VSSLVSLVNLSDDSKSWSCATTILPNTGKREGRSCYAGANFTHRSQSLCSLPMINVIVND
KECKGLIDSKHNRSVIHTSLISHWYGRVIGYQRTKVINRDDRLDAILPNVDVIIGMDVIR
HLRCVYISPNEIRFGVRCQETKCVPFWAGYQITSGMNDCNNVCMTGTHTDTDENTFPTHV
INEDETSFDIAKQTLMNKDKWTITDQDFEIRFQNGEWEARWIWIDRAPQLTNSIPRYNSV
NKRAGGRAKPKNKNNNCDDVTESFSKRFFFW
>KAI0978349.1 hypothetical protein GJ496_002595 [Pomphorhynchus laevis]
MSSEPRIKRSSRSRVLDRINTNPLVPISVGAAISLLGYNMFVARKNAVNKSWFWCQTRVI
VQGSAIAILSLGSIYKLYQHMTEESWPPKMKKED
>KAI0978359.1 hypothetical protein GJ496_002605 [Pomphorhynchus laevis]
MLAKLAQSRNRRSASTSAMLMSPSPTTADYDSSLQKISIQSTSSQTTCSTDSTTTNSSSN
MSMQCYHNKDRSQKPWCQHFDDDIYNDLSKIEQCEVLKELNIIDRPTVASPVQYYAPLFT
GDDIICTSHIYDDLVKRRKDINYQDDSSNLQPRDYAIKELLVTEENYVETLNELIQEYEK
ALPLQHDDKCNIFLNVHDLLNLHHEFLLQLREACTNLPGRTQRLAQLFINWQDRFLIYGE
YCVRLQYAQAKLSHLRQTDPTFYRILSMCRRNSSSLGRFKLEDLLVVPFQRVLKYHLLLS
NIHRYVVEDSVRSHQNKAILNKAIASMNDVNNYINEIKRDSDNLKLIEDIQQRICDYSQN
CTDDLTEHGRILLNGRLKIKLHNQELKIRNVFLFEKAILICRGKGDKLVFKAIICLAQMR
LEDNGVYDTGREKLYEFTIRDRDFLNISHKILCTSELEKSKWIGTLAKSLINLSSEYLSS
SDHKHKFTYSNISHLGQRCSVCKRYLAGLLLQGFSCSLCLCHIHRDCIVSVPVCAAVIKP
GCTKHTRPVMCSNNLAICGNLELPDLIQSTHKIDLNENQISSACTPKYKFQARCFSKTPN
PIELRRSPSDKKRNCKPMNGQIHSSIGNYLRNSSDQRCVNFNKEQARLSTASNSDIEPIQ
FSKEIWYSNWSRKRAEKILKREDVPDNTFLVRPRESLQSNIRPGYSLSLKHSQLIYHIRI
HCTDGKEPKYYLMDSLKFSTLQNLINYYTMNSLEDNFPPVRSPLVYPIHAVLRIYQ
>KAI0978365.1 hypothetical protein GJ496_002611 [Pomphorhynchus laevis]
MQINNDHFDKKTNEISSDYDTGYVVEPSKRVHKKASLQCGECKICHWTFMITSTCVIRKH
GVGLICASTDQPLSCIVLINVAPSPRPVNHSDFGKAALAVASSLTRLLLSVVSDSSALDA
WLALLTFAKSVLRLPNDSTEKSSPVNSSIANKIKEASLLHPNVSLKSPCTSVIKFQKSRI
LLNNSTDNCIVESLCRRVSENIEDGDVRGASRTIRST
>KAI0978372.1 hypothetical protein GJ496_008957 [Pomphorhynchus laevis]
MRATDRCTVVLTLLAGSGFMEKPGYSISFSAKLNGEVMLSKSVPLVESPELCDEVGWEFS
RRQFRKLRSNRAHLKLVLYESKSYKQEIGYIMIDLRSATEVPLPKWLELTKSIANKYKPL
VKLTFHYEFKPEPAKHLKQKDQWIALSRKFKATQSGIIHVKDKNYLYLQPIHSINQDEEC
CETFFEINLEISSIKNIEQVTQLCSNISDSDDNLTLFCRLFDQKILSEPFKPDASNFTPE
SFTILLRASLLSLQNYLQRQNCFEIVLVHNRDDRPLAICNYSLQDQIDGIQEPIASNDIL
HKMFNLKFDFIDVSDDFMEFNSDATTLQGSFSIILSQSDLHSNDEEDYLTELCELENVLD
QHSSNCSSEKLSTQDSITADPIMDDPDDIAVKMRFQIKLEIIKLLISDHSSSMKSIMLRY
AYPFFGIEIPVSTGPIQLKSKPCEDCAYYYLKGSAGVFQFENTFPRLNQNLHKHPIVIEV
VDISGEHAHQLIGKVSFPVWQILAQPLKASLNSSNCLKLMNVGIQTMTEDFSILSTNGSN
QIIGMVTIKFDLENFGPLNVITDNVLPKSCNLTSNLSKNISEDLKYHASIEIQMYKEKAI
KEFEESLRAKEITRLEELTSMFKEKAKEQEFQVMTKIQENCELNRKLKCELKNVDSREQA
LSLKEIQLKNIRAESSRRKDLRIMELEEKLKRVNSRLEEENNLTQFKIKEFRSQIEQQKS
TINESEKKYRQKCSELEKMSQSDQRLAIMKLQNQLTVMRVEKDKSDTRLNELTEERNRYK
LLWTKALKDYEHSREQELCQTRKQLELKNEELCKLKTQLSMKDEAFSCTDSKVKSVGKEC
NKSVPHPQQHPQSIVEQFQSHRMRLLTSGDVKSDDRVIAAIEREIHRQAHVQTRG
>KAI0978373.1 hypothetical protein GJ496_008958 [Pomphorhynchus laevis]
MDNRIRFEDILVCGCCQMDFKLCDIVSFIKHKATCGNKENLPFCCSNDVIHNCNIARNNE
SNMTDSSRPLVTDASVTTDEYEPNCFKCAHCSDFFMDAWQLMQHLDFNHGIKVYREGADI
SIKSNNDEQLSSLTSQIAIGTCVTSSAPNQNKIDHHDRNESLFDTEDASMDGHQNHFEEI
NQLRNFADRFEEDKYTHQHNNHLQQKPQTGKNSVITGNGNRQRSHKQHPQHIFRLQHKYA
NEHCSNSVDKSACRSNSLAVLEPASNELDEKQQLSNVHGMEEISSFQNKSNKGPNETYIN
DERNSPMSFHFPTFCFPSYYNPIFNPSWYHEAFGTGGGCSNVIAPNAIDPTASKLFDKSI
VKREPQLSTAVKRPHISDINSNNNQFAFDLSKKEQQTHDEVNSMNILGLKKREKRNDTCE
FCGKVFKNCSNLTVHRRSHTGEKPYKCELCNYACAQSSKLTRHMKTHGRGASSETFNCKY
CNMPFSVASTLEKHMRRCDQNPQIIAAYQHHPDNKGNELNLLVTDKTKPSSVITTTKLYT
MCNAACETSTAVNAHSHGSSTESGNSSSPESVAESSKHEPKSPLVLSSTQQQSGIESSHQ
NSMMLLNRLTGQKEDDNITSSNNQNVDGKNLLQQQRNSNSASMEQQKILSLSRMNERRPN
SEPSAGGFAISPDESSQQMSKSNNSQSLSAESTMLSQAERLQHSSSTSLCNRERCAD
>KAI0978375.1 hypothetical protein GJ496_008960 [Pomphorhynchus laevis]
MLDSSCERQSSRPKIPQFQVSGQNKPDVICAYENSKRKRTKVQRQSAREIKSTSASKGGL
HNENNSDHLKLKQHINQTMSMQSNGLYYHDNGSNAISCNGTPLAGIPISTPIGSCGVSDT
FVNHSMMASGPEYFDYCDHPDYKRVKFDNFSRQMMPPDLRSTFQCQESYRRNPLMCYNQI
SPDRSFAFGGPGCCAPQSQHHNHLCNSYTTVNHMSPFCVNTPCGHIAETNSVQHNRPEVV
DPYLFKVNYQANNENLQDILPSQNSYPGYDLYQSATDALY
>KAI0978376.1 hypothetical protein GJ496_008961 [Pomphorhynchus laevis]
MSYSIMTYTFGDVVNGNEWFHRGVTNYGTYLKNEDTNCWENGKYYDSHNKKCGDFSNLIN
ANNIQQLNKYTRSEMEMICLQLWLQYDREYQFCVDRGERYQWINISAYTFFAESDALNNT
SKFNKCPSQMATFSQNDQQHVIACLIKNGLTYNPETKKCCILDKNIDNILAIEKYRQVIG
YNKTKEQIWRTVCSKLKMTYSVNLRHCIKESRELLYKNEKLVAHARVLLEALAGGISDYV
THLYCAARGLFYKESKCFYFDTSQFPSNYYFEFKSLIDQAKEIQCSAVNMLYKRHLDICI
QIVSKSKHKFGSFPALYKLKVKRGQLPPPPKNTDKLPANDNRRFTYSKNELFCFKLGFNY
VNYRDACEYFTDSLQVERKRLLLLKYLPYIHKIIKTNCHKRQLVYLKKYRICVEKGYLGK
YNKPNRNKRTPGTEVINPLENGWYNIFSMCIKDGFDYDSVKEDCVQYPKTITASDLYLFD
QHKTEQLIHACYLFYFDSSKSLINCISSQENQIRTKKSNVQKKIAKSRSDRLIEAACKIE
RNYYHPLVKVCMWNRDDKLYPVQIFDNNDSEQYRDRKISYDDAIEEFCANLGMPYNSTLD
DCTPLLWNTRQKHIDRIKRSQMKIMCTLEFQDTEYDSEINMCVRKRKEYELLTPMVPDID
INQVQLGHDICFNTGMKFNEVTKSCEHYDIYHSESMKDAGSFNSKRIESFVKMLCTLRNL
RYDPFYQFCVYDGIDYLGFSPARKPVNITQLYEFHKHDCFMRGLTVTRDEDDKIFCHAFP
PGSSKNITIKNQYSINKFVWMTQLCPPYLQYNPDMGFFVRVGQKLAPIIELIDITYYNKT
QFKQCCMQYGLFYNKLKRNCVHFAVRPTRAELRVYNNELHDLVEHQFSIFCGKINKRFNE
RKKICTDPF
>KAI0978379.1 hypothetical protein GJ496_008964 [Pomphorhynchus laevis]
MGCKNIYSREIQIEYACLLQQNQYIKRLKVCLPSNGKMSNITKTYNYSKSELEEMRDRTI
ESACNNNQLYYHPTIKICIKERIDKMQNVQKLDYERLREEHCKSDGRYYNTLADECIRTD
LIQKSHAMRVFQIREMCTYSNLEYDDELQLCVMKRTAYEKAMPAIPIITSKTKQYGRLIC
LRAGMDFEEFSEQCIHFDDTERMRQLRRVLQNYIDIFFDKFCKISNLHYSKLYGFCIDDS
GLIHLEDYKQVNTKISGKLYRGNEEYNRHLCFMHGLQAVVNLLTTSCEEFPAYAGANVLR
ARYSQNRRQYILSRCPVYSEYNDDLGFCIRRTPKQMAIITRSKGHRSEVDLDKICCLQNG
LDYNEITTNCQQFQIRPTFREIRKYYGKFTYTIDYLFRLYCKKLNRYIHPVSLLCVK
>KAI0978392.1 hypothetical protein GJ496_006035, partial [Pomphorhynchus laevis]
MIVDDYKQAAKPIEPLVTADSICSTLLTNQEDEYTSIAVNEKLLVVGCKSGRLIAVDCLG
NLLDFIKLPMHNSRIVNISIDASGEIVASASEDGQFYICNVMESCEVIVNMLVESGIVDF
CLSPHYSIQKCFIVKTQNKLIYYNKSKLFNKYFNSVIYTYSRVSRQANSLCWHANNIAFE
ADNNRVFIFDSINRLMYTEKIDEQSNRSNESFCMYWSDPNTIVCVSNSVLK
>KAI0978411.1 hypothetical protein GJ496_010496 [Pomphorhynchus laevis]
MSPYSRHTATIFLITITLYNVKCNYGYGSYLPPNGYPASLSPPQHQSSMTNVDTTKGLLQ
QVIDELLKRGGMNYMMQYGSSGGLMDAGQQSNCTMVLLSTLKNVGDESRFKRAVDKQNIQ
NLPMQSIMETTFPFRLLDKESSNIMHHSVFALDVLKEMLLEGGCSPMEINDILRDVPEIE
ELFKKFLLPKKMCPFHSPYYSCAPGTPYRTSDGSCNNLNYPWWGKSKMPFVRYLPPNYDD
YIGAARYNASTTRGRPLPNPLHVAQNLLFDRRTFDFRITNLFSMFAEFVFNDLYATSVRE
TFTGQPSSDSKSCITFPRSAAAFLSAECTFLPREQISTVTAWLDLSQIYGSTTNETERLR
SFEGGLMKTSTFFAYEYPPMTSDTSVCRVPHNKQCFDSGDHRINENMGLTSIYALFIREH
NKIASELQRINPLWKDEDLFQEARRISIAQYQHIIYKEFLPVLLGPEVVVSHDLLPLTIG
YVSNYNDQYDPTVRNEVSAAVGPSIYTMYRSLMSRYSPRLIRIDEVPYEDIYFNLTKAFD
KNAQGLNSLLRGMLVDYAARFDKHFAKALHGLEGDYPTSNNSDYHSIGHSLPAAAIMLGR
DHGLASYNDYRQYCGLARLTSFTDLMSHMDLETVALISQLYNDVNDIELFVGGLSELPVT
NALLGPTFTCLIAAQFKVLKQGDRFFYEGNNPVTRFSPEQLNEIRYVSMARLLCESVTEL
PFIQPNVFLTSIVDGNERKPCFTFRRRMMQPWFDVKQVRIEPELISPRVSDLASGIHMIN
AW
>KAI0978420.1 hypothetical protein GJ496_001569 [Pomphorhynchus laevis]
MIESSLVGDEHCVSGSGLTAVCKLWRWQNLVTYFELQSVKTCLFPISSDHLENVCINPYH
YEKIQLPGNPPSYSTLMLNKHDSHHPPLYDLKGYNLKIFNNQQFAEMLANTVPQGFDAVY
QLTALCTIRMSFVKGWGSDYKHHVSLQIAGATVSSSSPYPSSSIINHDHEVAQCPHSDMA
RCEVHENVNPIDGVSIKAHSNRSVSALIEFSPIDTVVYRCDYADVINDLRTSTSLSLARA
ASTC
>KAI0978424.1 hypothetical protein GJ496_008083, partial [Pomphorhynchus laevis]
MLDYDGCRTNPNGILPSEVQSGTDLSRDGSNFGISVTPSEDVDCARINDYVTTEKQIQCQ
SQSIKITYSPPSMSLLCPNCNAEFSGKARNKELTKHLTDIHSNSISAFVCPKCLYENKTP
SGIALHFRQCSRRTLEVETSMSQQPSDTPILRNELTSEDSADKELKCTALFDNYTVQFPQ
KLASSITCPCCCTLLTGRAYFQLLFRHISENHPSITLTFKCSKCDDFQSDSATSIRAHAA
RCKIAKDHLLPKLANTSEHTPNLLIDRFVTLYTAYLTNADERRRPSDLHRLSSLSLKAIQ
LKPSADLIFRTISYCLFRNPTRVHEVRRTLLCTLKSYAIFWRRFATQSKEHALSYEETLK
QIETGQSNNPLFILQVAADAYQRIFRLVTGSPETDVIVCPKMIQNDACAVHFLCTDLADR
ILPCVPTRGMTSRQHKKILKQRNRALYFCNTPKLAKELMGDGDTESCPVSIHDIQTHFST
IFGKTDTTDVLTNESIQDLSDPGLVDVPLITSAQLSAVISKISKATAVGPDKVSVQQILR
FDPRLHILSLITNMILQAGYMPRTWRCNKSVLVPKKGKITASSNPSAARHDIANYRPITM
SSVLCRIHHRLILGLLQDY
>KAI0978425.1 hypothetical protein GJ496_007831 [Pomphorhynchus laevis]
MRFIRTQIRYHAWFVRTRIHDLASFVRRRLIDKNTLLYIRNTSYLSDSKELTHLNSTLLE
LTVIQPDNSGKLFAIIVTTRWIKLKKLHLQNFELYTLNCSLADQVPELRVLSLIESDIHF
IKSSLDIIPSTLEILNLSGNPLKYLDLTNIRNLYNLRIIDISDVITFDSGTTEYLNISNT
SIPSVLIKNLTNLVVLCLNSKGMRIDSLQFNAKLKSSFLINPYGADCPADILQIKQFSSA
QMSSSYNVTTPFHLMLPCLTKLSIRNGMITYNRIPHFRFLSKLQILHLQNITSVHSDIFG
FVPYLQRIKIIECSLINDSIDLSNKGHLHEIDLSNNFISTVDLKFVEKCILLHKMNMSGN
MESLYAACFFFNSRETLLVRNNRFEECSTSMNYSFPVTSIRINGNKCDGVDPELCVIRH
>KAI0978426.1 hypothetical protein GJ496_007831 [Pomphorhynchus laevis]
MRFIRTQIRYHAWFVRTRIHDLASFVRRRLIDKNTLLYIRNTSYLSDSKELTHLNSTLLE
LTVIQPDNSGKLFAIIVTTRWIKLKKLHLQNFELYTLNCSLADQVPELRVLSLIESDIHF
IKSSLDIIPSTLEILNLSGNPLKYLDLTNIRNLYNLRIIDISDVITFDSGTTEYLNISNT
SIPSVLIKNLTNLVVLCLNSKGMRIDSLQFNAKLKSSFLINPYGADCPADILQIKQFSSA
QMSSSYNVTTPFHLMLPCLTKLSIRNGMITYNRIPHFRFLSKLQILHLQNITSVHSDIFG
FVPYLQRIKIIECSLINDSIDLSNKGHLHEIILHKTAVNFQPEKFCSGNILLKTLNISSG
GITKLPRTLFKHCSQLTNLILSSNEIRQIDSYFGGFYNYNLQLL
>KAI0978427.1 hypothetical protein GJ496_007831 [Pomphorhynchus laevis]
MRFIRTQIRYHAWFVRTRIHDLASFVRRRLIDKNTLLYIRNTSYLSDSKELTHLNSTLLE
LTVIQPDNSGKLFAIIVTTRWIKLKKLHLQNFELYTLNCSLADQVPELRVLSLIESDIHF
IKSSLDIIPSTLEILNLSGNPLKYLDLTNIRNLYNLRIIDISDVITFDSGTTEYLNISNT
SIPSVLIKNLTNLVVLCLNSKGMRIDSLQFNAKLKSSFLINPYGADCPADILQIKQFSSA
QMSSSYNVTTPFHLMLPCLTKLSIRNGMITYNRIPHFRFLSKLQIFKIIECSLINDSIDL
SNKGHLHEIILHKTAVNFQPEKFCSGNILLKTLNISSGGITKLPRTLFKHCSQLTNLILS
SNEIRQIDSYFGGFYNYNLQLL
>KAI0978436.1 hypothetical protein GJ496_007840 [Pomphorhynchus laevis]
MCASFELGLCGIELNAAQCIIAKTFDQERQLLLKTQYDTILNTCEQPLRNTLTHAFANGR
LGQGIQAIIKRIAKLNADKGRSSCSDNIRLVRCKIGYKLAKATLMCARAERSSFGNPMRI
PSNRIGRFDHRRVMASLPQLDSRKHDGTGVNRPYLYKCGDSDKWKGYVHQQLTAISAK
>KAI0978444.1 hypothetical protein GJ496_010013 [Pomphorhynchus laevis]
MEVVNTFNQNGTESTCQYSKRLCNFGFFLWNCSLLLNVIIFLPQLYKLHRKRRYQNIANG
TWRWFAHGGLGVNVNFAIVMEVWLFLTALGLLCYSLVLSETHFDYQRPLTLGLTLLGSIL
ILTISCVNTKNAHAMKGLASILAMIQIYPQLLLSELLTTSKAVSVWTILLFLLKYCLYYI
AQYIVFTSTEEFIFSYMTTSMYLAALFHCFAYPSDVRVLPGSNDISRSQFTVLPPSSTTE
QSSRSTSAGIDGFFSIDDFDNSDIDNTPVNLPTVTARQDGQRNTIACLSWYTTCILIAVV
AVLLTIGLTWKVPRFFVILAPLCIVLLVISIFSFKHFLPDRVLTAVKFIL
>KAI0978445.1 hypothetical protein GJ496_009763 [Pomphorhynchus laevis]
MFSFFKKEHNAQHQSGCENKNISQSHKKSTCQLGSTDNQTRSTNDKSSSRRSSLALLTQP
KTFYDVPTQPTKQRSVNLDVNSNYSCSLTKTEGVMSSSHYDANLSSDQPKHSSLQRRFIR
EVVVERRQEDDQFDVVIMQHLDCLLAVGPGFFPQDILISLNDRNLESMPAEKVNRIIRSL
AGRTLTVQVLSLHTHESSSDKKRIKRFGTLRSRQESNITKNNYWLLDNDGYIPVVLLDVL
NKNKSRVRFVNNMSVVSEVNSDLLEKANDAEFDMSDDLSTLQFINETNLLHVLKTRSKEG
YNCTFVGSSVLIVVATEQSKNQLNDNENSAILSSFKEIYTLRPDCLPPHTLSIAYNASRN
IMRGSAKQSIVLVGSYISTKDEILRHTLKYLALAHLRNKKPLECCQWVDSVCKLISTACG
AVSKDNFDCTVVFKMGMNGRGYACQFLVETLFLNRSKLFYRRMGSSKILSAIAYCDNPEI
IRDFILDEIDLTNNTFLHKMQDRDQCQFECRQLFDSFMKLNVDRNIVNFVVAMAAIILHI
GSCDISKLSGVDVEMARETCWAFPEIDNCSTILKIDKDLLLNLIFTSNYDRNSNIAEMTP
LRMICGFATTCYNHLIEAVLRAINITVENLGNDPIKSVISVICLSDISDFSRTPPDAKNL
SFSQLIDNYVTEKIHHLISNDMFDGPQKDLRNELPDCGIEPSRLYLYDPMQRLMEDVGSK
LGLPGGLMRLLDHPFFPHEEVIRRIYAELWRAGDRTISVVNNSAVFCVYHFGSNLPVIYD
PSDWYAVYKDLPKCPRFLDIFDFSERDFIICMRSFLFNVDHDELCQTNVLRNSSAQSSPY
MSTSERIQSELKHLITILRSSEIQVCYNFTNVDLPQNDGCIRKQMRAFNIQPACLLFQKG
NFYDVTVKVKNKMLSNFI
>KAI0978465.1 hypothetical protein GJ496_009423 [Pomphorhynchus laevis]
MSYNIIGCIGHIGEISFGHYVATCKNLRGYPRQWFYLNDDCVCSTKASDATLVRYFENPL
SCSMYEYESGSKREPSYAYIVLYESEYERKKRDIKLPINYDSNELQSEIELFVQNQAQCE
LYNIYNEMPPSPITSIQSFNRSRSLSRSSSIRTFCSNASDSSTVKVNVKNSDHLLNDADT
KIINFKVNTSSSVMDMYFDVLKSNDYYQFLASISNVIRMNWSDDIPIVLTGLHIALQWFF
VSIKFIPSHITNSFMLLISSISWAKLNEELIVEQIRLSTMTDPNIFMQCLSVPNRIRREL
LIMFFFEIVLGPNIDKMPHLPCTHALFEMSIIFLNELVDYGKTIFIQYLSKLELFIKTSY
KNLLYFYNHGIIYLLSQLLYKKDLAIDSGKRQHSLRPIFTNKENGNNNWIALSVQEVISM
IILNINLEYYGCQNIEAFQSNYICFKDKPLLPLLSEVRVYLSGSINSSFFTMLEYLILSC
SNDKLENTITIRLATVLCASSAHMSIKMCDLFSNIIAYCYHRDDANFVETIKYIAHQDKF
TDFRFYRIFYMEEIGSISKLGLLTTIKTSREIYKHCISIHCIWNLLLANSNVTDYINSEA
DVLLATSKKISSEIQGFEYDDNTLITIHKALAYISQIISMIRNDS
>KAI0978467.1 hypothetical protein GJ496_009425 [Pomphorhynchus laevis]
MKSKSMYNEFIMQQTMLRIKDPEKTLNFYTNILGYVDPNEVLRLSESEKTVFVCRQKACI
EFCYNWGSETDDNLHYHNGNEEPRGFGHIGIVVPDVEKVCETFLNEGVEFAKKPNEGRMH
GIAFIKDPDGYYIEILSAKNLQEIEKIHCGQSEE
>KAI0978468.1 hypothetical protein GJ496_009426 [Pomphorhynchus laevis]
MKSKSMYNEFIMQQTMLRIKDPEKTLNFYTNILGYVDPNEVLRLSESEKTVFVCRQKACI
EFCYNWGSETDDNLHYHNGNEEPRGFGHIGIVVPDVEKVCETFLNEGVEFAKKPNEGRMH
GIAFIKDPDGYYIEILSAKNLQEIEKIHCGQSEE
>KAI0978469.1 hypothetical protein GJ496_009427 [Pomphorhynchus laevis]
MDDTFDIMVLSHLSLCTMLEHKEPLAAVHLHDIHKAIITYCEKLELYEKKKDNDDMRPSE
AGISQLNNSKCENLSRIILREIFFLIVVFLVIIYRWI
>KAI0978471.1 hypothetical protein GJ496_009429 [Pomphorhynchus laevis]
MKKPVKSDKVKCTDKSTYFTELVDATSVLNSPIHNRPDPSGSISNFNARCSSRVFIQNHT
PSYVERLCDQPASSDIGSMPKHESFLDNSEKQHLSIPINYISNATLEQKCDKLDLQQHTG
CNKRGACKGRLINFDSRIKTLFTIPEISGFAVASTNARSMLSKFDEVREWVLSSSFDIIE
ISETWSHSDIPRCIVQISG
>KAI0978472.1 hypothetical protein GJ496_009430 [Pomphorhynchus laevis]
MGTVKDYSTIILFQMPDRKPYYITVKANKNASFGRWKSCCTNLIGMKFGQLIRISSNNFY
AVEVESDQNEQEYTSMITSGQDNRDIVANNQNQSLSIEEIQCLKRDHQGELLVQKLVDNS
ETFTMKTAFAQQKYLKRKKIKYDPVFLIAKPTIRNIIQIAQRYHDEILNLTLDSISYLLL
MTNIRPSCRILVVDECMGLVLRALAERMAGREGTVFDWIVSENASPDRKFVKMYPLMNDN
RISIQNHSVDENASNRFTDLSSIDSFVFVSMQCPIKQLKQCYKFLKPGCRCVIYNPFLEI
VSDICSQLKDDPNYFDIGMSRTFCREYQVLPSRTHPHVKMNNSSGFVLTARYTG
>KAI0978474.1 hypothetical protein GJ496_009432 [Pomphorhynchus laevis]
MSRISDLLKSLEDFKAKMNEIIQIAKNTPQMSELDVDHVNNSDAHDDYNDSQLDDIKQEQ
YDNTSTIASHKYGDNYSNEINLHQHIQSPFIVQDDHYSNNHMISVDSSSLNYNIVNGENA
DYHNSSKIIAQSIVTESTQQSADTFTNKGPPPHHPRYINSLTGGHTVLDAINMNGIAPGA
QLATNNSSNRLNAALIESLSKCNTSLEQRNLLMRIMPSVYSSTAALSPDSLEHKDEFGFK
HLHKTHLNTSTNMQLHHHQAGGSPLHSSVASMESQRTAQLLSQLGVIAAQQHHQQIQRQQ
HNHHVHHHEHPNDHDCEYCGRNYSNVRKLKRHMSSSHKKEKKYACDDCGKNTYMTRSSKI
NSSMRNSSEASVSASVVSAAYIRSTQAPTFKTKCDEDDIVGCGDEYHQQTFSSLYPIKDK
LLSAIITAAAAPEDNHWVKNKMISNTESSQQVPHCRNIISPSQEQVRNNSSTTSAAECTR
DLRLNSAKTESEESISMGIIDTFQVTTTNADKTVSDMGVQVDFCSHPSEYESLSMDDLLA
RYVAQGRLFKCRHCDTYFKERGIYSMHAVLHGDECPWQCSVCGRKMNDRNEFTLHFVNQQ
HHCA
>KAI0978487.1 hypothetical protein GJ496_008271 [Pomphorhynchus laevis]
MSTLISTLLAACGHRNCLNKVRQSTQRPLWMRAIQRALIFLSKRFRFDISVRREYVLLRQ
FYTHLNVMWRKTKLHAEEQKRIYLAEKAPWILLRRNNSGTSQIPLSAWVDHEKRAQLLRA
AKMLRTLSHQHGLYFPAELSPDECEVQYRLSFERRFCKVNILINTLQSETCSPSLSTAPA
ASVSTTAAGRQQDGCISSRRSTVHRTKHTVFKSSRFRVKQLDTPSTDIDEITTDLNRIKF
KRQNKRVIRADRKRQQRLIKDLRHSDDTDGVHFSSIVESTSNKNPASTSQDDASKRRHDR
NSTRKWHP
>KAI0978488.1 hypothetical protein GJ496_008272 [Pomphorhynchus laevis]
MSSRLVCYGNSSPSSTTTTNTSLPVLTNTTNPVVIEEKCSVCMTLPSSSSRRKKVCALCL
QAVCTSCIPIDPRSRNHKVCSICQIIICNLSTRSDLERLKTQHLVRFIDANRIDRRGCRD
KSEIVELILREFSPCNITSVGKAETMYH
>KAI0978489.1 hypothetical protein GJ496_008273 [Pomphorhynchus laevis]
MEVDKPSVVERKPSKEYKSSSQLCAEWDISNINVHYTNNDFTLLNSYKLYSQHIRPIIAA
KHPKLSKSKVMALIAAKWKEFCEIKDKGLNAEPEIPNQLANERPDEEVNNEEVSDAIDDS
EEKANEPGRTSAEESEEDLNVEDIPVSKLRKKPRRSGPSKSTRSGSKDNRTVSQRRSARQ
SRPKRHTILNDDSDEEFEAMLRIEEGRTSDTESVAALTVVRKKARKSKEATAPRPPINRL
NRPIPSTPSADDGNDTDHQDYCDVCGQGGEILLCDGCPRAFHLVCVDPEADSTPEGDWFC
PICVRDGVTVDNQKANTDLVYDNHMEYCRVCKDGGELLCCDQCPNSYHMNCIVPNVTEIP
EGEWICPRCLIRPPKVQVKRVLTWRWRSVDDIDYGYKVEAFCTKLLLPTDDKHRVRELFV
KYDGLSYWHCEWLPELVLEVHQTTLWRCFWKKHMDHDTPPHEIIGNDYDNLPTRNCEQDT
DLENRYLKYGIRIEWLSVHRIINHRKERDGDLYYLVKWRDLSYDQATFEPEADDFASEIR
NWQRHIDDYWKVKKRSQSISGKASSKASSTAGKESARIDPRKKFERQPEYIDAVGGTLHE
YQLEGLNWLRFSWAQNTDVILADEMGLGKTVQTISFLYSLYKENLCEGPFLISAPLSTII
NWDREFDFWAPDMYVVTYTGDRECRSMIRKHEFCIEDDGFRTVNRACKLRAGARVKFNVL
LTSYELISVDAACLSSVDWEVLVVDEAHRLKNNQSKFFRTLSEFSIRHKLLLTGTPLQNN
LEELYHLLNFLSSENFNDMTGFLSEFSDISKDNQVKKLHDMLGPHLLRRLKADVLSNMPS
KSEFIVRVEPSLMQKKYYQYIIHRNYEILTMKAGGAQPSLLNVVMELKKCCNHPYLLTSA
AMDAPITKNGQYEGTTLIKACGKLELLYKMLPKLQNTQHRVLIFSQMTRMMDILEDFLDF
MGYKFERIDGKITGQERQDAIDRFNAPGAEQFVFLLSTRSGGLGINLATADTVIIYDSDW
NPHNDIQAFSRAHRIGQTNKVMIYRFVTRDSVEERICQVAKRKMMLTHLIVRPGVGRGGQ
NMSKKELEDILKFGTESLFKTNEKGDIDEDDKCMIHYDDKAIDRLLDRSQQGIEEKECSL
NEYLSSFKVASYLVRDDFEEEIVEKEEEYDNAYWEKLIGNQHSQFVEDESNNWGKGKRSR
RQVNYAVPANEDSWHDQMSDGNSEHSKLSQNEDEEEYTDFDEKIEGRRKRGAKEKVLPPL
LTKINGVVEVLGFNTRQRKAFLNAVMRFGLPPKDIYNSQWLVRDLRQKTERELKAYTSLF
MRHMCEPMNIGTTECFMDGVPREGLSRQQILSRIGILSLIRKKVNEYQDLNPLSSLPELQ
TEEIKAVSRLAEIAPTVDCCESKPSESVHIDIKEEVEKSVANVDYKINVIFNIADGGFTE
LHCQWSGEDREIASSVNPSTLQRELWNRAHDYWLLVGIVTHGHSRWQDIQSDSRFALINE
PFKRNSDKGNYLELKNKFLARRYKLLEQALVVEEQLRRACFLIERNKFATNADATLNLLN
RYTELETIAECHKPLTSESVTTSPDYKLSNLVVQKVLCQLDEILVEMKNEINKLPSAMSR
IEPISKAANKTIGDNKELDTNKTDNNIKVEETPVEIKQQPEEVIPNDIKCPNVAANLNPY
FTYPIEVGKFSFPVSINLPAQNQQHQEVDPSEIVILD
>KAI0978506.1 hypothetical protein GJ496_007888, partial [Pomphorhynchus laevis]
MLRGNIGGAVRTLDGKASFGKCLKLNEKVGQLTVKQALSEKHPHGENLHKECLIKHSIIG
TLPFHVTLFNQITGADIVSMAKKTTGAARPSVTNTGVELLGCPIGSAEYEKSWLDDKIEN
WMIMIQRLAEIAKIDPQLAYSAYMVSLQHKWTHIFRACRFEDGKRNYQVEENWHKVPRHV
RLSGAGTLMGVFRGNIGGAVRTLDGKASFGKCLKLNEKVGQLTVKQALSEKHPHGENLHK
ECLIKHSIIGTLPFHVTLFNQITGADIVSMAKKTTGAARPSGVDAQTWKQMLISFDRDSD
KLAE
>KAI0978509.1 hypothetical protein GJ496_008330 [Pomphorhynchus laevis]
MIIAFKSAKSGNETGIRNTRSQRLLQLLTCGRPFESEAQQTTDKINSFPISYFQSENNVW
NSETSENEKSNELVCGNILSSSCNQISRKRGQNKKASSKSSSGARGGNSAKSKKGRKASQ
INSTAALSSNITGVCWSTTGSSNSIVNSESFIDSATSRFQTTFMGIEELKRTLTRTLFDR
EKDCLDGLPTEEDLLTIREDPEEREQMIQFVLEASSSCCWTPLADNFLDIIKSELFKIFH
EVYLLPAWHRRESTWMNHALQLAKLHYDRIIDEQHQRSQFMQQKTAVNSTQSVASRTRTS
PGYCYNQVPTAATVMMNGIVDHQEYQQNEMRIAAHQRQQQMCIAASQQHRSFGRKDGTIC
LSPTVFMHSSPMQSCIDYDVPIRPSTEDIYHQLNSRCITTPHGLNNIGVGVEYCPSNGRQ
NQMNEYFYHPRQIVVPGEMWNRQCIPVDRRRFVCNSDGMPLMQPSSMYSGKTMTKDGDIV
IDHMISDCSANGSMSPNQIATTSQCRSGVNSGIYISPSPNSYSPIQTNIQTNQFQQSNND
VYSSPASISPLRINSDCSQMTVASYHQQHPQQLLHQQPHQYQQQRFRLMDSGTMNSMNGG
HYNAQFIDQSEYARFRPNCIPDGGNQVMHRGMSPQVQPIMQVGSNQALE
>KAI0978512.1 hypothetical protein GJ496_008331 [Pomphorhynchus laevis]
MLNGKECGDKGEVRWLQLRQNGTCETVHPNSILAGCTLHSAYVCDEIITARSGVKVCIGN
TDAEGRMAMADVLCYAKEKAISSVNPSLFTIATLTGHVGNVYGPGYAVF
>KAI0978521.1 hypothetical protein GJ496_005234 [Pomphorhynchus laevis]
MALEQKKETIGHRVFIIQPYNSKSPSLDFALQENVALVESIPKWRVTGWTKVTFSRFYTK
KYLAELPDCITKGSTAVMIAMTSIKHRRWIFENLKSNQKLFSRTDVIDILLSADSQNDII
EETTKSNVQLVPRIAIVGYTNAGKSSLILQLCQANSLNPVTPITSSMLCSTKSFTFFTGT
RFFNFYDTIGFLSDIPDKINKRIIDRLLVVLKHCVGVVHVVDASNPAVNEHRAIVDKCLD
IVCPTMLSSIRVNVINKVDLLSDDSPFQDGDIKISCKTKSGINELSTLLYDELLKHKVLL
KKYVIAEQGSQQYFHLHKLSIITNHQLLEQENNTIVVECHFTDVNWNIFLNKFPSSITIS
>KAI0978529.1 hypothetical protein GJ496_006368 [Pomphorhynchus laevis]
MEVLDLVLNYAITRAEFDRHVLVINVKKVATTFEDENRNAVTTNTLGRQLFEKYVTKKCC
DTGPININKQNLKALSIIRVVSLLYGRAVNTSPRQCDISARRLTRLRRLTIWSRKLQQ
>KAI0978543.1 hypothetical protein GJ496_008542 [Pomphorhynchus laevis]
MASISFPFVPSFFEMFEETCRKGHNQFYNQYLDYRSVNYVINHVLVHIFRHLIFLLCAFI
VSSRIIIITCSLFNSNGANLLVETLLVDQQCPPYRLSIWKDENREKDVFLSIWRSTSFRI
DNHSGKGQASCRLLLNKRSLGEHSVTVQNKERIQCSAET
>KAI0978544.1 hypothetical protein GJ496_008543 [Pomphorhynchus laevis]
MTYCSLLRSNVLTAVSYGLHIANDALYCRFTSEIGFIIPNPPILMGIANNCELFSLTSWS
SNLVTSSVYIWSRKSENQLGLHSVVFATKILLLCNACVNTVYVECASNYAIVLSFSIICL
HSSVHASTYRFTYSLSPIGAPKIDIPSVFMRMFVSANAPSEAFSF
>KAI0978550.1 hypothetical protein GJ496_011341 [Pomphorhynchus laevis]
MRILELCLNYIPRSKQSLVWILCGSAVSMATLALAIKAYNYSKGTRSRKTTIMKQNNFNG
GSSSYDTTTRETDNEIEGCGMSANTKFLVDQLIISASTDDKLIIPLLVTLSERLDVEPHS
NHFNDVFIQALSNMCNSSNIKIRENALIAAHFLCRSPRAAQFKRLLNVIFARLRFARYML
EFTELELVLKCLCNASLCVGTGAYFVPSLEIIGELVSHQDESKLSHAQLSAWLLLVNLSK
IPLLIPHLMNMPWQWMLAIKCNKDCETSRLLFFSNLLNHFPIYLDVMRKIKSGSLIAALT
SPLTYSRLKESFKPSQPDVNHTKASESFLANLEKAFNAYDGPRRIDELKKSTKRFPEESH
QYSSLTLVRNWNDADLRNACKKLCHWYNNLAVRCDFRIHDSLPYRVKFVEHTGIHLDVDF
IGEPTSNWTVHPIFEENTSEIDFVARDLNSNFFVERCNLPSEILGPELENKTTYSSLEEM
KVKNRMDLILDELAIICAPFYSDVMRIRDLPYLNSIMDYRPDGIHAMLKENVFMFNDFAL
PLAESIVPHRPFIFDIDESSDLNIDECVRKFVSRVDRISSTNATASENSKENRHEEKTIH
YETSDASENNSAESNLTSHLLKNSLYHIDQHIKRCFENHNLNIRTNDGNTSIDADVLSKK
SVDGLGQMNVSDEIYCENEEPYTIEDFANEYDKEAENFYDYNSLVDFVKVGENHQWVVDN
STDPISTNMYEFTNASLDNAILARSHASRDSELHFDNKINKNLEHTPFVDHFDSHTKKET
TSNEALSNTVDDHEQNDCTQNGLDELEFIKKISKDTVAKIFSNISQNIDNYVASNSDCST
LSISSSTTTDNNILSTKDGYDTLSTGSGDAKLPTSPKK
>KAI0978578.1 hypothetical protein GJ496_003839 [Pomphorhynchus laevis]
MKTQRHTITVAGESNEHVQIRVYRNFTEVRENLGIGDGNKHCKVTIPEEKFNQIIPNSME
LECDKCIFQTVTKKSINLEGQTVYVRRNRMDSSEPEIRKAVLLRGNDWLVKDLETQRFYN
VGRHELEFNDMPTENVYDVEFFFDHNCNQKETILRYQLRSVQWRPKYELSIIDDIDSKDV
NNSRIQAKLKCVAVLENNSPTNYLVEKAELFGGQVQIQEANLFGHKAMFYEESTVDGFAS
APVSNFGNTEISGIYMYELLNAFLMNAYSSSYIEFIRPKVEVEELSVIQLTNPTNNSGPM
NRMYTLVTEEFIPSGYISIRQSDRLIGGHDLQDLPAKEKREISLGTDSAAVYKREEIVSS
HKEKQTNFAVSLELINNHTKSRRFRLRETINLHRINTIFEIPDSENIKLIQDGIEINVEI
ASKCSSHFKYSMIKFEVQTND
>KAI0978579.1 hypothetical protein GJ496_003840 [Pomphorhynchus laevis]
MHVDGKWEGQGRFIGITDYRGKGTVWPDVVINGVTTAIPLFGQLNQYLVRPGHRESDSCI
WKQMLLSFVETSRKLAEAFAEVAIKLASVYCIDCSVCFNAAQYSFTNSWKILASANEFRD
SLTTRNG
>KAI0978586.1 hypothetical protein GJ496_007402 [Pomphorhynchus laevis]
MPISSEEFEQIIPKFEKYINRYTDPDCDIQAIYACIERCFTKGYDQPQLTDRLDKFIAQR
DAKKLAKKLFSVAEAYHNKRRKRDRSSKASGSDSDYEEIPTKRSSSLANSIHPQTAKRVL
TDNENTIDRKSPQLEDDVFNNISVEFPSSTQIENVMMSAQKQIQERQALLNIDANDLKAK
QLVDLQSRISMQMGSLANVLGVSEERERPVYVTIDRDGRTIDTRTGQILHMESRLPTLKA
NIRAQRHDISRGTASVLPSENRTTFMQLSPVKKKSLSPPSLPATTQFYSQHVDSRVIMKP
VVKQKRKGFNFVNKGKYEELAKKMRAKERLELLQKDIEENVKKTKIVAESKYVLIHQSRK
SLQEVIPNIEWWDTVIIHDRNYDRLIGNPEQDKKRLFGISNLVEHPMQIKPQASHNPMDN
ALPVYLTKHERKKLRRQNRAEALREQQEKIRLGLIQPPEPKVRMSNLMRVLGSEAVQDPS
KVETYVKNQMEKRFRAHQEANESRKLTSDQKHEKVRQKLLCDGVNQGLLSCVYRVLDLSD
PAVKFKIEANCKQLYMTGCVVLCKEVNVVVVEGGPKQQKKYKKLMLRRIKWKDMICEKDS
MEQQNKCSLVWEGLIKDRSFPEIQFKVSPSETFAREYFRKHDVEHYWNIVLSDVILESST
C
>KAI0978588.1 hypothetical protein GJ496_004885 [Pomphorhynchus laevis]
MIITPSTCSAIDKSVLLNCNLTCEFGLQRGVGGCLQCSCAALSCFSVCLYGHSFYESTRR
SCECRSAGCKRIHCDKICIHGFQESNQCTVCKCRPCPKLNCTNTCIYGIRFNSYGCLTCD
CLKGNERIQNEPMFHQCLHEDKTVDHMEIFYDGCRQCICLNGTTLCSLISCSSANICPTM
TFNPGDCCPRCTLDDHRSIQIKIPDILNNLCVGSLGRPLPDGESLIIDKCTTCKCFMGKA
FCSVAQCEQPLSNCSLPVSSISPFNIFGSCCPVCSMSNKLVTSDLTNKSLSSARQRCVDG
QVVHSDGDIWISNVCQSCICRNGITYCYPHRCPLLSCSVAVLKKGTCCPFCLERALMTVC
IFNENVYRNGDGWNISDCSSCVCSKGQIVCTRTLCSPLRCKLPVLLPGHCCPICLGF
>KAI0978589.1 hypothetical protein GJ496_004885 [Pomphorhynchus laevis]
MIITPSTCSAIDKSVLLNCNLTCEFGLQRGVGGCLQCSCAALSCFSVCLYGHSFYESTRR
SCECRSAGCKRIHCDKICIHGFQESNQCTVCKCRPCPKLNCTNTCIYGIRFNSYGCLTCD
CLKGNERIQNEPMFHQCLHEDKTVDHMEIFYDGCRQCICLNGTTLCSLISCSSANICPTM
TFNPGDCCPRCTLDDHRSIQIKIPDILNNLCVGSLGRPLPDGESLIIDKCTTCKCFMGKA
FCSVAQCEQPLSNCSLPVSSISPFNIFGSCCPVCSMSNKLVTSDLTNKSLSSARQRCVDG
QVVHSDGDIWISNVCQSCICRNGITYCYPHRCPLLSCSVAVLKKGTCCPFCLERALMTVC
IFNENVYRNGDGWNISDCSSCVCSKGQIVCTRTLCSPLRCKLPVLLPGHCCPICLDHIEC
MWILWSL
>KAI0978591.1 hypothetical protein GJ496_008085 [Pomphorhynchus laevis]
MAKHHPDLIFCRKQPGVAIGRLCEKCDGKCVICDTYVRPTTLVRICDECNYGSYQGRCVI
CGGNGISDAYYCKECTVLEKDRDGCPKIVNLGSAKTDLFYERKKYGFKKR
>KAI0978592.1 hypothetical protein GJ496_008086 [Pomphorhynchus laevis]
MILEFNDVDKKVVRQRHIRLNDNMYSVNKQENSRPIHRGLSRHERISNLKESNAVEQQSF
KPSTRLDVTIAAVDEYLPKVPKKLEDTSQDDNFRNFTTGTVVLANDTTALFPALIIEKPN
SENITVRNFINDSTITVKVNDISILDESKINQMKMLLPGLDMSKVEEYMRNPHYYSNWTP
LCDTEINILSSEDECLQEKDYFLTNLLNFLEASDITFVRSPLVNGVSCDLCVLYRLVNKW
AKEHLWGDIHRAMCLPTSGDEECGIELEKIYHKYLRAFYDMNRKLGSPTVASHKGVKRSV
PAVTRVSQRLFKPSSSDLRVSVNQKSPLPILQHKTRRNASRSHSPTNKQARIFNITPDNN
LQCSKSIATKFTINQIDVDSFVKVIWSTLDSERNVYIAKVIDKILKKSLVYVHYVGWNSR
QDQWVSLDRIVDINCSPPARRTGQCKPKLVGRQPGKTSTVSNTCLLSVEETNETEFNDVD
KKVVRQRHIRLNDNMYSVNKQENSRPIHRGLSRHERISNLKESNAVEQQSFKPSTRLDVT
IAAVDEYLPKVPKKLEDTSQDDNFRNFTTGTVVLANDTTALFPALIIEKPNSENITVRNF
INDSTITVKVNDISILDESKINQMKMLLPGLDMSKVEEYMRNPHYYSNWTPLCDTEINIL
SSEDECLQEKDYFLTNLLNFLEASDITFVGSPIVNGVSCDLCILYRLVNKYGGWSKVGKR
HLWGDIHRAMCLPTSSDEECGIELEKIYHKYLRAFYDMNRKLGSPTVASHKGVKRSVPAV
TRVSQRLFKPSSSDLRVSVNQKSPLPILQHKTRRNASRSHSPTNKQARIFNITPDNNLQC
SKSLATKFTINQIDVDSFVKVIWSTLDPESKVYIAKVIDKILKKSLVYVHYVGWNSRHDQ
WVSLDKIVDIDCSPPAPGTRQSKPKIVPR
>KAI0978601.1 hypothetical protein GJ496_005164 [Pomphorhynchus laevis]
MTKRMHIDNANIIDLVRLDPSTPAIIHKVSGLRYNLRSSRGLVQNSLKPQSLSKAAFKKF
KNDLIFQNQVNTYLNLVDDEFACDTIDDDTNKDVTLTSVTITPSNNENMNSSLGRSGVHG
SFLDKTFNFSAQRTQATLSMLNETITSLISGFDNDYSQANPDVESLKYLLLDSSQLKVSN
LLNQVKPELLGKAIHLLTKWALDFLHSAKNDTSQCAGNVQELNKMLSLNKGFQMVDLIQC
INFLSFCANRYIFWIRTLSIVENGGYIYHNQACDKRKPVTDSEYKNAEDEQATANTFKVL
VDNLITGMTLLLTQKANIPLQCIRQVITVNQNCLSNPCTGAKCRSTALQSICNMIAIFPR
GRSFIKERLTNIIELIDFNDLFKHWTITKNLLHNTTTVLSPLSSFFILYTQHFAYSDPNG
KTLTSKSIKQFYDGTIESCKHMFGVIFNRFASKKKETSLYSSHVCLLETLVKELNVCLFM
PEYFVVMVMLPFFTAALVNLVMDRQISSSSKTTFLEMIFQLTSVSLKIQSKHKDIQQNDE
ANLNDMERNSYIYVYRYLYPYRNTDMIYMTASNLVIGHFIEFNNYMPEDDAMKMIMSSTD
ESIPVSYDEASFHMAKILFYSNSSQNSPNALIKKIAQLFQMESQPALVRSKAIKCMAMLA
EIDPAILYKDNVLICVNNCLNDKNISIREASVTMISYSINKNLELAEKYYKILCDRIWDT
GISVRLRAVQALSSLIIEFPHSKISNYIAIQLLKRISDDAQVQKHLISSLDSYMFSDFTK
DSIFFAIALDRSSLSHLNTLFSKQLRSFDDFYKIARILLDFVVSAELNGNQMVLGVLEIL
SIFLKYHPTLLIDQIYLLCVWFNSFEENFNYSGLEMNQLLYLISQTLKHIYAPSKDLLCD
LEIMIIKTLMTRTGLILRGCISCLWTIVSFKSHNYNLVKDLISKFTEYITKCRQERNKSS
VIPHHIILRSLLCLGLFYKEIGLHDKIQINAEEIYDHAVFYYHNGVEFIQEAAIETIGII
SCRNNFLLLRNNSRHIFNCIFKNGSHRKILQVLKAFEDVILGEKQNSLNSISNEDTGMHS
TIAQVYLPMVLSEIDHFSNYYIRVSSLQLISHFAISRLIHPAKCVPFIIALSTDEDNNIR
SLAETTIQKLSQNFLSLFKGCILEGINLSYLLRNLIYYDKENSILRGFFKDINSHRSVLH
FIYNLISSDHRKKNSMLDEMMPDNIAYFPYKTSKELRSILSLIDVTTSAVGFTALRYLND
LKQQMQQGSSIEYSLLTSVIFAPLILNELKSYLSEMYGIKHNDNESGEDNDTNRIIYANV
VVRQRIFAISVVNKYFTKAFQHTLTSTSAIDTELLKLNSILDEEEYSEEGYEQCSKKTDN
THLSSDEV
>KAI0978602.1 hypothetical protein GJ496_005164 [Pomphorhynchus laevis]
MTKRMHIDNANIIDLVRLDPSTPAIIHKVSGLRYNLRSSRGLVQNSLKPQSLSKAAFKKF
KNDLIFQNQVNTYLNLVDDEFACDTIDDDTNKDVTLTSVTITPSNNENMNSSLGRSGVHG
SFLDKTFNFSAQRTQATLSMLNETITSLISGFDNDYSQANPDVESLKYLLLDSSQLKVSN
LLNQVKPELLGKAIHLLTKWALDFLHSAKNDTSQCAGNVQELNKMLSLNKGFQMVDLIQC
INFLSFCANRYIFWIRTLSIVENDSEYKNAEDEQATANTFKVLVDNLITGMTLLLTQKAN
IPLQCIRQVITVNQNCLSNPCTGAKCRSTALQSICNMIAIFPRGRSFIKERLTNIIELID
FNDLFKHWTITKNLLHNTTTVLSPLSSFFILYTQHFAYSDPNGKTLTSKSIKQFYDGTIE
SCKHMFGVIFNRFASKKKETSLYSSHVCLLETLVKELNVCLFMPEYFVVMVMLPFFTAAL
VNLVMDRQISSSSKTTFLEMIFQLTSVSLKIQSKHKDIQQNDEANLNDMERNSYIYVYRY
LYPYRNTDMIYMTASNLVIGHFIEFNNYMPEDDAMKMIMSSTDESIPVSYDEASFHMAKI
LFYSNSSQNSPNALIKKIAQLFQMESQPALVRSKAIKCMAMLAEIDPAILYKDNVLICVN
NCLNDKNISIREASVTMISYSINKNLELAEKYYKILCDRIWDTGISVRLRAVQALSSLII
EFPHSKISNYIAIQLLKRISDDAQVQKHLISSLDSYMFSDFTKDSIFFAIALDRSSLSHL
NTLFSKQLRSFDDFYKIARILLDFVVSAELNGNQMVLGVLEILSIFLKYHPTLLIDQIYL
LCVWFNSFEENFNYSGLEMNQLLYLISQTLKHIYAPSKDLLCDLEIMIIKTLMTRTGLIL
RGCISCLWTIVSFKSHNYNLVKDLISKFTEYITKCRQERNKSSVIPHHIILRSLLCLGLF
YKEIGLHDKIQINAEEIYDHAVFYYHNGVEFIQEAAIETIGIISCRNNFLLLRNNSRHIF
NCIFKNGSHRKILQVLKAFEDVILGEKQNSLNSISNEDTGMHSTIAQVYLPMVLSEIDHF
SNYYIRVSSLQLISHFAISRLIHPAKCVPFIIALSTDEDNNIRSLAETTIQKLSQNFLSL
FKGCILEGINLSYLLRNLIYYDKENSILRGFFKDINSHRSVLHFIYNLISSDHRKKNSML
DEMMPDNIAYFPYKTSKELRSILSLIDVTTSAVGFTALRYLNDLKQQMQQGSSIEYSLLT
SVIFAPLILNELKSYLSEMYGIKHNDNESGEDNDTNRIIYANVVVRQRIFAISVVNKYFT
KAFQHTLTSTSAIDTELLKLNSILDEEEYSEEGYEQCSKKTDNTHLSSDEV
>KAI0978609.1 hypothetical protein GJ496_005171 [Pomphorhynchus laevis]
MQRSEFLRKEIVKFSHLLYGKYGQNKDDNYEAQMAKNILKRSVIDSKSNPVSEASVSIEP
VYNVIDEYNYDDQHVGNVYYNGELKINDDTYGPSMCEMDSIYASIIPSGDYVNQNDIKIQ
DIEDCSANDFDLKYVGICDNANDPFIKREQIRDEDCVVVHQEHDTNYHCEHSHKQIDYDD
VCIIEECNPNEHYNNTESIKLPQLQSFLPKPILKKSSKQNHTDAVFKVCRKSKKNPVKSK
QPRKPAVKRARKNKNQVEKSE
>KAI0978611.1 hypothetical protein GJ496_005173 [Pomphorhynchus laevis]
MIKQNALKLFLESVNTGGIIGTILVNSGGSPLTFVGCDEDEAKLLSAIINNMWSVYGQCG
KSLFDETQQISMFDCDNGRLIVRSIVSGKLLLCLKAQKNANLGMLKLKAQIIGDHLRDIL
KVAIDY
>KAI0978612.1 hypothetical protein GJ496_005174 [Pomphorhynchus laevis]
MSYEGGLRTGNFEHNRVMRILRVSKDRVLPNEPVTDAPVSDTSTSDNADITSSNPIIPRP
IPPQISSSQQLSPSSSSSRQTIYRRRLLKTIPSGVDKDEERELDLVRVLSEKSRLKTTAS
SKIPTPEFIKCPEVQSKIYRDNYVLPPDPIKTNTSYYLENNHNCNYDADDEDVSWLSSHF
PKKPISLEFFEFVIARFENVNNEQPAEITEELKNDETLCSLFGKELLSKFVESTHEYIKT
KRTRLGASLIPRIQTGRFLKADNESVFVVFRRRAQQIQTRKRGIFKEERHKQLSNLLHCL
KTPKFLFEALKVREYLKGEKLESKMEVNALRYQRADIIIRETPINRTSFEYQRLLRTLYD
ELQKSINEDKAEHFQSFGQMESTSATNRDPNCTLNVQDHCSNNLISSVDYEEYLRSSSFN
QVDGLREAIKSTTTADVTAIPVAKKRRRNYKSTRAAQIDPHDKRKQPKTRKQVTKLIEKP
SRPPISRKRKATRTEHFNKLTELPKRNKIKKRNHLIRRSLADFTFKPKPNCQYQAEDSFD
MFECDFNRPQILPELTFHPTSMMVNDKPIYLGLIRRRLTRYGTIVVDRYSGTPGQIIGKP
VMIRQRNDPLLSRTDNNNEQFNAETSVQLNKRHCCTNISSELEESVLEQNGDGRNSGLAF
TSIVVAENNGERSFLYIEKQNY
>KAI0978613.1 hypothetical protein GJ496_005175 [Pomphorhynchus laevis]
MKPNHCYSPNLHPDKLKALQNLRRNKNIIIKRADKSGHVVVWDIQHYLDEAYGQILNGPY
VEIEREYIYELQQTISNKLNELFADTELIARLTVPNPRYGRFYMLPKTHTRDSICKGRPI
VSNCQAVTEKVSKYLNTILNPLVRKEPHYLISTDHFIREFETIRPSIPRNCQIVTLDIEQ
LIQIYRQKWEYQRAKQN
>KAI0978614.1 hypothetical protein GJ496_005176 [Pomphorhynchus laevis]
MIREHGDESLQEFITYMNNNSPVKYIYSSNTSIEIPYLDTCITLKDGKWHTKMFIKPNAV
ASYIHARSGHSTQTKRNMIRNEAIRCLKICSLPSFFEESLIEIMERFKMRGYRFGEIVRQ
FNQVRIINRIDLLNVKPKVKEKHIYVPMPYHQALRIIGKDIRFAYDNMDPILRGNTKLPM
DLFTRCQTLSNILVRAELKVENSIRHISLHTSAPCGDKR
>KAI0978620.1 hypothetical protein GJ496_010651 [Pomphorhynchus laevis]
MNCTNNRYLILFLLATTSLQIIVHGCPLQTDSPCHCGIRNDSTSYIQCNQKSLLEIPEFM
HSFSYDQLILSGNFISSINDQSFENVRVRQVFFTDNPLSNISTNAFGQQSLLNHLEELYI
DFLKSVKSIPYSLLCRAGKLKVLDIKGMNLGANVNLIACKNMTRMHNLVLSDCGIKENFK
LTNFDSLKELDLSRNEIGERWPSHNTESLPVNLKSLNLSDNKLTEMTAEMSATLTTVDLS
NNQLSDWPQRSFCKSKNLRNIYLNSNRLSKLPTSILKDCVRLKLNKLFMRSNSLTSFAYS
FESSTQDPQSSVAKFNIFEHVTILDLSWNKLDHFDTLSLANGVEELYLTGNKLENVPLNI
PISLRILDLSYNKICSISSSSVKLLSRLKAYSLDDNPFFCDCNLRALQLDLKRRERNIHG
NNIKCMLPKQLKGTLLNDAVLKCCVNVPNCVKQVHGPHLQQPSKADIIMDNDGQNPVAGI
TDVYVRYLHNAHRTILVIWDWISNIGEDNREDYAFRISFEPHLKSKTQASDINDEEGDNG
VKNEPNTIQMSSQLPSTARRFTLQNAMPDHVYTVCVISMQRSDSPLLSSEHLISGHYNRK
RCTDIYTGNSSDDSYQLDEDSESSRNVIYSDNRKDKHDILDTSILTVLVVIIVVVTTALT
FVLVLLIALIIRRRYELRKWQKINCRNHLLSSLESGSSYPFINNSSGERCPNLHHYQQQL
NSNENETLDSSRLQGLNYRYCRSCCCCCTSDGNGSNNAAIKNSQSTINPNERSGGTMHLY
HEINDNLNTKFPVNL
>KAI0978621.1 hypothetical protein GJ496_010652 [Pomphorhynchus laevis]
MTLETSGTRSLIQLISITSLIDISLTLYIPATAIACIYYTYLKWTFLSVFLILSMALIIV
FLLILYFKLFFTCPGYVPYGWTPILDEHKVEWCKYCNGYKPPRSHHCKKCKRCVILMDHH
CPWINGCVGYFNRRIFITYLALTHILSVYTLFAIFIPFLVTLYRACLANEQFQQVQTRDI
PFGLMASACLSSGFTVSIFLFSGILIILQISNCKRNTAAVEKKIIYKVEATSHQRVKNPF
NLGWRNNLRKTLFDSLNEHFDNWEINKNISEDLYFIAKLKLKSKEYERINHKKYKLLNSI
YNANRCNVLLPFVRISTTSDAPVRYRLLPICLWISSKNKLIQSIKSNDHIIEEIRKQSDW
IYAHYSISDQEHIYGWMWKRELKQITAFTF
>KAI0978627.1 hypothetical protein GJ496_003502 [Pomphorhynchus laevis]
MSERKVLNKYYPPDFDPSKLPRVKRSKNRQFTIRLMAPCNMRCKTCGEYIYKGKKFNARK
EDVMGSTYLGIQIYRFYIKCTKCLAEITFKTDPANSDYELEHGAIRMFESVRLAEKKQKE
EEDAQKESETGNPMKMLENRTRDSRREIATLEQLENLQNKNARNSEVDLSALTDFQEEYE
RVLKQLQEEEDDKELEDLIQKSRTKQTLKRERDKSDSMPDHTLNKVVIISTADLSIGNHS
DVLNRSIIKPDRLAETDNFKAEKRTLCNMQGIARIKRKVQSVNSLIAYSDSSDSNTETNL
>KAI0978628.1 hypothetical protein GJ496_003503 [Pomphorhynchus laevis]
MGVLCEVPLMIPHLPEGWSITILISTAVQVPFIASIIILVIYSLCPSYMKENLAIYSILG
LGVISMLLLSAFWKSSVIIYGKSHSVALLILITILGIVDNSSSVIFFPYVKKFPLVYLRA
LFVGEGLTGMIPAILKIIQGGAIPYCRNVSTVRGIDNTTIWTLNEEYTNPHFSVSTYFIV
LAIILLTSFVSFILIENCPAFTQIAKMHTRNRVSVDQTFDVIDGQLFLLKDEMKKYTETG
LDNKQLSKCEYWYLQGQTCFSSFLLWGVVYSLYTYSLLPYGFKITNIALILMNILRIGAY
ALASLIPLRTISKINIINLFFVIPSLYLIFCAAMSPCPPFVDTKYGGLIVIVCFILCDFI
MTWIRTCVGDLMMVNGGNSLMVFGMLTNVGISVGAISCVIIDLKYHLLQSRNICKSLSSQ
CTGYRSRFL
>KAI0978632.1 hypothetical protein GJ496_007259 [Pomphorhynchus laevis]
MPIHSSNHNGFPFTRSELKQRRRCNQSVQPSSSGTNSFSNSSTDYSSDMSSTESTKITST
SISSEEDSNIDSNNTDTDSYSTSSTASTSEDEFNQSSSTSSEEEWVERLPFKNIEDLDPS
DGIVICEEHRRINEGKYSPTKDSLNRYFSFDRPIAEQLADGAPDFKLENCIFQAIDATIP
NQEQIENEECREIFDLFQPYMFSNKHYDEYIENVLTPQSPELLSSSSESASSDDDMISDG
KNDNEPQLFVTDENTPSGCRTVSRFNDCNIKRALLMKCQPEYIECDMDSEAKEAINPDRP
SFIEIEENEWLCDSANQRRTKVMPCECTTSETDRAFGKAACGEQCLNRLMMIECTEKVCP
CMPYCTNQRFLKRENASLVPFRTEWKGWGVKTLRDLNAGVFVIEYIGEVLEEEMFLQRLT
DYEQAGQKDYYFMSLDRPFIIDATIKGNISRLINHSCDANCVTQKWNVGGRIRIGLFTCK
DIKAGTELNFDYKYETMGNENTVCYCKSENCRGFIGSRCTNPAWLQRSDSSEHDADDTFK
NIGNRERTIYPKLQLDMPKNLRSDENMLKLISCMLSVTNSAVKVHILNFILISADAEPAC
LKSFISNHGLPVLFSWMTGIEIGEANLGLQLRLIEVLERLPLKTKNELEESKLLSLVSER
DWSRALEWSLPEEKNTNAYIEDKHSQPQQVKSVLKIMVMMVEKRLDVKIVKLVNRVKALK
SRWDQLPHKSSTGHPKKPVIAVTTSLPSDEVPKKVVNVEFKTEAMSKRAELYKRKGFRVY
STNTPTKVDVETFDLSLPRAIPNQQLDAISSLHQTTIKQPVKLHKHFIKRAEMDQIISKV
EPVDIDMSEDSSIENEELMSDLKSSTSNQSTATPQFSPNPPSMQPRVIAYPPFRTPNINF
NSSPLFSPSPPRYQFFNVDIQSRMQNCFSPNVYSRPNVVNKFLTASNTLFNRPSLTQNSF
PRQFQTNFFNQRSAATMLIRNPCSTPVTNIFPRHTDATQFIANFPVFKARQQIPNRFSMI
NQYPTTPPFVSQIPNSNVYPSPISLTSSPICNQILTQPLTSFPPLASEYHPVIATSSQFE
NRDEDVVIVEEAEIRHVMVKDPTTGQKKMIQKIVKKPSKLPTTDNLNDVAFNKPHEIAGN
KRTCDSLNSVDGNNVHYWKMARTDQGFWYYYDPVTGCSQWERPTGVMIEGIDDVYSSSTN
KVCSTTNKEDSYEDTIFTNDTKPKEKEVIKTTKQLSLDERIKRHFDDKSIESLKDSTSKT
TSSVKSKKPKPSKPSVKKHERDTSSSSSSLTSRLPRKTLSEREKFKAELTKVIVKLLTPY
RKSSCTKGHIQSSEDFKYLTRKFTHSIVEKEEQRCVDNPGHRLEMSKRIRVKSDEYVNKY
MSKFLKEYSRKQDHSD
>KAI0978635.1 hypothetical protein GJ496_007262 [Pomphorhynchus laevis]
MITSKSNIAFMIILLAELFVNNQVHAKNRNVPNLEILQHATNYEIRSILDDICATAKKFG
GEFVGMFLDGGICNWNGRKDSIKETLQMLYNFFENAIIDHPQIGAALDVLENRYMNSRDI
RPIKYLAKAGEDSHITLFAKQFIPLIVTATKGMNNAGIKRSVNLGLTILEAYSQGDPFAR
NLIMTVNRFSAADSSIMATGFSSYLKRFGREIYRLPQSYNDRTYKQVMSRVANDFVNSIP
NSDVKMKLANVAKMLRVN
>KAI0978636.1 hypothetical protein GJ496_007262 [Pomphorhynchus laevis]
MSSKSIIAFTIILLAELFVNNQVHAKNRNVPNLEILQHATNYEIRSILDDICATAKKFGG
EFVGMFLDGGICNWNGRKDSIKETLQMLYNFFENAIIDHPQIGAALDVLENRYMNSRDIR
PIKYLAKAGEDSHITLFAKQFIPLIVTATKGMNNAGIKRSVNLGLTILEAYSQGDPFARN
LIMTVNRFSAADSSIMATGFSSYLKRFGREIYRLPQSYNDRTYKQVMSRVANDFVNSIPN
SDVKMKLANVAKMLRVN
>KAI0978637.1 hypothetical protein GJ496_007262 [Pomphorhynchus laevis]
MITSKSNIAFMIILLAELFVNNQVHAKNRNVPNLEILQHATNYEIRSILDDICATAKKFG
GEFVGMFLDGGICNWNGRKDSIKETLQMLYNFFENAIIDHPQIGAALDVLENRYMNSRDI
RPIKYLAKAGEDSHITLFAKQFIPLIVTATKGMNNAGIKRSVNLGLTILEAYSQGDPFAR
NLIMTVNRFSAADSSIMATGFSSYLKRFGREIYRLPQSYNDRTYKQVMSRVANDFVNSIP
NSDVKMKLANVAKMLRVN
>KAI0978638.1 hypothetical protein GJ496_007262 [Pomphorhynchus laevis]
MSSKSNIAFTIILLAELFVNNQVHAKNRNVPNLEILQHATNYEIRSILDDICATAKKFGG
EFVGMFLDGGICNWNGRKDSIKETLQMLYNFFENAIIDHPQIGAALDVLENRYMNSRDIR
PIKYLAKAGEDSHITLFAKQFIPLIVTATKGMNNAGIKRSVNLGLTILEAYSQGDPFARN
LIMTVNRFSAADSSIMATGFSSYLKRFGREIYRLPQSYNDRTYKQVMSRVANDFVNSIPN
SDVKMKLANVAKMLRVN
>KAI0978639.1 hypothetical protein GJ496_007262 [Pomphorhynchus laevis]
MMTSKSNIAFMIILLAELFVNNQVHAKNRNVPNLEILQHATNYEIRSILDDICATAKKFG
GEFVGMFLDGGICNWNGRKDSIKETLQMLYNFFENAIIDHPQIGAALDVLENRYMNSRDI
RPIKYLAKAGEDSHITLFAKQFIPLIVTATKGMNNAGIKRSVNLGLTILEAYSQGDPFAR
NLIMTVNRFSAADSSIMATGFSSYLKRFGREIYRLPQSYNDRTYKQVMSRVANDFVNSIP
NSDVKMKLANVAKMLRVN
>KAI0978650.1 hypothetical protein GJ496_005031 [Pomphorhynchus laevis]
MDNIQRFVETCDSSSVPFDEFQQDKTEPVKQSSLHITNLNANALSADSESKLREVTDYNG
SSSLDLFRNASTSSNDYDSRPENDAFDQSGKNKCPHCQRMISVSAWGLTMFHKYEGVMCS
GTSRDLSEFHFTYASLLESSQLSLQNGTLADRAVCGQTNPRKRTTSCRRCRLIFHLTGIR
INRHQTDLFPLWKCRYCADFSTNYKPSSQHEPTGQSNHPRELQPIWYSNVRTIARLPWKC
RREALGKSDHELNISSNSIDSWARLLCLPKLCFSVNHVSAENRCYYHISRIIRVKIKNYQ
AGPINIVPPNVRKSSGPKSSNVNGNVRAAIMLARKGNYREGMQRLMSTGFVAHGPNSKSK
LIALHPNSDSTDLPVSNPLTSAIPFARLYTSLVTAVYIDSHTLSKAVRSFTPGSSATCFE
MHPEHLQDCIATYSGGVLLERHVVRTGSLLAALFFTGANLIALPKNDCSIPPIAVGEVFR
RLVSKCTCIRVRSVFRDLLSPYQYRVAVEDGVVRIVHQVRSIHKINNMSDSWAWTKIGLS
NPFNSVYRSAIFYAVSSRIPEVLPWALFCYGEASYKIVAMHNDQVELPTRLGGLGLRRTT
NHSTSAFVASVARVDSVQGLPCSHFPGFDFSFSVLLLTSKIKSIRQSEVFDHLPTARTDM
ATRNSQRSVTNRFSVTPILRPNPYEVRDSINAQRLQMQPMLPSRRPRWVARSNLPVRRLG
GDAREVGNALPPTRLIGETGRYPSLWDLPEAVDFALSNPLQPTFVSMAATIGDLIAHAYA
EGVKRRKYKQRLSPPATTSNQQ
>KAI0978651.1 hypothetical protein GJ496_005032 [Pomphorhynchus laevis]
MNDIIWRAYEKSIDPNAPTNERNEALKVCEDFKSNPDVCIPLAVQWAQCSDAKTCFFGLH
CIEHVIKSRWSKIPVDFQRALRHSVVELLKTKRSEAYLSTMLSRCLSHIIIRDWPQSWPD
MFNELESLGEVTALKIFLEEVYLYDSIPTSRRRELTQAIQSNLLPVLFPQLLSVLQNDNS
SDDQVSLVLSILLPISHTCPDPSILLISLTKHVLNASNRKAVIDCIQKLLRSGSGRKNLP
VVDSLLPIIYKIIPLSDEDTELMDDFASLLFCIYSYDQDKFKQALGCCDILKKILISEDY
ALEFTDSYFNLMSMLCDCLSQICIDYEENLTYLLATSLKLAIKPIGRNADVDESRNISRI
RSAAQKFCMSMALIKPDIFMAKLSKEINNAQWDSASFMLQSTESNNVNAHLIQEVINNLY
KSETHQHNETDRSMTNFLQLAFKHASPMLQSKMLIDLINGNDEQSGMSSLLSLTRDPCCQ
NSIRSQLPLLLNRLTSLQDCLAVSMMAEAILLLVKTDEVEVANVLSVILQPCTVIFDGNY
DQSKLQSYSIALHLLTSIARSLSDTAVGRSNLKQFIEPMIQLAHSSTNETFASKALEFLS
ACVSAASNNSEQLFIPDEAFAQLMLQNQQSRPELQRSLLRQIAMPLVTKEYHLYKDFIQL
LLLNMPRIIENAYLKIPDDLSPEQDSEERQKLALLTRDLVELIRKVCQPEDYLEKFNFNI
QLIIGMCFQSLYIFQDSVAIQRLIPVCTKFLKFFQSDMELPGLLCCLRSLKTYLQTDREV
LGHDLTVLASQLFDKILNRLGIDATTELVQMQICAMIEKDDVLKYYEGVYNNDLNDKKRK
KITEILFKKALQT
>KAI0978655.1 hypothetical protein GJ496_002837, partial [Pomphorhynchus laevis]
MIALQNYEPEKVDHKLTTMKLILFFTFVVVINGLESLNNHINSIVQRFVDAGIKVVELEA
YILDTIWHNYRSLHGNSVHDNDLRKQVFNDNLLRIIKHNIKYKQGLETFELGLNKYSHL
>KAI0978670.1 hypothetical protein GJ496_004298, partial [Pomphorhynchus laevis]
GEKLSDNNLNKQLWKISNDLRGTMDASEFKNYILGFIFYKHLSEKVQLRVDELLKNESIN
NFSDAMEHEGYKKALKSDCIDNLGYFIEPAYLFSTIIESANKKEFILDNLGESFNQILSS
TIGEDSEEDFNGLFDDIDLTNNKIGANPQERNETICKIMLSLYDVKYDTNKDILGDAYEY
LLKEFASSAGKKGGEFYTPSEVSEVVAKLVCIGKTKVLDVYDPTCGSGSLLLKARGEMKG
NISYIYGQELNTTTYNLCRMNMFLHGVKYNDFQIKQGNTLNNDKFDNQQFELIVANPPFG
TKWDGEESKLLDLRFKPYGKLAPKSKGEFAFLQHMLYHLKDNGTMASVVPHGVLFRGAAE
LHIRKHMIEQDNCLDAVIGLPSNLFYGTGIPACILVFKKNREHKDNILFIDASNDFEKVK
TQNVLKEEHINKIIDTYTKRISIEKYSNVVPLSQIIENEYNLNIPRYVDTFEEEEIIDID
EVMDKLEELQKEQEELKKLINVDLKELGLRELK
>KAI0978673.1 hypothetical protein GJ496_008079 [Pomphorhynchus laevis]
MELVLRMLLCPSAKRKLYIKHSILVWIDISTTVVFVSYVFLLIIMSIVQSDNATTIMLIS
KIFGIMLFTCQSLQLIRIGDLCRSNRMVKTIIRTIKIRGLSYVPVRE
>KAI0978674.1 hypothetical protein GJ496_008080 [Pomphorhynchus laevis]
MARFYGCYILYSLNPNRKGSTYIGFTVNPNRRIRQHNLGKRAGGAWKTNGKGPWDMVLVV
YGFPNKICALRFEWAWQNPQKSIRLKPFVPINRRFSLKSKLDILWQMLNLSPWSRLPLKV
RWLNANYIQKKGLISQKPREEAVKVVEACNDDDFVSFCQLCMQAINSKENAKCPVCCTTF
HILCLARIFVDSDTNSTIKLHMVPCEGKCPHCNSKQHWFNYVEQLVNLAGQNQTDSDA
>KAI0978680.1 hypothetical protein GJ496_005426 [Pomphorhynchus laevis]
MDLADEDLNNASKQAILNNARNFIRELDEIVEKRMYLSRNIKTTNQCTLLLGDETLRHIQ
PNKFDQSKSSATNIFWVDKARLKFIFNFLNEHREFLLENISKILIHTGQADLLIDRSLPS
QIYLKMKEIIDFLVEIQPNLMIYISGVLCVDEVSRKLISEANMILTNLANEYKNVYFINH
YNIEEHPSGCFDKRGQLQRIRGTYLFVANLKRAMGLKEQRTATTFRMKSSAF
>KAI0978681.1 hypothetical protein GJ496_005427 [Pomphorhynchus laevis]
MFTINEAKCKTHLKLAIERMKLLQKKKSENAMKARSEISSYIRANKIDRARIKVEHLIRE
DYMVEAIDVVELFCELLLARFLVFARSRQVDVSVEESVSSIIWAGPRLESEVPELRKVIS
CLLSKLGKTYIDECTCNKLQTVNEKLIQRMSIETPNRLLVEKYLVEIASSHGIVYKPDPV
IMNQDQRWNLGQQYLINFGGKNEENKSENDPNEFAFVSPPPAFPTIYPSAPDLTATHPDC
RLRVASPSQKIDLSKSATNTTDNSFSVNDKSYVEASDWYSSSDISTSMPMLGCGSLDMSL
PDVPSTEIVASTTKQDDQSNLDFDDLSKRFQELRNRK
>KAI0978687.1 hypothetical protein GJ496_005433 [Pomphorhynchus laevis]
MNILSGTIQREENRYRSLLLKRDFKFTPSSINRLGLWQELKGHRGCINCIEWDQTGRILY
SGSDDQRVIVWNVSDASINQSILTYHTGNIFSVKVAPQTDCRKILSGAADGKICVNDVSY
PNSVATLYGPSNRIKQLAVAEESPFSVWSGSEDGTVWEHDYRERESGRILINLTYYPLWY
ASSHNPIKSIAINPVRNELLAVGSVGPYVRVFDRRMLKPSATWIFPHIREYVPLESETVF
CPGHLSFTPPSSRSAVNICVSRIAYGGDGRDLLVNIGGDHIYLFDLYSERCSARYCLAKT
INEVPKDYFESRDRADTFKKSKLSNEHPNEHVKRHRYSSRRISSSLSTSKSNSSDRIFER
LICRANQHFNIAQYSEAITEYNQALSLFPNSSIALSNRAAAYIKRSWKGDIYQALRDCQQ
ALQINAECYTSRGKVSPFSDVKAFFRTIKCLYELKWIDEARLSIDTFRANFPSLARSQMC
ESLHCDILAKVNELITNIVPPAFDIEPIQCIDYAKRFIGHCNTTTDIKDVTFLDDNGKYL
AAGSDDGCLFIWERDTTNPIKILKADSSILNCVQANPVNDVIATSGIDSVVRLWHPNDCI
GREINDHVAACTENQRRMAISPVDLMFINMSFDPDDADNFLEDEELNLVNSRMFQCHQIV
EFLSKVKRRDFNNLISPGAYENDHLTIFTCTD
>KAI0978700.1 hypothetical protein GJ496_001565 [Pomphorhynchus laevis]
MGRQSVRRQLNKSIHNKPAKNAILLIGDGMGVSTTSAGRIYAGQLKHVLGESYSSALDKL
PFTGLSKTYNIDRQTPDSAATATAYLCGVKSRSGTIGVNGFCKRSDYSCCHKSEYFVSSI
LAAAKQAGKSTGIVTSTRITHASPASAFAHCPNRDWEVFDDENFSNTEYARGCRDIADQL
INNSDILDVVIGGGRTNFIPNTMADPEYPEVRGRRVDGRNLIEEWKAKMTSKGKTPNFVW
SNNDFHNLSTNKIDNLLALLEPSHMHYEIDRIKLKLSEPSQQNGHHGTEARRALGDFASL
QYQFCRKIQMVSFCLSRVDESITVTTELKQEELSLTSIDDTQIVVSADHSHVFTVGGYAY
RNNDIFGFAANEKENGSNVDGMPFTSILYGNGPGYINSSDRLNKSYWNTVDLHSHDFKYH
SAVPLNSESHGAEDVIVYASGPRSHLYTGTFEQSDIFHYMVYSMCLNEYSNDTNCW
>KAI0978702.1 hypothetical protein GJ496_010821 [Pomphorhynchus laevis]
MFDPFNPLDMSMLHSHNDSMKWLLGPPRMNDRPNDKFRITLPVTGYNKNVLLCNKSKALK
SIYTNTPLNNVDNDDLKRLEETWYDQLSQNGLRLNDTKGGQIYLRSTLSIDGDFL
>KAI0978708.1 hypothetical protein GJ496_000885 [Pomphorhynchus laevis]
MFIINAFKPKTRVYELLADNVWSAYMEIFNDKELEHCKIHINEDEINRYVKYQALQLPDI
SGFRRMRIIMIYPFENYKFYYDHMIYIHHWPLIREYVASNKDTEFLFQLANDFMNITREN
KSVTIDNSGFCSNLKFNDKCGEFKNCGEQLFCKNERCKCVDSKAIPVQNGTHCLIRPPTY
GNIPSIFKIRHTKGYIFHKKYERKTINDMICNRTCKDRANCPKDMDCKSNRCQYERKSLT
NFWTNFIPNKETVKKHVHDDICKIDQDCDFAFVCINETCKCSSTELIPIQNGTKCITNPF
SGISISEYVLNESCNEFKECDNNLTCVNNTCQCSHEHYLLERNGTFCAPNIIASIDSNIY
FHLGGYFMDSGRIRKKFPLYICKKYCTSNSSCSSDMYCQNNSTCAYTFTPKPMLWSEHIS
VLANFVAIHGFNESCNELKECDSNLVCINNLCQCNDQSHLPIKNGTICVPHTIATLNDEI
YLPVKYSLSDGRIRKVLPNYICKKSCTSNSSCPSDMYCGNTSNCAYSIQPLYQPWINHQS
VSVNVVPIHGINESCNAFKECDNNLICIDSVCQCLSSEYIPIQNGTVCLPRPVVSMHNTS
KPHIPYGYFIENGHIRKVLPDYICKIRCLTIQDCHFDMFCSENSTCEYSYKPIRFSWKQH
VPIQHNIVQIHGLNELCSAVKECDSNFICINKSCQCPSNDYLPVRNGTVCVQRAITNTYT
GSFIPNGYSLINAKIRKIFPQYVCDRRCKSNASCPFDMYCHNTANCVYQFSHDNIAWNKH
SIIPSNIVRLHVHNESCDAFKECDNNFVCIAGRCQCPSSKLLPVINGTFCTLKPFQQTKM
EQNVPNGYLIKDSIISKVFPLYICQRSCLSQDSCPLDMFCDHSFVCSYYVGSNTIDCTNN
ISCPSGMYCTNKTCQYNHFLSDVSWTGLYSDQNLQHYRFEWCRYRHFWIMLFLTVLTLIV
WRMWNYRLIPLYLSNFKYNVELVDESLTYNTYGVFDNSELYSDDDYESLSEGEDSNITRQ
RQFVDFFDY
>KAI0978712.1 hypothetical protein GJ496_005331 [Pomphorhynchus laevis]
MICSSIQARKWSHSTPYIFVLINHVVGMGNCIHMIKYSRRYGGFNFMIQYIILTVFFAIP
VIFLEMLIGHSFHKSYIKTWDKLSSTLKGVGYATILLNVYYELYFIAQSIKFAYIFFDSL
TYPNVWDKLPKISSKSSNNGSQMHEILKLTVSNNCKGGFRFDYLPFLIIMMTACFAHIHS
GAKTINQWAYAYLIIIFTSAFVVLNKAASITSAFEGYDLLFRPQWCNLKNLDSWYNAASS
AMHSASIGSGIYIAITSYAGENVTDLKFTTVVIVIFDFVLSLIISILLSFTFGIHAVAKI
NSTTFYGDSHMFKIVSYTINNLSHGRFFLITYYIMILLLLSSTMFLTMEGIYSALSEQIK
YLRSSPANGRLITVLVMGVLSLPFILCNGDIIADFIDIPNHHNVVVPLVITLEALAVTYS
YGLKSFIKKVNTEDNEFPGLFFEICWTLVVPVISISYFIYTISNVKFFGDLNDRVTLIHM
ITNIFMFLPVPLYLIYSCLARFIDREAISRKLKIHI
>KAI0978714.1 hypothetical protein GJ496_008996 [Pomphorhynchus laevis]
MDLKSKFGMELKREMLHALCDKDKIRPDDKSLADELYEKYKKYKIPEEEIDWLGLDLVSA
LKKMYQLESNTYNQQIRPWKDIYKEQLMMQLKCGKTESSNIS
>KAI0978721.1 hypothetical protein GJ496_009001 [Pomphorhynchus laevis]
MLQHASYNEASIAAPVSLSESELLKFSDNMKIVEERITTMVKALLPRCLLNSTISNVPEQ
PNGYNINAVVLCYICPVQSADFNLYTTSINRTSLQQSSQCKFKESNGQCVFTFKADRNSN
PRIESTTIKYNESVLELNQYRQHLPKYALELYMSNDDRDKGWSMEIQSLSYYCRSHGCNS
PAHLYEVLDLRMFVNNSLNPILFEPLVNEQVKQMKSGIRCSKCLTYKINGVTTVCTFSNK
HICNSYCSTYYTVNSSRGKGSWSAGCINTKNTDIGQSPLLPRKSKAECTVKLEYEPKSTK
YKILEFNYICNNGDNCNNPIRINDFLTSLIISNRPPKLRHTALYGKVYNMPDISPAEREI
KNLLVNHIRERRIAESNKSFCFHNNRVVKLSNSTSSNNCSVITLNKD
>KAI0978731.1 hypothetical protein GJ496_005394 [Pomphorhynchus laevis]
MKTMRIIAGKDIRSRLHRDLCIKGKSTNFKEQFSKSTTLFVANLSSNTKKNQIRELFESV
GPIKCLTMGQDKLTKSPCEFCFVEYYTRDHAENAMRCISGTKLDDRVIITQWAIQYKNGK
ELCRGRSTTQIHERYRKFYRSLKIRSVITIYQ
>KAI0978750.1 hypothetical protein GJ496_003971 [Pomphorhynchus laevis]
MANMILVWQILSNLTHALCGIFYLQNSSYLLEQKSTLRHHRLIRSDYTIFELVSYNKDLD
YVFNLDTVILLTNGIKRKILFMSLSKETSNSTKQLTDKIHSKLKISNSKNTYLTHSGCNL
SSRLSGIFDFRHIKKALSSTNVYQQHDQSLSRKLSNAAEDTDFVNQNRSSIEEDDDSILN
LSHIHDSVSTAYKPVDNEHTTNIDVDQKQYGHYTTIDKFNELFNEIRNNSHSEDLCSPIH
HHIALSKSDHPLYFVAEVIVHEESYINYLHFQHTVFLPTISYYSNLLNYSTLYQLTLKLL
GTMVNEQHESLASCYENFVDVLSNEYSCKNTSGNIIKYQMMSMDKTYGNDALRGMSTIQC
LLRPIQQLPRYRLHIERYIDYLLSLDKEEFEDNAKNAWILSDLRAKNSLVHKVIIKCNQS
VGVNYKEVLKLQERISRHYLKFFLDIKRKLVYHGPVMKINSRDGDKSFRYLILFSDLLLV
CSSSIDIGSASKLDIVHQTLSVNSKVYMERLANHEQLRLYFEKRIIDFETDMIEKWIDVL
DHSCGVVYGSPGKSLVIGERAPLWQHDDSALACQICGRKFHTVYRRHHCRGCGKLVCSIC
SRHRSILKYTKSTKKLRVCDQCFQEVNLNFTPNMHANFLDGAETF
>KAI0978753.1 hypothetical protein GJ496_000341 [Pomphorhynchus laevis]
MLSSSVLPNDAESVSVNIDKLFRELSISEIHKYLASLKSQLYMRQEDQQGLVVSKYPSLL
YASNKIDYCEQHVNDSLDHCLSILKEFNENLEECRRNVNSICTDIPSIGNDQFYWRSTCR
MVDNVFVDDIFIFSFPSIILRKCIIDGKCLEACELLSFFKNRLDEVSKSDEKTFDELRRF
ASKFQLCEVIRFHVSLKIRNSINNNADQLNDALEALRILDGVTNDFELISIYLQLRTNVD
NPKLDKPIKIVRYHLQTFHLIGSIKCFSNIKDMASLESKRWHESMVPKLKVAFDMCLSEI
KDVNELENQINIVSEANKNNLFKLNDLLFQSVIFDESLNHGCGKQIDDHNDWFLWNNDNS
YSMYPKHLTELYNFIREISKFSSITTALANKNDRLHRIEFVSDIILSVLNFIELSESSNH
CKWRVLEILSSFDLLNDQINKLKLKCEKQWTNEYLNKEKLSFFSCDDNELNSLLTVLQSE
SSDVNESNETVDVVIPGHVSHSLLDFIVKFLIEFDRIYGGRVPNQETMQLVYTIYADKLN
NDFLSVKDLSDKSQIWRIQLLFDLMFIEKCLSYNVETGTDTISLLNNLNASVSALLDPVD
LILISEGLQNNVNFAYQSMGTFLGNHVGEQDPAHKIFIPFVDSATPLDMIPFSL
>KAI0978773.1 hypothetical protein GJ496_003168 [Pomphorhynchus laevis]
MKSTKDTDPACVTDYSGKHGRNNRKVRGRARPAEMQIHDSFEVISTEPSDAEISQIGCLS
SSGGPITMSNSVVPSIYGSDLTQTTQSKLHDNSSPSIDTATIQYRPHESHTSCKLCAFVF
LGRARHKNLIDHMAQHHDIHSIKLQCHLCGYLHTTPSGVSIHYRVCSEKYGDSLGSLPIV
YKRDTSSNTLVESATVPLKQAPFQPVVDVGKSTICTVLLPTKEDHILACPACSYTISSRA
CYKQLVQHFVTNHPSHTLSFLCSYCEIFRSEKHISVRAHSASCKKKHIASMLSDKTISND
VIIASTIEVTSGNSDYSSPPSDRLNTYRDRSVYDNVSKQPRDSTDKDALNDNPYTVDVPQ
SLQFTITPTQQYSNEYRVIDVNRCENHATVLQSCNSSPSIVDVRNLTEHGRYAVSQCSST
ERISIVDAQCSFHSSNSNLYLAEVVDHLNNLYNDSSAHPRLKRLIGSLLAESAIVEPDQL
TVLLDKFVTIYTIYLTGIDEKRRPKNACRLKDMGMSAIQLKCNAFTTLHSISYCIYKNPR
RHKDVARRITAELQNNPGKWRATVEESSDLASTYEDTVLRFKKFEFVSDFLVLRLASEAY
QCIFRLIAGNAETDQVFSPVSSRRQPKSAHFLALSGNSQILPCAPFRGLSKRDHDDILRR
RNRALYFNNTTKLANELLGNPMKIQCPLEPMEVFSHFSTLLSADSLLNEGTNEPQHSTNS
CIHETDQDHSDFTIDNLSLLSALRSMQKNTAPGPDKVKVNQVLRFDSRLHILTLICNMAL
RLSYLPRSWKSNKSVLLPKSNKFTGNPAADAEALRDIQSFRPITISSVLCRAFHKVILKM
LRMHIRTPPRQFAFSKDASITCVKAVRLFRMANTQAKLQSAIDQIVTKLYPLGLRFNAKK
CITVSQEFEQGQARYMLESTLRILGEHIPAKHPKDDCTYLGINPFIRINEADIKAQISSA
LTALNASRISPTQIIHLANDYLLPKILYRCCNSTLSVTSLKRIDSFWRAETKKILRLPLY
VNNGFIHLPARLAGLGLRSISYEVAAARIRVFGELNRSFPELVDVSVISELRSAKRVVNP
SYDDAKPCIDNFHNRLRDEWGKCLTQASGLSTLTSKETAPPPGLMSFRYSQNPHHKFQKQ
VLLRLGILPTRTILHRIDRSRDKQCRHCKAEAESNMHALNCCIYSTRAMVKRHDKVRDRM
LYALRNSPSVKFTEDIEPRILTDSHQYLQPDLILVDTRSNNLFIVDFAVAYEKDSSSLKN
VEKSKLTKYEALKRPCAMKYNVTEDRVTILPIVIGTRGCALKSMEYSIAQLGLSRYTANQ
LKITSAEQSICTFNAFTGKSYSWRPRHSKTKRVHFQRDREDDNVSVQCSTNCSTNCQN
>KAI0978782.1 hypothetical protein GJ496_000091 [Pomphorhynchus laevis]
MDESKIRKRCRIKLVISNAEHMHESVRRLVEQRRIEIELKYAKKRRRYSEHKFISEEASE
QSPKKCYDGLFGLPIGRMTVNDQYVLKNTVKTLDKHDDRYRYSASVVVDVRYKINEIVSK
LEKTEASVNDGRILDNENNSKYICKTCGKCFGQSCNLKAHIRIHTGEKPFKCDYCGKAFT
NLGALTYHKRVHTGEKPFKCDYCGKAFTQLNILTNHKRIHTGEKPFKCDYCGKAFTNSCT
LTDHKRIHTGEKPYKCDYCDKAFTQLNSLNNHKRIHTGEKPFKCDYCDKAFTNSCTLTDH
KRVHKGEKPFKCDYCGKAFTQLSTLNNHKRIHTGEKPFKCDYCGKAFTQLNSLNNHKRIH
V
>KAI0978787.1 hypothetical protein GJ496_000096 [Pomphorhynchus laevis]
MRKSKVAEEDEVDILTFCCIPLCCKRDQLHEFLLSKIQILRQCSKRFPCFAAWASLIAGT
CAYYVFVFPSLLDFPISVHICHVVIVLFGIVNFLVATFIDPGYFSPASKDECHDDDFRSP
LFKSVEINGILVRMKWCSTCQFYRPPRSSHCSSCDACIENFDHHCPWINNCVGRRNYRYF
IMFLLTTTVHMLLAFVFCIYFVIKNIIRIRQITTICTVCLIILIVVLIIPVGGLSGFHLV
LIARARTTNEQVTGKFKADVNPFNRGVLRNYLNIFCASINNRKLSSNVADSEASSIHYSS
NKIKDYNRFKSYKERTTNCRIHGLAIRVNENNPVDVHNPVYFNASAFDCHDFKHADKSRG
LLLEGPLL
>KAI0978788.1 hypothetical protein GJ496_000096 [Pomphorhynchus laevis]
MRKSKVAEEDEVDILTFCCIPLCCKRDQLHEFLLSKIQILRQCSKRFPCFAAWASLIAGT
CAYYVFVFPSLLDFPISVHICHVVIVLFGIVNFLVATFIDPGYFSPASKDECHDDDFRSP
LFKSVEINGILVRMKWCSTCQFYRPPRSSHCSSCDACIENFDHHCPWINNCVGRRNYRYF
IMFLLTTTVHMLLAFVFCIYFVIKNIIRIRQITTICTVCLIILIVVLIIPVGGLSGFHLV
LIARARTTNEQVTGKFKADVNPFNRGVLRNYLNIFCASINNRKLSSNVADSEASSIHYSS
NKIKDYNRFKSYKERTTNRAITNCRIHGLAIRVNENNPVDVHNPVYFNASAFDCHDFKHA
DKSRGLLLEGPLL
>KAI0978791.1 hypothetical protein GJ496_000099 [Pomphorhynchus laevis]
MQQQKTVTPISFKDALHALEMEKKQKPEEMTEVLLYGNMPPIDRLDNSLARLVSCQKLSL
SSNVIDRIVHINNLVNLKILSLGRNLIKNLSNLESLANTLEELWISYNFIEKLRPLTSLT
KLKILYIAYNQIKDPFEVSVLGEIKTLEDLALYGNPYHEKLKGKAVSAAEEYQYRSDVKK
RIRHLKRLDGIVFDDDDDDDEVGGGPVNESIKA
>KAI0978792.1 hypothetical protein GJ496_000100 [Pomphorhynchus laevis]
MNLIQLVVWISLRPFIDDILSEDCFTVDKEYNGTVNVSITNLQCLPWKYGPSTAVAYNHN
YCRKLNKSIPWCIVQDGNATKQESCYIPLCRQYRTINQSSDNASDSESIKIVYNSFNDLL
KFKCNSSDQCRKLIVNSRCNLKTNRCECNGDGVSKSMRLVKVMNKNNNYVFSCINSQYLK
KCRSSDDCISTDNKSHISCHHGKCSCNQQRRLFSVPDNETYIRVYDSEKGCISVDLAQYN
DTCTTRVCNYQSYNLECLQIGNSGRRCTCSPDIPLMLRRFRFNLEIGRFECAVKSGFMGQ
CERNTDCPEYFHCVSYKYENGEVRNLCRCQAQITRYIGMNDEIGQCVPCNRGDKTLCSCS
QTENMYWNGHECTKTSTYGQFCQLGIIHCSLSLKCNTDNVCVCERGTFWNGKKCTICSEN
EINFKQSCVVMVTIPTKDFEHCTHDCFGYRINSSLITFRDHNDLSEFVFILTSKLSDFKE
LQSKRFYIGYQITYRPPLNCTLKGECDRGLKCYAKNGKQASCYNNSFFREYLWCLVDGDG
LTWDVCGLDLYKGLKVLKWSVKSGPYFPLSVKEAGVNLECISNFDMNRVHESTACLAIQL
WPKSNSLQDYIECKVKFLHLVDCKEYHPYICSRSQWVTSDFKNAMEIHID
>KAI0978799.1 hypothetical protein GJ496_000169 [Pomphorhynchus laevis]
MVESATIVKPFSKNTGLSPILWVEYATIIEFISKNTGLSSILWVEYATIIEFISKNTGLS
PILWVESSTIIKVSKNTELSPILWVESATIIELISKNTELSPILWVEYATIIEFISKNTE
LSQILWVESATIIEFISKNTELSPILWVESATIIEFISKNTELSPILWVESATIIEFISK
NTGLSPILWVESLTIIKFSKNTELSQILWVESATIIELISKNTELSPILWVEYATIIEFI
SKNTELSPILWVEYATIIEFISKNTELSQILWVESATIIEFISKNTELSPILWVESATII
EFISKNTEFSPILWVESSTIVEFSKNTELSPILWVESATIIEFISKNTELSPILCVESAT
IIEFISKNTELSPILWVESATIIEFISKNTGLGPILWVESATIIEFISKNTGLSPILWVE
SATIIEFISKNTGLSQYFGLSPILWVESATIIEFISKNTELSPILWVESATIIEFISKNT
EFSPILWVESSTIVEFSKNTELSPILWVESATIIEFISKNTELSPILCVESATIIEFISK
NTELSPILWVESATIIEFISKNTGLGPILWVESATIIEFISKNTGLSPILWVESATIIEF
ISKNTELSPILWVESATIIEFISKNTELSPILWVESATIIEFISKNTELSPILWVESATI
IEFISKNTELSPILWVESATIIEFISKNTGLGPILWVESATIIEFISKNTEFSPILWVEY
STIIKN
>KAI0978813.1 hypothetical protein GJ496_000183 [Pomphorhynchus laevis]
MEIYQPGAVVLQCGSDSLTGDRLGCFNLTLNGHGRCVTFMKKFNVPLLMVGGGGYTIRNV
ARCWTYETSLAIDMPVSNDLPYNDYFEFYGPDYKLHITQSNMTNQNTPEYLDKIKARLFE
NLRMVSHAPSVPLQDIPDDIQIQESDSEEEDNMDERITQRNRDRRIIPPNEHYDSDEDDE
ENRRIDPHNCARKRRYDEVHDITNAPTITTTNTSHTSSDQQGAISMDIDEEETSHHLSQV
PISERSADERSECRTFSLMTSDDDHHSNNTQDEEGMDLT
>KAI0978815.1 hypothetical protein GJ496_000185 [Pomphorhynchus laevis]
MLKEDSHYNKRVCYYYDNDVGNHYYGQGHPMKPQRIRMTHNLVINYGLYRRLEVYRPAKA
TLTDLMAFHSDDYVRFLRTIRLDNLNEFSKQMQKYNVGEDCPVFEGLYNFCQISAGGSIA
AAMKINRKETDIAINWAGGMHHAKKAESSGFCYINDIALAILELLKHHQRVLYVDIDVHH
GDGVEEAFYTTDRVMTVSFHKYGEYFPGTGDLKDQGAGKGKHYAVNFPLRDGINDETYES
IFEPVYISMTVHDWFYPLFFDS
>KAI0978818.1 hypothetical protein GJ496_012039 [Pomphorhynchus laevis]
MKSNDKPCAACDQGMVKNQKVTLYNGNQYHTECFKCRRCSAILSGHEFYMLVDEHDFDPA
NPNIHCPTCYEETGPTCDYCNDPFPAESKIIAYNNLKYHDQCFTCTKCNNPLGTGPFFGS
SGDDDGIINKDNIRDRMCETCFKSYFPSVKIAKSVESVLRLGHCALCKRDFNEDGIKIVT
[truncated: 18,221 more rows]
