# Supplementary material for: First insight into metal binding proteins from the de novo transcriptome of acanthocephalan parasite Dentitruncus truttae
Source: Sci Rep. 2025 Jul 18;15:26152. doi: 10.1038/s41598-025-11623-5 (PMC12274423; doi:10.1038/s41598-025-11623-5)
Supplement: Supplementary file 2 — Supplementary Material 2 [file 41598_2025_11623_MOESM2_ESM.xlsx]

## Sheet: Supplementary file 2aMBP D trut
>Cluster-12666.39185 len=146 frame:-1 start:438 end:1 hypothetical protein GJ496_006732 [Pomphorhynchus laevis]
IYGCEEIKQGILLQLFGGVPKKTVEGTSLRGDINICIIGDPSTAKSQFLKQLSDFAPRAV
YTSGKGSSAAGLTAAVVKDEDSFEFVIEAGALMLADNGICCIDEFDKMDPKDQVAIHEAM
EQQTISITKAGIRATLNARASILAAA
>Cluster-12666.25284 len=132 frame:3 start:948 end:1343 hypothetical protein GJ496_000810 [Pomphorhynchus laevis]||KAI0987863.1 hypothetical protein GJ496_000813 [Pomphorhynchus laevis]
ELKILSIPILPVMPAKAISKKVIKKTMKPKSERKRRTKRKESYGIYIYKVMKQVHPETGI
SRKAMSIMNSFVNDIFERIASESSKLAHYNKKHTISGREIQTAVKLLLPGELAKHAVSED
TKAVSKYTTGK
>Cluster-12666.29423 len=104 frame:-3 start:314 end:3 hypothetical protein PVAND_015937 [Polypedilum vanderplanki]
PIDVIIKSGCRNLDFHNEIVPDNRVMFLLNQAAEILERDHGIHCNMTLLFSTAQAIACGQ
AKATLISPFVGRILDWYKKERPGQDYAGRNDPGVLSVRSIYEIY
>Cluster-12666.20267 len=344 frame:2 start:2 end:1033 hypothetical protein GJ496_010417 [Pomphorhynchus laevis]
IKNSKHHAGRIPISGLISTQLPASILVCAATEIMVLFTHDTNDVDKWLDHALKCQLLEED
RFRKLCTIAMEIVSEEPNVVPLSTPITVCGDIHGQFYDLLELFNLGGMPPETSYVFMGDY
VDRGYYSLEVITLLLLLKVKFPNRITLLRGNHETRQISTVYGFYDECMSKYGNSSCWNLC
CHLFDKLAIAALIDEHVLCVHGGLSPDLGTLPEWGKLQRRQEIPQVGPLCDIMWSDPEET
IETWKPSSRGAGWIFGNKVVSLFMELNGLSLICRAHQMAQDGYDYKFDEKLITVWSAPNY
CYRCGNLAAILELSGHGRQLKVFKAATNNARKIPARVLNPQFM
>Cluster-9452.0 len=120 frame:-2 start:361 end:2 hypothetical protein GJ496_007230 [Pomphorhynchus laevis]
KNFKMQANILQEESEKRNRWKRSSSSASTGKKDRPKSTAVSVFPSEKINELLLCPICQDT
VKDPRVLPCMHTFCLVCLERLHAPDFSMVCPCCRKLYTYSKPLSNAVPIDLKANELLSAK
>Cluster-12666.11571 len=302 frame:2 start:98 end:1003 serine/threonine-protein phosphatase 4 catalytic subunit, partial [Folsomia candida]
EIISQLHKREKISERDVMNICSKAKEILAEEGNVVIVDTPVTICGDIHGQFYDLKHLFEI
GGHIPSVKYLFLGDFVDRGFYSVETFLLLLTLKVRYPDRVFLIRGNHESRQITQVYGFYD
ECIRKYGSPTVWRFCTDVFDYLTLSAIVDNEVFCVHGGLSPSIQALDQIRAIDRKIEVPH
EGAMCDLLWSDPNQAGIPGYKTSPRGAGYLFGYDVADAFNHHNQLQLICRAHQLVMEGYK
FHFGTNVVTVWSAPNYCYRCGNVASIMKLDEAMQRTFLIFKAAKAAQRSVPKRVVDSAYF
L
>Cluster-12666.5978 len=235 frame:-3 start:888 end:184 unnamed protein product [Allacma fusca]
NNPAAIWVTGLQTNGNVSSSLKQYSGVFVGIESVCLAWFSLEYLARALAARQKLKFIRQA
GNVIDLISILSFYHVQVRHQVLKPTTIISRNKLEPSRFAVCRMLRFIRIFRIFRLTKHFV
RLHSLLKSLFEGYQDILTLVMIILMCVLIFSSLIFYAEHQQNGFTSIPDALWWSTITVTT
VGYGDVVPMSTAGRLIGTLCSLCGILLVTLQLPFVVSNLKGFYHIRYTPNFEYY
>Cluster-12666.27421 len=109 frame:3 start:3 end:329 polyadenylate-binding protein 2-B-like isoform X2 [Stylophora pistillata]
DSFYSTPKGFAYIEFEDENSVDSAIQMDGSTFKERQLKVCRKRINKPGISTTNKGEWKLR
RGRSWHPFPNIARPSTWTPVRFGGMGRHITRRPCFQRGRRGRWRFCPY
>Cluster-12666.33892 len=383 frame:1 start:34 end:1182 hypothetical protein GJ496_010781 [Pomphorhynchus laevis]
LSKILLEVAKMSSTAKQNNTCSTPDCGQASTLKCPVCLENGISTYFCSQHCFSSYYPIHR
REHAGQKARLPVSFAYTGSLRPYEVTPIRTVPSTIKRPDYADHIAGFSKCEQNERPEDGI
KVLNDEEIESAKVSSKLGREVLDEAMKIADVGVTTEYIDQIVHEACIERDCYPSPLNYYN
FPKSCCTSVNEVICHGIPDMRPLQDGDILNVDVTVYHDGFHGDLNETIPIGNIDNESKKL
IEAAYECLDLAIKAVKPGMRYRDIGSIIQPRARRDKFSVVRGYCGHGIHRLFHCNPSVPH
YAKNKAVGIMKPGHLFTIEPMINAGSYHDDIWPDNWTAVTSDGCRSAQFEHTLLVTESGC
DVLTKHFDDTPWFLKKISKQIT
>Cluster-9587.1 len=166 frame:-3 start:498 end:1 hypothetical protein DV515_00017807 [Chloebia gouldiae]
TLKVVHLLFQLGLGLGQSVDFVLLCLQVIQCLLVGLLEGFLLLGQLGNTLIHRRHLLSQV
FNLVFSGMLLLLHFGQGELQVINVLLQLRALILQLPLLGSQLSIDLLLILQPLGRLFEFG
LLLDLALDEPLAPFLSIVQTLSFRCDLERQVVLLLRQGYQLLLHLL
>Cluster-12666.8681 len=99 frame:2 start:44 end:340 cysteine-rich protein 1 [Salmo salar]||XP_020343262.1 cysteine-rich protein 1 [Oncorhynchus kisutch]||XP_024292747.1 cysteine-rich protein 1 [Oncorhynchus tshawytscha]||XP_029543511.1 cysteine-rich protein 1 [Oncorhynchus nerka]||XP_029585445.1 cysteine-rich protein 1 [Salmo trutta]||XP_035599467.1 cysteine-rich protein 1 [Oncorhynchus keta]||XP…
TLVQLGYLFHSRRPTLYPANMPKCPKCTKEVYFAERVTSLGKDWHRPCLKCEKCSKTLSA
GSHAEHDGKPYCNNPCYSALFGPKGFGRGGAESHTFTK
>Cluster-12666.37379 len=500 frame:1 start:178 end:1677 hypothetical protein GJ496_006705 [Pomphorhynchus laevis]
AAEIIFLEKQNKSMAVNGKLNNSNVASSEIPLWTPTNMPPASAKFPRGDPDNLFGVDGKI
NMQSLQNHFAAEGRLSKKVLVKIVRMAATVLAEEPCLLRLEHPVFIVGDIHGQYYDLLRL
FQLTGSPLSVNYLFLGDYVDRGSFGVECLIHLLALKVNYPNNVFLLRGNHESAKMTGVFT
HRTECYSKAGPAFYQTNLFVFRCMPLAAVVDNRLFCCHGCISPHQFSLNAIERLNRFCEV
PSQGVMCDLLWADPVRADTLQTPDFAPNMTRQCSFLISHRAINVFLRKNKLLAIVRAHEV
MKKGLKVYDHNPWTGFPSIFTVFSAPNYCDVYNNHAAVLYYDRKSLQAFPFEAVPHPCVL
PDLINGFSWTLPYVVKTVHSIFYYLLNPSTDESDRIHSTAPVHTLEGSRQLLNESEEIIL
DTKTAPDCRIPTKDTEWMFAKLNEISDQTEAALKWKGVTPTGYSIFTRDHRFDALEEETE
VNFESAQDMDSPKESWKKS
>Cluster-12666.32454 len=243 frame:2 start:563 end:1291 hypothetical protein GJ496_002938 [Pomphorhynchus laevis]
RVQRPTDIKAIHQLSIDNSAIGMKSGDASESFKSLKSKAIEVCAYSQVLGFITCKICTAK
FNDPRILPCGHTFCLKCIQDHLAKETGHVRCMECDVTSRIDNVNTLLENISVANMIKMDK
VCIETNPMCAICNDRPSITECEHCGESCCTECVLEHKEQLLAEISLIAADLTKVMCFVEE
QITAMKEASEITIMKATADLNQRKTDLLQSIDEQSIAMIQMAEKAVGLQNFDAYEVENDI
RSV
>Cluster-12666.45487 len=70 frame:-3 start:365 end:156 LOW QUALITY PROTEIN: SCAN domain-containing protein 3-like [Ciona intestinalis]
NESTYVANCSQLLVYVKYIWVDDFKEEFLLCKPLETTTNGVCSFPENHDIPWGNVCGVCT
DRTPAMLGC
>Cluster-12666.8205 len=139 frame:-1 start:419 end:3 Transcription factor Ken 1 OS=Culex quinquefasciatus OX=7176 GN=ken1 PE=3 SV=1
YCGKSFTFLVGLRLHTRIHTGEKPFSCKVCVKSFSQVSNLRRHERMHAKSKALPLLATFE
SNKTETTYNMSASSPAFSSGERTQVVQMWHQSDNCQQSVECDYSIQSHAPLLDSGEKPYK
CKYCYEEFGTQHSVRRHEE
>Cluster-12666.15575 len=69 frame:-2 start:364 end:158 hypothetical protein D915_009460 [Fasciola hepatica]
DVSKLEVFDHSCLRLILDTRWNERITNEVIRRRCLGIRRLSSFLRYHRLLWFGHVLRRPV
RELSRATL
>Cluster-12666.21467 len=180 frame:-1 start:540 end:1 AGAP000779-PB [Anopheles gambiae str. PEST]||EGK96600.1 AGAP000779-PB [Anopheles gambiae str. PEST]
TITMAPCSEIGQITDNNQDPYYDDNNNADAHQDNITTKKSHPCMLCNRRFRTLLRLQKHT
ASHEGGMEDERKFKCSECGKAFKFKHHLKEHTRIHTGEKPFSCPHCGKKFSHSGSYSSHM
ASKRCVERGQNGGHMRGQRQGQRQVSVVQNSLSSYPDSLPHFPSPSGNHDSSPANSNGTV
>Cluster-12666.33394 len=313 frame:2 start:2288 end:3226 unnamed protein product [Rotaria sp. Silwood2]
FIMNSKSFMIDDILFNTPQVNRKRQRPSFFDEDDKENQPFGEKLSGSKKRKQSKPRSWRY
WEDVSLSPNASHQNTYASMESTDAGYSKLTGGCNVAKYTALDQKPMLWEPKEIQVSAIEK
KSEKRSWHCDLCEKSFDRPSLLQRHRRIHTGERPFSCSRCSKAFSTSSSLNTHFRIHTGE
KPHVCMVCDKHFAASSNLYYHRLTHLEKKPHQCPICPKTYSTPGDLRSHMPSHTGQWPLW
CPCGKGFVRHYNLKGHLLAHLGISANDWKYRQNVANKMDTTRAQASMSSKQSLEDIQVLL
RMVTAKLSPNNF
>Cluster-12666.42616 len=238 frame:-1 start:720 end:7 protein escargot-like [Schistocerca cancellata]
EPSETCRVGATVAGCEMGGMSEGNSPSADNRSRSSQSLQKKNFKCDRCGKAYITRSGLCR
HREILCTADRSGQKMGPLARNFSCQQCSKAYTTMGALKMHVRTHTLPCKCETCGKAFSRP
WLLQGHLRTHTGEKPFKCEVCSRAFADRSNLRAHMQTHSEVKKYRCSRCHKTFSRMSLLT
KHRENCSAQTTAHQRQPFVTPPSSVAATSDVPGTVEDDHKSNTSENKQQQQVTNNPL
>Cluster-12666.40658 len=143 frame:1 start:784 end:1212 hypothetical protein GJ496_009191 [Pomphorhynchus laevis]
RFSTSSSLNTHFRIHTGEKPHRCDVCGKSFTASSNLYYHKLTHRKVKPHVCQLCDKSFPT
SGDLRSHKHVHTGMWPLRCPCGRGFVKANNLRVHLMTHLGIKSYKCGACEKRFTVRCNLR
CHEKTSHVWLFWVLHYSKTLIS
>Cluster-12666.6438 len=195 frame:-3 start:585 end:1 B-cell CLL/lymphoma 6 member B protein-like isoform X2 [Portunus trituberculatus]
QYSRKRCDEQCDAFGFSCKRRSHLLPSQLYQPNPYCSDSLPCVQSLLPVVANPINVVSPS
ENQTTHKCEYCDRKFNNRGNLLTHVRIHTGEHPYKCDFCQQKFVQSSHLRAHLRVHSSEQ
PYKCDYCEKRFTRLGALRVHLRIHTGEKPYRCEFCDQRFVQSSHLQAHIRIHTGEQPYKC
EYCEKRFKRSGALRV
>Cluster-12666.25503 len=65 frame:-2 start:374 end:180 hypothetical protein GJ496_002885 [Pomphorhynchus laevis]
VDAISGSILWHYGFTNTAYYTVLFGMSRTLGTMASLIWDRALELPLERPKSLTTPLLKQL
VGAK
>Cluster-12666.41111 len=186 frame:-1 start:827 end:270 unnamed protein product [Adineta ricciae]
CKRCRCPNCLSGANSVSADQMSEISGTRDDESVVSGPAGRSMTTVTTTTSQASSTASRKR
QHLCHICHKVYGKTSHLKAHLRWHTGERPFRCTWSFCGKAFTRSDELQRHIRTHTGEKRF
KCPKCEKRFMRSDHLSKHVKIHETKLLTSHEELHVYPSPRNLGEPIVRLNPDHEDTDDED
IDVQT
>Cluster-12666.39873 len=157 frame:-3 start:471 end:1 unnamed protein product [Didymodactylos carnosus]||CAF3590699.1 unnamed protein product [Didymodactylos carnosus]
SSEAIPFEYRSIERELKSASKESSKRKSIAGKANRECVNCGEVTTPLWRRDPAGNYVCNA
CGLFFRMNGYNRPLQKTKKKPEVTARRKGLKCANCDATETTLWRRNHIGESVCNACGLYY
KLHKVERPRSMKKENIQTRNRKPRGTKRKAEDDLPQS
>Cluster-12666.21088 len=99 frame:3 start:3 end:299 craniofacial development protein 2-like [Bombyx mandarina]
NGHVGKNNTGYEASHGGFGFGNRNEDGVRCLELAEALGSRIANTFFLKREEHLISYKSGK
QQSTIDYALIPRKLWKSVKNAKILPGEECIPQHRSLIVD
>Cluster-12666.21977 len=100 frame:1 start:1 end:300 polyadenylate-binding protein 2-like isoform X2 [Dermatophagoides farinae]||KAH7636704.1 polyadenylate-binding protein 2-like protein [Dermatophagoides farinae]||KAH9527959.1 Polyadenylate-binding protein 2 [Dermatophagoides farinae]
NTGQSPYKTQTKIVSADVDERSIYVGNVEYSTPADDLQEFFVSCGQIKRVTILLDSFYCT
PKGFEYIEFEDANSVDSAIQMDSSKFKERQLKVCRKRINK
>Cluster-1893.0 len=64 frame:1 start:184 end:375 unnamed protein product [Dicrocoelium dendriticum]
IIYVLYAPHIRPVLEYGLPANYPLTKDERDKLEKIQHRATKCVIGMRRPPWKDSMVKLKL
FPF
>Cluster-12666.19960 len=101 frame:-2 start:318 end:16 hypothetical protein GJ496_001647 [Pomphorhynchus laevis]
LFALRHNNRRLITACAHSHALFGMMSILTVMASDIQRFMQSPDLLALQRSFIGFKLYELI
ASYVFGLLAIQIHAAIIYFGIRLRDLWFVSKAPAAKSKHD
>Cluster-6289.0 len=114 frame:-2 start:342 end:1 hypothetical protein GJ496_011136 [Pomphorhynchus laevis]
ACNKFVPLMIKDALPLADVLLRDHQADNALALLRSLQPSTRFLQHASTQLKWASCTGGWR
QKSAMPRVIPKLRKQMESLIFQVRRVLKKHGVADAFSCGQLKHRDLQGQEISSQ
>Cluster-12666.26907 len=162 frame:-1 start:488 end:3 hypothetical protein GJ496_003147 [Pomphorhynchus laevis]
RIHGDADYLKKLQKRYSRLTVATEDAFNHIKRRMFRNAGSNMHCRPGGVMQDPEVQTAML
TPQEAAQALFISISRPLQRYLRIARLQPFFTRQSVINDLSICLMYDLSHTVFLKRYTNLD
PPIFIDRPKPAVVKGSHTTKTGCWPTCCQETKRAKDSSSLHE
>Cluster-12666.1206 len=106 frame:-3 start:319 end:2 hypothetical protein GJ496_009691 [Pomphorhynchus laevis]
CDLICSQCTLPRFPGTRRSLDSLITHAQYCHSQFRPFQCLSCSYTAVSKDDVTLHSIQKH
GCTGVRQVASDQLIVAMKKFLKNRFLVKPTAPPKTEKHETSSTARE
>Cluster-12666.43228 len=86 frame:3 start:387 end:644 unnamed protein product [Heligmosomoides polygyrus]
GFGIIVSTSFQNSVVEVHRYSDRLIKIAVAYDNRIVHIFSNYEPQTGCDKTVKEICSTQI
DELTTEVPKDNHRSRSRWTCRHCKG
>Cluster-12666.20620 len=118 frame:3 start:3 end:356 hypothetical protein GJ496_006794 [Pomphorhynchus laevis]
INVLPNDVTQTNQQLSICVDSSNLKTNDGLRIKSIVSGHHNQHLPDNIQATETQKTKSKY
LSKYLPNWEKESNVRLCWLTKGRSEGRAYCLVCKRNILIKHLGMLAIQQHVKGRQHSS
>Cluster-12666.6533 len=78 frame:-1 start:785 end:552 retrovirus-related Pol polyprotein from transposon 17.6 [Trichonephila clavipes]
ILSIFGSPANIHSDRGTSFTSLSFLKFELSKEIKLSHSTPYHTSSNGQVKKYNDIIRKSI
DWRFHGFRSESENDRRC
>Cluster-12666.37910 len=145 frame:-2 start:435 end:1 hypothetical protein GJ496_007372 [Pomphorhynchus laevis]
MDAKGDILSQPPVINSMKSKVVAGQTRNLLIEITGMDNHRCKMAMEALVYQIPGLTKKTK
IIPLHNFSRQFVNVTYEHAELCNSLPPHQWPHPEELCGFLTRMGYHDTRVSENKIPNSRG
VEITFKIPPNRLDVMHLCDVREDVA
>Cluster-12666.30198 len=47 frame:1 start:223 end:363 uncharacterized protein LOC125993633 [Syngnathus scovelli]
NICSKQVLANSIRCTMCKMWVHRRCSKIRTSLYKHQHTFKCSLCIAG
>Cluster-1312.0 len=91 frame:3 start:63 end:335 Cysteine-rich protein 1 [Salmo salar]
DTSFYPGDQHITMPKCPKCTKEVYFAERVTSLGKDWHRPCLKCEKCSKTLSAGSHAEHDG
KPYCNSPCYSALFGPKGFGRGGAESHTFTK
>Cluster-12666.5795 len=182 frame:-1 start:546 end:1 hypothetical protein GJ496_001103 [Pomphorhynchus laevis]
HFQFLLQPSLTVHLSVHSRRQSKGRVLQEKLGKLKIRDSEAGSMTKVRLSTDPQLTDSRQ
RFTFFPETTVNGCFNVTTDWTPFSSECIPCPRGIRHRTGRCILTPNGKNCSEAIDSSLMA
LIQRTGRIYCKSQLVHRFIFSRLSRRTDDNYHHIEQDYVHEHHCKCKPDSSLPQTTMLAN
VK
>Cluster-12666.15027 len=114 frame:-3 start:344 end:3 unnamed protein product [Plutella xylostella]
HIAIALQLGAPVCLPYICVCGADVDASGRHGISCRRSVGRLSQHSAVNDLIERALMSAEI
PFRLEPKSLVQHDDRRPDGWSLTPWSNDRCLALDFICQATLAPSHLNTDCAWSG
>Cluster-2204.0 len=102 frame:3 start:147 end:452 unnamed protein product [Dicrocoelium dendriticum]
IGQKIIEQHRCAISSRTRRATSASPSQAFLDSLRHADAQRRKPSHSYRPVTLTSVVCKVM
DRVMVHALERFIHSYSKQCPHQHGFTRHRSCTSNLLVAREH
>Cluster-12666.36197 len=102 frame:-1 start:306 end:1 hypothetical protein EGW08_022746 [Elysia chlorotica]
RPREMTNLIAVAGKDFVLMVHDTALIAHGMLVVQDNIDRLYQLSDTVAMMSCGEAGDVTQ
FAEYLKANIALYNIKFQPLGPRSTANFIRRQVYSNLRSRYAK
>Cluster-7422.0 len=136 frame:1 start:1 end:408 hypothetical protein AGOR_G00090890 [Albula goreensis]
CRTGIMVRMNVLADALKSINNAEKRGKRQVLIRPCSKVIVRFLTVMMKHGYIGEFEIIDD
HRAGKIVVNLTGRLNKCGVISPRFDLQLKDLEKWQNNLLPSRQFGYIVLTTSAGIMDHEE
ARRKHTGGKILGFFF
>Cluster-7259.0 len=60 frame:-3 start:994 end:815 hypothetical protein GJ496_009636 [Pomphorhynchus laevis]
CIHPQLLKSMQNPQKCKKCSRKYIFNEGILSLRRIDVIDMLPLPSCQPIRCVVNLGINR
>Cluster-12666.30367 len=94 frame:3 start:3 end:284 hypothetical protein C0J50_19260 [Silurus asotus]
DNNFRFMSRISTTDALFILRHHMELNRQTDSDMHLIFIDLEKAFDSISRKLIEWSQRRKH
TGVYDQVHDGSIPQLQRSNTHPLKTVEILPNIP
>Cluster-12666.32388 len=79 frame:-2 start:332 end:96 unnamed protein product [Dicrocoelium dendriticum]
YRFANHPTRAIESERDLGMMLSSSLKTKDNNTKKDGVASRLCWAIRRSFYMMIPDVFQEI
CASHIRPVLEYGLTKTTH
>Cluster-12666.17477 len=90 frame:1 start:169 end:438 unnamed protein product [Rotaria sordida]
NEFQIHIEVCVICGCNSIPRHVGKLLSAPSVKLYLMDGRICVERIRSYAARRCLDPTFDQ
TFLFKESFRHRILQIVMWGEYSNKRIFST
>Cluster-12666.23036 len=108 frame:-2 start:326 end:3 uncharacterized protein DEA37_0010186 [Paragonimus westermani]
KTVTINDNQFGFMPEKFTIDAFFELRQHMELNRQTFSDMLLIFIDLEKSFDNIPRKLIEW
SLRRKHTGVYDQMHNGDIPQLQSPNTHRTKTVEIFPHIPWNPARFILK
>Cluster-12666.31626 len=77 frame:2 start:2 end:232 hypothetical protein WR25_03157 [Diploscapter pachys]
TKGRLYEAFVCSTMLYESETCSLEKEDTIRLTSMGRRMLRMKSGITLADRIKSGDIIPRM
EIAPIENILERNSLRW
>Cluster-12666.23036 len=108 frame:-2 start:326 end:3 uncharacterized protein DEA37_0010186 [Paragonimus westermani]
KTVTINDNQFGFMPEKFTIDAFFELRQHMELNRQTFSDMLLIFIDLEKSFDNIPRKLIEW
SLRRKHTGVYDQMHNGDIPQLQSPNTHRTKTVEIFPHIPWNPARFILK
>Cluster-12666.31626 len=77 frame:2 start:2 end:232 hypothetical protein WR25_03157 [Diploscapter pachys]
TKGRLYEAFVCSTMLYESETCSLEKEDTIRLTSMGRRMLRMKSGITLADRIKSGDIIPRM
EIAPIENILERNSLRW
>Cluster-12666.14813 len=158 frame:-1 start:476 end:3 hypothetical protein GJ496_009286 [Pomphorhynchus laevis]
NDENKITRACTLQLFTKLEKMLEHSHSLNTQQYIEYEQKANPMETTMDLNTQAIISADSG
NESEPSEDYCVWALMYPIQDGLLRIKCKEGAAETLTFGRAIDCNVSFCSMITNLDLLKTL
SAFHFHMKLSPDKTAYIVDTSTNGTFVNKERLTRGVPR
>Cluster-12666.9483 len=56 frame:1 start:928 end:1095 uncharacterized protein LOC118405141 isoform X1 [Branchiostoma floridae]
QYLFEQIFNLGLYSMFGHGTMINCVNKSCDEWFHYKCVGIKRKPKGDWFFPRLPW
>Cluster-12666.8225 len=171 frame:1 start:610 end:1122 uncharacterized protein LOC126266576 [Aethina tumida]
LTIMYPSNASRKHRRYNLNEYIYMYMIFAYKMESYNKCCHHYHLRRGVKFPNRPISKDVV
CPICLEEVDKTDCQKIGMLAICGHLFCHSCLLKWAESWASNGKLKCPYCRQVSPSICFSA
DEAMDKESRVYHMARQLCTIENQRLMEQKLEAYFEGLESNQFDVYYEQDN
>Cluster-1520.0 len=60 frame:1 start:247 end:426 unnamed protein product [Rotaria sp. Silwood1]
NNVYQANVFPIESVKCTFDSGFATHALFTFNADHYMFLHDLIMRYISEKERGITTVSQPK
>Cluster-12666.23297 len=153 frame:2 start:47 end:505 conserved hypothetical protein [Perkinsus marinus ATCC 50983]||EEQ97651.1 conserved hypothetical protein [Perkinsus marinus ATCC 50983]
RRRAMADNMDVEMAEAEIEPTPGSVATDEVATVAGCSSSSSKKFEIKKWNAVALWAWDIV
VDNCAICRNHIMDLCIECQANENEHAGIATASGSLTTASQQEGLGNDEPEECTVAWGLCN
HAFHFHCISRWLKTRQVCPLDNIEWEFQRYGR
>Cluster-12666.21465 len=1018 frame:2 start:2 end:3055 AGAP000779-PB [Anopheles gambiae str. PEST]||EGK96600.1 AGAP000779-PB [Anopheles gambiae str. PEST]
PIFQTLKAMIDHDADSKKGMLDQRPTDQSNGNTASANTMTITMAPCSEIGQITDNNQDPY
YDDNNNADAHQDNITTKKSHPCMLCNRRFRTLLRLQKHTASHEGGMEDERKFKCSECGKA
FKFKHHLKEHTRIHTGEKPFSCPHCGKKFSHSGSYSSHMASKRCVERGQNGGHMRGQRQG
QRQVSVVQNSLSSYPDSLPHFPSPSGNHDSSPANSNGTVLSSMSSNGGNQSSVSPMSTGT
PTTAGYYSTVSGSYHNNNNHQHHHHGTDPPNDRTMPTISPSFVKSENNFQQPNDFTATTQ
TDSAEPLPSQHDQQQSIIQSFFRAYRMQVPTSCDDLAPESCVSANAGSNTASCPTPTDIA
GKNKQNSCPCIKQELNDDDDAHNNNNSYGSATQPDCKEQDNFGSNYFEKIREDLAKFQSA
GRKNKNGVSQRHHEQRQELHTTTNNNNNNDQTRQATYGQQQQQQQPDRQQSSDNIPADDN
TRNHFAKLCWYHYIYNFNVSLRRIAMLFYQYQQCLYDQIVSEYNVQGLPRSMELPAASQV
SINIPAEIIVQALHQLICTEQQSATVNPNRFRPTCNVPTIFKSTDDVAGNRADGQAQSSS
SSRRKRSSAANRNAKPSVETELLGDVFDHCSKHIPIDLSTKRMAGGDFGLMQGSSHHQQT
NVNHDDTNTMTTSTTDVGRCGRKRKGPFTGRIDGSVGSRSNPTTSELNQESMALLKSPAK
RSRRANGISEINGSTPTISVDSFVHFDSNPIDNILSNSSVADFSLHHSSMSGMDISQLTF
SGDEKNTASKGNDLENCTLPLVSSSASTKNNFPRNGINGGSIEYLSCDQCDKVFSKQSSL
ARHLYEHSGVRPHGCDVCEKRFKHKHHLAEHKRLHTGEKPFECKKCHKRFSHSGSYSQHM
NHIFRYCQRSTASLDSSHDGDDGAESDRRDASSRTSSPSSIGHVQQTSSQTSSNHNDAAI
HNNAESETSLSQRSPSQQQIVEPTTPEPHLMRLDVRLNTDDCDELMEPVSNDHPFAL
>Cluster-12666.6125 len=105 frame:-3 start:457 end:143 hypothetical protein GJ496_012020 [Pomphorhynchus laevis]
HDWYPNRRVRREPQRNFLADSLAALEQKESSVVNLITQQLTQSQMEVLDLELNYAFTPTK
FDRHELSNYVKKVATTFEDGSRNAAATNTLGRELLAGVRHEEIL
>Cluster-12666.33782 len=123 frame:-2 start:472 end:104 Early growth response protein 1-B, partial [Phalacrocorax carbo]
TTHIRTHTGEKPFLCEVCGRRFARSDERKRHIKIHSRVQQKQHQDCDVVDVRLRDNDEQT
DQSNTYRQRRAMFSSTTEPAPTIASSEEDEDDEPTQRLRMRLDSAAPSTSNGVSKNENSS
CI
>Cluster-2782.0 len=123 frame:2 start:2 end:370 hypothetical protein HPB51_027703 [Rhipicephalus microplus]
GEKPYKCRICGKAFSQSSNLITHTKKHSGVQPYTCSNCGQSFQRKMDLRRHIHMDARCLA
SSNNHNNNNNNNNNNNNKNSNNNDSNGDYKTTQASINAKKKKKLMVNGRYDPIGYEIRCL
DL
>Cluster-12666.28683 len=290 frame:1 start:2488 end:3357 hypothetical protein I4U23_013132 [Adineta vaga]
FVFSHRSDRPSLGSSNNIDDFSDHSNVKTDTFSAAVNATFREGSVSSNSSPGTYKNEAEL
YNQDDSNSNINIPHINDSGTDIGAQIASVNQHPWGAGSSDATGVMGSNPGTDELKRLSSP
IVPVGFTGQQPQHQPIDGQPRRHNALASVDNSVASRTNCPPFHARQLGSFKRYECGFCGK
IVTNIQIHVRRHTNDKPYACDYCDKRFTNSGDLQIHTRIHTGEKPYGCPICGKSYRTIGN
FNSHVKTHDNGERPHRCVLCNETFEQTRDWFSHLRSNHKFHQVPDSSRP
>Cluster-8563.0 len=140 frame:1 start:28 end:447 cystatin [Salmo trutta]
KNISNGKMTMEWKIVVPLLAVAFTVASADFIGGPVDTNMNDQGTRDALQFAVVEHNKNSN
DIFVRQVAKVVNAQKQLVSGMKYIFTVQMARTPCRKGGVEKVCPVHKDKQMAAPYKCTFE
VWSRPWLSDIQMVKNQCKQ
>Cluster-12666.6284 len=452 frame:3 start:645 end:2000 hypothetical protein GJ496_006583 [Pomphorhynchus laevis]
LHIDRTHSDMGEDNCAEMDKRKSKSMQALPLHQSPLNPWHAMVFNSSLSDFNSSLYFDTL
SALLIKQNNPPAPPTHSSAIAAATAAAMVASSMHTQQRQQQQQGPGCISSRASNNNISRH
SRSECLATRPDADAGDFGGSDRKASRKRCRETLDDHDCNEIQEPVRKSSRTHEYNLHTPY
ANSLAPDFHPIIDAFRSNPFAHGLLMTHPPTMRSPLCRDGVKSEPGSPCTAYGTIPSHSR
PTRTEHEDRWWSVTENNAVFGPVTRRCKRCRCPNCLSGANSVSADQMSEISGTRDDESVV
SGPAGRSMTTVTTTTSQASSTASRKRQHLCHICHKVYGKTSHLKAHLRWHTGERPFRCTW
SFCGKAFTRSDELQRHIRTHTGEKRFKCPKCEKRFMRSDHLSKHVKIHETKLLTSHEELH
VYPSPRNLGEPIVRLNPDHEDTDDEDIDVQT
>Cluster-12666.5642 len=161 frame:2 start:560 end:1042 hypothetical protein GJ496_009619 [Pomphorhynchus laevis]
YHRPLDSINDDSNFVGNRPKIRKIDIESAETTRSSDSGTETQCLNAANTGLHPPIIIQPS
DGHVCGICSAIIEHNVGALFGLMENCHHTFCYACLENWRINGKFKPEVLRKCLECGKASW
YNVPCKSHLTGMIRQRFIRRYLENNPGKNMFHPTIMLDRY
>Cluster-12666.39872 len=515 frame:3 start:237 end:1781 unnamed protein product [Didymodactylos carnosus]||CAF3590699.1 unnamed protein product [Didymodactylos carnosus]
KLIVSGDRSLTACVKSHSMYQLVRNPATSIKRHGYSTDQDLTSNDRKEFVGHSNSMDLYY
APGDMYGDYSNQTNSGVWPQYFNQWTVPTQVAGPWSSVPTSYDGRFLDLYDHHHHNNSRP
STSEQHQQQQQQQHQQQQQLIIPTATAVQPSVPSPPPPPPPPHLPSSGVATSSARGSFYQ
NRIICETIDDRGVHVFQHSSQFFPDTASYCNQTGKHIHPVVIDSFRHQQALPGNQPTVPQ
QNILEHLESSEAIPFEYRSIERELKSASKESSKRKSIAGKANRECVNCGEVTTPLWRRDP
AGNYVCNACGLFFRMNGYNRPLQKTKKKPEVTARRKGLKCANCDATETTLWRRNHIGESV
CNACGLYYKLHKVERPRSMKKENIQTRNRKPRGTKRKAEDDLPQSYMPINPYMDRWTPTL
LSHNNGSGFQTPETPTMMDRKGDIKSSHISTMEDGGRKPPMVHLSNASTDSFLTGPSYMQ
QTSNGSSIHHHQHQHHHHHGMQHLHDQGQMVYVV
>Cluster-12666.25409 len=205 frame:-3 start:616 end:2 GATA1 factor, partial [Crocuta crocuta]
AELNMQLNRKDHGLKREAVTLPRESVLVPLDRGPKIVTKRRNLQCTNCATLETTLWRKDD
HGDPVCNACGLYYRLHKVKRPLSMKKDEIKIRRRMEKFNRPVQQPYQHLHQQPHQQPYQQ
PHQQPYQQPHQQHQQSQQLHQQPQQHPHQQPQQPKQQPHQQTQQQPQQQPQQQPHRQPHQ
QPPYQQPQQLPQQLPQQQPHQQPQQ
>Cluster-12666.15301 len=55 frame:2 start:1169 end:1333 unnamed protein product, partial [Rotaria sp. Silwood1]
FQFFFSGLFFQERKRWKCEDCEKTFDRPSLLRRHRRVHTGSKCLQCQLIDMIGY
>Cluster-12666.24524 len=174 frame:3 start:252 end:773 hypothetical protein GJ496_007057 [Pomphorhynchus laevis]
THFSQQHSESTSTSGDSGRKKVSTVAMLSVILILCFQILESASSNWGYGNQDDWGHKFKH
CALDHQSPIDIQTARTGRIMGNHLRINEYHANYSIMKNGHTVLVRSNGRVEIEGVTRDAD
FVLDHFHFHWDLNGATGSEHTIDGRQYPLEIHILAYNFRYTGMEQAQTQPDGLA
>Cluster-12666.30065 len=147 frame:-2 start:608 end:168 hypothetical protein GJ496_008732 [Pomphorhynchus laevis]
DDNRSVSHYSLPRRQHDHTVPTTVTKSLDPPHPPSSKRYCDFCLGSAKVNNRTGKHENLL
ACSECDRCAHPTCLHFDEKLTTAARNYSWQCMECKRCTVCDLANNDEQLLFCDCCDRGYH
MYCLKPKITCPPDGEWHCGLCASLIE
>Cluster-12666.40657 len=134 frame:-2 start:403 end:2 zinc finger protein 131 [Salvelinus malma]
FFVSMPKRSFMISDLLQISPDNRQMQDEEDKENCPPPPPLHWHLQSMQGHHISKLVNNQM
GPGCIKRKYDDVSYSADWTTECKPAKLRKYECDRCDRKFDRPSLLTRHIRTHTGEKPYQC
PECPKRFSTSSSLN
>Cluster-12666.43570 len=116 frame:-3 start:350 end:3 unnamed protein product [Rotaria sp. Silwood1]||CAF0942109.1 unnamed protein product [Rotaria sp. Silwood1]
LPKSMFCLRNEHNYADKSVKCTFDSGFATHALFTFNADHYMFLHDLIMRYISEKERGITT
VSQPKSTQLPSTPSPMQRDPRTYTCPKGCWKLEPTIRLIAPFGSEVEPVGADKLLA
>Cluster-12666.33245 len=124 frame:-3 start:374 end:3 hypothetical protein GJ496_011331 [Pomphorhynchus laevis]
TSSVSRHMVASDEMCKEAATIIARDNIELCVCVMSKLSMVRSMQEMERRLTGIYELTTRN
RSSNTLYTSNPSNLVRSDRLPESLRQNRDEETGEELIETYSEFARNVPGFVALQTPPFDL
SSME
>Cluster-12666.25237 len=120 frame:1 start:1 end:360 PREDICTED: uncharacterized protein LOC107342790 [Acropora digitifera]
LNSFDSNIQWSVQGECNGIIHFLDVLLIKNGANLDTSVYRKDDVPIVLTPWSSHTPQRFK
LSASRSLFLRKHRLCSTRSLSLVEHRKLVSLLQSATIRCGPSMKPMNLQGSTRLRKINV
>Cluster-12666.12034 len=125 frame:-3 start:392 end:18 hypothetical protein GJ496_005416 [Pomphorhynchus laevis]
EATETLQIHDSSELRKRFKDCTLYVTCEPCIMCSHALRLSGIVRCVYGCANPRFGGCGSV
ADVRRMPLRIAEHREQISCDDDVMQPLVSCTADEVMELGSIALLKRFYEAVNPNVPDSLR
KAKK
>Cluster-12666.44203 len=181 frame:-3 start:544 end:2 hypothetical protein GJ496_001286 [Pomphorhynchus laevis]
ENIMYSMFPVKNCADVEKAFQEYTNPGCPVILINCSGNVDMMETYNLDENANVFLIDSMR
PFHVHNVFNSGQIKIVVHPGDLAEEDRCVPAFEDLFQDDSDNETTQNTQSQEPNIPIMGR
KDNKERWEQNREQALKGYYKNTYYRCPSAVVLFDLAWKSAKDNVTLLWAAMVSVSYMHLS
G
>Cluster-12666.40747 len=102 frame:-1 start:308 end:3 hypothetical protein GJ496_002334 [Pomphorhynchus laevis]
PESIPCSADPLPTATRNQVVEPNTCKRSYRIDFEKLTRWSKDIVESPLKSNYKGKLELSI
ENKVIGFRVGKFQDPCALKYVKDPLVSDRAHQLIQRIQALLD
>Cluster-12666.31263 len=57 frame:3 start:3 end:173 unnamed protein product [Dicrocoelium dendriticum]
GHYIKELHQFLCISTDYRTRGHCIKLQKRRSDNLKASFSLLTRVVNFWNALSAEAV
>Cluster-12666.41987 len=58 frame:1 start:244 end:417 hypothetical protein D915_009460 [Fasciola hepatica]
WNERITNEVVRQRFLEIPCLSSFLGCQRLHWFGHVLRRPETKLIVCRICRDGMSELQM
>Cluster-12666.16097 len=99 frame:-1 start:592 end:296 uncharacterized protein LOC124539180 [Vanessa cardui]
RARCDSMECFNYRFVSLIEQSMKDEALRVTVKVNGMRLRQIVNINGNQFKFLPGKSSIDV
LFVLPQHMKLNYKTYGDMHLIFIDMGKAFDSIPKNWSR
>Cluster-12666.31146 len=107 frame:-1 start:322 end:2 Retrotransposable element SLACS protein [Nymphon striatum]
PCYRKQLLFEYDNVMRSSLQSILNIVVSDEAWNQASLPVANEGLGIRRATDIALPVFLSC
VTGSQLLIIRLMPDQLNHYCSISEPTCTTAVIEWQSRASSMPIQPPF
>Cluster-12666.11778 len=190 frame:-2 start:572 end:3 hypothetical protein GJ496_006521 [Pomphorhynchus laevis]||KAI0979606.1 hypothetical protein GJ496_008773 [Pomphorhynchus laevis]
NSMHATLFSAICVLFLGLILPDCVDSEAPYLVTVDAHAVDCYFEQLHRSDMLMLSFEVVE
GGFQDVDAIVKGPDNRELYKSSRESSGHFVFPVEMDGMYQVCFNNQFGTRAPKTIMFSLE
NAQKQPDVSRYNFTEDQQKLQEMLTDLNRVLLRIRQDQNFADVRQKMHRTIAMNTHRRVM
IWAVFEAILI
>Cluster-12666.13318 len=219 frame:1 start:1 end:657 hypothetical protein GJ496_006521 [Pomphorhynchus laevis]||KAI0979606.1 hypothetical protein GJ496_008773 [Pomphorhynchus laevis]
KHSNSQSNSMHATLFSAICVLFLGLILPDCVDSEAPYLVTVDAHAVDCYFEQLHRSDMLM
LSFEVVEGGFQDVDAIVKGPDNRELYKSSRESSGHFVFPVEMDGMYQVCFNNQFGTRAPK
TIMFSLENAQKQPDVSRYNFTEDQQKLQEMLTDLNRVLLRIRQDQNFADVRQKMHRTIAM
NTHRRVMIWAVFEAILILSMAFGQVYYLKKFFEVRRVV
>Cluster-12666.33420 len=103 frame:-3 start:311 end:3 DNA-directed RNA polymerase II subunit RPB2 [Bulinus truncatus]
QMSVQRVVEDAPTIEIQADVQHMSGAIESPTRHVIKFEQIYLSKPTHWEKDGTPFHMWPN
EARLRNLTYAAPLYVDINETVHKEPRPPTSKRHEKVFIGKIPI
>Cluster-12666.27550 len=93 frame:3 start:48 end:326 uncharacterized protein LOC125993633 [Syngnathus scovelli]
HGLKVNPTKTKFMKLYGVVRTPIYLSKTDPRSIFSKQVQVNSIRCTMCKMWVHKRCSKIR
TRLYKHQHTFKCSLCVAGSDHRAAQKKKTSGD
>Cluster-12666.20928 len=237 frame:1 start:4 end:714 UDP-N-acetylhexosamine pyrophosphorylase-like protein 1 [Folsomia candida]
RTLSNQRSKSRPGVSAIMTDSSSNRTLRSINNIYALQSRIFELRQYLNSLLMELSGPKTN
ISYPSILSAINQISTRISSTQNAIFIGNYGSFLATPVCTSASLDQSLMSVTDGRLGCVNV
ESLPHILRTKTIPDAQENLSQQDVYATPDSMVANKKATVPNAEYFNCLAEVIKETNEFKL
KMEKRMLWEHELWEDKVHPDTDFLIRALMTGEGIRTRCPSSFGSDNVPPLIVGRTL
>Cluster-7536.0 len=134 frame:-3 start:404 end:3 hypothetical protein GJ496_010406 [Pomphorhynchus laevis]
LFQKLENSFRMAVNALPSVVSYSQTCLHIRNLVASKCRQENIARTFGKLGAVRTVVRRAG
VNKLRVYVEFLTSGQARYMLWQMHQLELFGSRLNVEFANHDEACSVFGLQQQCIPKQFHD
EAQSRAVDSDVIIG
>Cluster-598.0 len=112 frame:-2 start:468 end:133 ORF2 protein [Salmo salar]
PFVHQLKSQSAVQKPSLKPQTASNACERSTVAGKNSLGKTPEKGQKPRKKPREEPGYEGW
PVLFWLCRVDIITEHGQDVKMFINDQHGQIIIIIVIVEGATSTSGEQVRVP
>Cluster-12666.24289 len=166 frame:3 start:1026 end:1523 hypothetical protein GJ496_005570 [Pomphorhynchus laevis]
RPSIPRIKRSHQSLPILSLREREKESRKEDNFRCRHTQRENHRQRPLTTFSTMPFQLAES
EHCPRCDKPVYFAEEMNVAGKKWHKTCYKCGLCKRSLESTTLAVFEDNIFCKHCYGRKYG
PKGYGFGVGAGVLGMDSGEHLGNKETLMSNRPHEMIPGAEQVAHE
>Cluster-12666.13133 len=95 frame:-1 start:285 end:1 hypothetical protein GJ496_006092 [Pomphorhynchus laevis]
MSASAVEPPCYALITSTFDSEVLTEATFRQDLETGDDNAKYECMKRIICQMMNGERFPSL
LMPIIRFVLPTRNNQLKKLLMLYWELVPKHSHDGK
>Cluster-1856.0 len=129 frame:2 start:218 end:604 bromodomain-containing protein 1b isoform X1 [Astyanax mexicanus]
AEIQNKNYVWTKLSSEEDSNRIRYDLDERDFTLLEVVTKMSPKLGSGLIEGILEFLLDRF
EKNCVFRGNVRPRNANVDKDAPCLVCLKDERKDDNAFISCDLSDITVHQNCYGTPSFPQK
CGCVKMPD
>Cluster-12666.34865 len=121 frame:-1 start:478 end:116 hypothetical protein GJ496_011145 [Pomphorhynchus laevis]||KAI0989683.1 hypothetical protein GJ496_007130 [Pomphorhynchus laevis]
STDSSPVSVTAVLASAAAKQYQVTAILPSRRSDMLPELKNVQVQQQQREIIIEKEKGEKC
PMCAEAKTKYVKTSCCGKAVCTGCNFRMDLLRYQLGLHGSMGKFSCPLPRCHHLWTVELK
>Cluster-12666.22481 len=95 frame:-3 start:1018 end:734 E3 ubiquitin-protein ligase RING2-A [Fasciola gigantica]
ISTALRSGKKECPACRRKLISKRSLRRDLTIDRLIECLYPCRQQYEQFQDDVTKSMFKHA
TSAVSAKHRVHATPDNQSGPECSSSSISKLGSTP
>Cluster-12666.15160 len=95 frame:3 start:1161 end:1445 unnamed protein product [Dicrocoelium dendriticum]
ICFLIFVQYLEDTGQTPDVHHGFTKRRSGVSSLLTAREHWCKLLESSIHVDVFFIDFSKA
FEQVPYQRLREKLRASGVSEALLEWISDFRIARSS
>Cluster-12666.26122 len=116 frame:-1 start:544 end:197 hypothetical protein RvY_13362 [Ramazzottius varieornatus]
NVGTGLVGAPACGDVMKLQIKVDSNGMIVDAKFKTFGCGSAIASSSFATEYIKGKSMSDA
QKVKNSVIAKELCLPPVKLHCSMLAEDAIKAAIQDYKSKQDGANKQDEIETSATA
>Cluster-12666.17057 len=313 frame:-2 start:940 end:2 hypothetical protein GJ496_006798, partial [Pomphorhynchus laevis]
NVNNNVNNNVNNNVNNNVNNNVNNNGISRISAAAMMATTTTTIKADQTRTMLISESIENE
IKNCQRSLESQNAELKRMHNTLEHERRKADNFRVEHEHNEAGLHSMVKVLSSQKTDLELK
NSMLEESLRSAHASLGVLRQQVRISEEQWNTQRADYRNALTVLEKELEQVIQEKAQAQVM
WAQICEEKKKIEAIASQRCAEYDVEISELKAKCEGLEVVCAKLGQELHLEQGERKREQTE
WKDFQKDLQTAVRVANDLKTEAEEKTVNLEVEVGKLRRIDNFMSDDTECGKVTVVKRSPA
IPSRYDNTGPCHH
>Cluster-12666.23020 len=102 frame:3 start:135 end:440 hypothetical protein WR25_11506 [Diploscapter pachys]
CSLCIAGSDHREAHNVHSKTSGFLQMDSDKLDEVQVFNYMCNRLYTQALASTTVTGRINV
AWLKFKEVSGYLCTRGFSLKTKGRLYKAYVWSIMLYGLERF
>Cluster-1053.0 len=129 frame:1 start:1 end:387 unnamed protein product [Menidia menidia]
LLYMGWDKHYGFQLYQSDPSGNYGGWKATCIGNNSAAAVSMLKQDFKEGEMSLSSALALA
VKVLNKTMDVSKLSAEKVEIATLTREDGKTKIKVLKQKEVEELIKRHEAEEAKAEKDKKD
KEQKEKDK
>Cluster-12666.13817 len=197 frame:-2 start:593 end:3 hypothetical protein GJ496_012064 [Pomphorhynchus laevis]
LEIQVSHPHPIIVTAAKMINACGPWSCSKGSHLTQDDYYNPVNRALIKTAYTMANQALML
TQFCLKYDVNLIASTCIHLACLRHKVKIPLSVEGKQWWKYINENIEFCEIEDLCKQFLDA
HLHAPPMVRDRITYLFDTSKQSPISGDDVVPSSSRNSRSLPNSPANSQQQNRNNMDTGYR
SRQPSDESNTNHSYQHH
>Cluster-12666.8631 len=180 frame:1 start:1 end:540 hypothetical protein GJ496_010880 [Pomphorhynchus laevis]
QTTNTIQSHSHSSWHKSLSLSSLPSFSFPMDTSSHNDRRLSSSPKTAKVHEEGPTEHICE
YCTMVFVSVRSLEAHYRDHLVEITEASTSSEPLVVVAVAQSQQLDDLNRILICQYCGEWF
RQLNILLLHEREHTGKVVYRCRLCQKAFINSSKLKRHENTHRHQRIIKKNRQIATIELN
>Cluster-12666.10298 len=106 frame:-1 start:637 end:320 endonuclease-reverse transcriptase HmRTE-e01, partial [Oryzias melastigma]
KNIVVCVICHKIYDTTTYSINLSYEKYISAIKSMYEKCYTFGRCQVGDADYFKVTTGLHR
GSAISTLLFMTVMKVLGNAQISSREPWTILFADDMVLTSEISKKL
>Cluster-3034.0 len=113 frame:1 start:1 end:339 60S ribosomal protein L36 [Salmo salar]
PPLKKADMAIRYPMAVGLNKGHPVTKNVTAPKHARRRGRLTKHSKFVRDMIREVCGFAPY
ERRAMELLKVSKDKRALKFIKKRIGTHIRAKRKREELSNVLAAMRKAAAKKD
>Cluster-12666.28497 len=121 frame:-3 start:363 end:1 hypothetical protein GJ496_009672 [Pomphorhynchus laevis]
AMCASVHPGYCSGNNNSKDMTSATNSTHNHHHDQNHQPTCHQSTSRPVNIKSSLLTLEEN
QLVFHMLGRDCYTLATAVVQVVQSRYPAHVQWNLEHTGVVCFIKDYECRSYFFRLYALGV
G
>Cluster-12666.18084 len=139 frame:3 start:231 end:647 hypothetical protein GJ496_009277 [Pomphorhynchus laevis]
RAMAMTSRKRMRLSIAARQRLVEMEAAQEAAPQCESGDDGPLCSICYEVVKKMPLPFYGI
MNSCQHEFCYLCLLKWRRSLGLSMSAKLKCPYCQTESRKVLASMKSPSEIADKKLFFKIN
PNFRVTKYICEELSMFLGP
>Cluster-12666.31577 len=197 frame:-3 start:593 end:3 uncharacterized protein LOC127731786 [Mytilus californianus]
GQDTDHNAESPGLSARRDDAQTSSVDPEDENQHRAIFEDAMTMDDMFYDYLSHANGRLSQ
GDVEQNTVKYLYSRPSKKTADQPAQSTGEDEGDRDDECVEKCVICLYQIEDGEVARRLKC
MHLFHQKCIDRWFQSSVRCPICRHDMRLDELRTRPAVPAWATLTARWSSRLGPYVPRGDG
SNRTNSSQARADHVFDR
>Cluster-12666.18281 len=155 frame:1 start:262 end:726 lipopolysaccharide-induced tumor necrosis factor-alpha factor homolog [Dendronephthya gigantea]
LKGVHEISGAKAYNKHLLSIQENEHTLVRQNTQHIYYMVSRNSGSYLRNILEPSQRKKRS
MEECQSYTSYSRAMRTECMRCGYTVTTVTEPVKGTCTYIASLLFCLLGCWCGCCLLPFYS
RYFQDAIHICPRCENVIAKFQRGRRLRDKDDIVV
>Cluster-12666.33485 len=159 frame:-1 start:483 end:7 unnamed protein product [Rotaria sp. Silwood1]
ANELRQHGISVLSENMRGTGESQAGTIRTEGKERGTAANYQRPGSQTRTVRSTIDAERAR
EQNDVVASAFYRWLDDDAVVRCMSCSKEFSFSTRKHHCRRCGGIFCSSCSSRRASVLKES
QRQVRVCDRCFELKRFNSFVQSSTTMSSNGSCTSGLLE
>Cluster-12666.22812 len=143 frame:2 start:191 end:619 60S ribosomal protein L22-like protein [Callorhinchus milii]||AFM86175.1 60S ribosomal protein L22-like protein [Callorhinchus milii]||AFM86200.1 60S ribosomal protein L22-like protein [Callorhinchus milii]||AFM86208.1 60S ribosomal protein L22-like protein [Callorhinchus milii]||AFM90557.1 60S ribosomal protein L22-like protein [Callorhinchu…
VTNAAFDLNKTCRFEKKKKKKKKKKKKKKKKKVQLKFSIDCTHPVEDGIMTTAHLEKFIL
EKMKINGKTNNLQGAVQVEATKTKVTVTSDVPFPKRYMKYLCKKFLSSLGLRNWLRVLAN
SRTSYELRYFNINQDEAEEDEK
>Cluster-12666.21569 len=64 frame:1 start:1 end:192 polyadenylate-binding protein 2 [Octopus bimaculoides]||XP_029647327.1 polyadenylate-binding protein 2 isoform X1 [Octopus sinensis]
EFEDASSVDSAMKMDGTTFKERQLKVCRKRINKPGISTTNMGEWKLRRSSSWHLFLNTAR
PST
>Cluster-12666.38847 len=120 frame:-2 start:360 end:1 hypothetical protein GJ496_007096 [Pomphorhynchus laevis]
YSLKYQSYPINSALIYELNNSSIEDKAIEAFNLLLEYSQVTADFELAESIVQIALSQTLL
RDECYCHLLKQLNGADCLIENRLWQIMWLMVGCCVPSCGILRNIIQSYLHQKSQNATCLA
>Cluster-12666.42374 len=67 frame:-2 start:201 end:1 hypothetical protein GJ496_001421 [Pomphorhynchus laevis]
KTLEANWIALAMYHLNEAFEDLRNAIPKATAFEHRKLSKIATLRLAIHYIATLTHILQHF
GGVDPIE
>Cluster-12666.28615 len=116 frame:1 start:1 end:348 uncharacterized protein DEA37_0010186 [Paragonimus westermani]
INDKQFGFMPRKSTTDALFILRQHMELKRQTVSDIYLIFIDLENAFDSISRKLIQWLLQR
KHTGVYDQMHNWDIPQLQGPNTHRLKTVKILPHILWNPVRFIPKSPTLHDCDRRS
>Cluster-12666.6880 len=98 frame:3 start:279 end:572 RING finger protein nhl-1-like [Lingula anatina]
LNRTGFRTRLQEAHRPANIKDIHQLNMDNSAIGMASGDASELFKSLKSEAIQVCAYSQVL
AFITCKICTAKFKDPRILPCGHTFCLKCIQDHLSKETG
>Cluster-12666.18207 len=237 frame:-3 start:713 end:3 hypothetical protein GJ496_010882 [Pomphorhynchus laevis]
YKQYILHRQGHSKQPGECWICSVHAANIRKHLLADHALDYNPSPYQCQQCQSTFDNYADL
HAHAAEHFKSKPYECPICLKRFSQQGNLSCHLRIHSGVKPFVCNICNKTFRHSNSLRRHL
RTVHSGMKIDMNAMRCQEIPINNNNNNNGIDHHEHDNHQAANACVDRSAADQVTTEVNPF
EIASDRKVNAPTQQSQEDAIKVSCCCSDSKSTSFHMISECPSPSMDIAPFAVSQGPL
>Cluster-12666.6761 len=87 frame:2 start:2 end:262 hypothetical protein GJ496_002692 [Pomphorhynchus laevis]||KAI0983893.1 hypothetical protein GJ496_002002 [Pomphorhynchus laevis]
VPIFQTLKAMRSLSPSCQKLKETYDACFNKWLSETFLKGKSDGQGPCQDVFKQYQKCVKD
ALKKHNIEINEPIRAEFSLPAGDNKK
>Cluster-12666.9608 len=353 frame:1 start:40 end:1098 hypothetical protein GJ496_001388 [Pomphorhynchus laevis]
MRGVKKKRKVGKVHPCPHCERSFTRPSKLQRHIDIIHDNEVLYQCEICKRDFTNKHHLKR
HIGASHSSDGGSNRSFECQECNKTFARNANYVIHIKAVHEHFTKVTPEGAYKCKYCEDVF
PKKKPLRVHLVDVHSVNVPLHRCPEPGCNKVFLLMSRLRSHQKIHVGHECPMCNVMSSTW
SAYRKHKATHRKPVECDHCHQQFVQRSRALINGSCIQCRIMTGQSLQCPKCDKNYFHRSN
LNKHLRVVHENERHKCPICESEFMHNKTFKDHMKRRHSDEVSSNSCSPSSQHHENNEDGD
DEHDEVGNDFPVDAGNDPGQFLHTLILSEREPRNQLRALDKLLLVRTNNLRI
>Cluster-12666.5291 len=85 frame:-1 start:289 end:35 unnamed protein product [Trichobilharzia regenti]
KLAQRATLFSTSVPSWSCHLRGQLKLWLSTIKQDVEFSGRRTVYGTRRWDRDWLGICEGL
VANRGSWNAVTRDINEANSFSRRR
>Cluster-12666.44477 len=69 frame:-3 start:308 end:102 E3 ubiquitin-protein ligase NEURL3, partial [Pseudonaja textilis]
MIRHQSVSDRQSSGFEQCSICFCEQANVALVPCGHMVLCPVCSEKINNQHGKCPLCMVRI
ERLLRIYT
>Cluster-12666.38038 len=70 frame:-2 start:212 end:3 Cht7 [Aphelenchoides bicaudatus]
SVPYCSSSKQLIGHWRNCKATDCPVCGPIRSAAETFCTINPAPICTGVDNERLAWQNGMS
ADIRSNLVRK
>Cluster-12666.8268 len=272 frame:1 start:175 end:990 hypothetical protein GJ496_008100 [Pomphorhynchus laevis]
RTLSMRTSRIDSYLDEARCQVSTMDCEYEVMCLTQEQPNQYIQADELLHCGNTADNVECG
GFSPNCGSPGFQMFNCCPSPCCAGSCCCESPSCCESQCCCSSPGCCGSPCGGFPCGNCRA
PQVHREMIQVPPPPAQHLCRRFRLPTPQPDVIEKTICVQPARKVIHNIYEQPTRPPPIIR
TRKVCAPAGPPSFINHCEIVPHRPHFSHGGCCWPAGGYGGQCGGQCCSCCCCEPSCRSQC
GPCGQGCCGPSPQYFMGGQQMCCGPCFDQCC
>Cluster-12666.13201 len=130 frame:-1 start:390 end:1 hypothetical protein GJ496_003478 [Pomphorhynchus laevis]
FSSNRELKGHAKTCLDASSLKTCLPVDKVGKKRYRCNLCMQTFSAGYTIKKHIRVHTREK
PFSCDFCGDLFSQWGNLRLHVQRHLGINPYRCPYCDKAYIAPSKLEVHIRGHTNERPFPC
NLCDSNFKSS
>Cluster-12666.34383 len=52 frame:1 start:298 end:453 hypothetical protein AMK59_4155, partial [Oryctes borbonicus]
GIYYIIATNYVCLLFRPQQNSRDSVDLIIMNFSEMNKLWVRMRYQGHSRCG
>Cluster-1055.0 len=129 frame:1 start:1 end:387 Cytochrome c oxidase subunit 5B, mitochondrial precursor [Salmo salar]||ACN12622.1 Cytochrome c oxidase subunit 5B, mitochondrial precursor [Salmo salar]
REMAARLLLRSAVRAATTCRAAPIPALTRGMAVGGIPTDEEQATGLEKIVMKAAQQGADP
YSMLKPKEYAGSKADPHLVPSITTKRIVGCVCEEDNTAVVWFWLHQGDAQRCPSCGSHYK
LVPHELPH
>Cluster-12666.45373 len=145 frame:-3 start:437 end:3 hypothetical protein GJ496_004646, partial [Pomphorhynchus laevis]
LHSRMISDASSRSIGALNRINFNSRFVLKALMTLCPGTVIITFVLTLFMIASWTVRACEI
FNDPQRHSNILNSMWLIAVTFLAVGYGDIVPQTYCGRAVCVVSAMMGVSCTATMVAVLTR
KLELTRAEKHVHDFMMDSRLNKRLR
>Cluster-12666.29554 len=119 frame:-3 start:443 end:87 hypothetical protein GJ496_002396, partial [Pomphorhynchus laevis]
GLSCIRDMCEMNGCHYLSNNSRHLRSDSVRLRSLRNTCKQDHPLTRYLPLPGLNLDLRQH
VENAGHMVEPYTNVITLTKSCCKGYLVKMGQKFRTWNKRWFIFDRVKRSFDYFVSQSH
>Cluster-12666.19427 len=103 frame:-1 start:311 end:3 RING-HC_RNF170 domain-containing protein [Nematolebias whitei]
QTSNCQDMQQRTMTNVPESELAEETEIYRQTVIEPSSSNDICPICLDVYKFPVTTNCGHT
FCGQCFTRMWNVIDNVVDSVSCPICRNHVHILIPLFTGDEFEI
>Cluster-12666.32421 len=54 frame:3 start:69 end:230 cysteine-rich PDZ-binding protein [Ostrinia furnacalis]
HCRVEPAFACFRFNPYTKVFPNCRICHCKVHQHGSRYCQGLFWCSWRPRDEIS
>Cluster-12666.16875 len=223 frame:-1 start:671 end:3 unnamed protein product [Rotaria sordida]||CAF0880183.1 unnamed protein product [Rotaria sordida]
GRKLGLNVSVEILECIGDSMTVSLHPYGVRSERLDVILDPLCACSCPARDGAEFDSKCAG
HGRYRCGVCHCNEGYYGRGCECDGKNASTETLMQQCKRSESNIICSGRGQCVCGKCKCYT
RGLDENISGEYCECDNFSCPRYKGKICSGSAQGSCTCDGTCSCKEGWSGHDCSCSTKVDS
CIANSTGLICNGKGTCECGICVCNKMSDFLGPACEQCLTCQHG
>Cluster-12666.43642 len=67 frame:-2 start:374 end:174 PREDICTED: Krueppel-like factor 1 [Myotis brandtii]
THTGEKPYICKWPQCEWRFSRSDELTRHMRIHTGDKPFKCTICPRAFTRSDHLSLHVKRH
QKAACK
>Cluster-12666.23097 len=297 frame:2 start:32 end:922 hypothetical protein GJ496_008732 [Pomphorhynchus laevis]
IIAHVGGSSDSFGRMLDASHYNATLKRTRISSLQLFPKHHRRFGHEAWTPGNRDVPRRQD
QVMAYTVSVQPSVRRCSAPRNCPDGCCCNVANGKSYDSISIAPRTSVSSSMFLILDPNEL
AGVDMLNGNDGNTNSHGVVSRPSRSKKPKLDDNRSVSHYSLPRRQHDHTVPTTVTKSLDP
PHPPSSKRYCDFCLGSAKVNNRTGKHENLLACSECDRCAHPTCLHFDEKLTTAARNYSWQ
CMECKRCTVCDLANNDEQLLFCDCCDRGYHMYCLKPKITCPPDGEWHCGLCASLIE
>Cluster-12666.40655 len=167 frame:2 start:38 end:538 hypothetical protein GJ496_009191 [Pomphorhynchus laevis]
RFSTSSSLNTYFRIHTGEKPHQCDISAESFTASSNLYYHKLTHRKVSKLKLHVCQLCDKS
LPSSGDLRSHKHVHTGMWHLRFPCGRGFVKANNLRVHLMTHLGIKPYKCGACEKRFTVRC
NLRCHEKTSHGITNHQSDIAAVQPPDLQTLMHQFQLQIARSTTSDRM
>Cluster-4178.0 len=64 frame:-2 start:193 end:2 hypothetical protein Y032_0075g943 [Ancylostoma ceylanicum]
KHRDQVYEVMRYTRRLMEIKLTLCETTVHYFSAYAPQTGCTEDENLDFWEMLDENMAEVP
EEGY
>Cluster-12666.8100 len=136 frame:-2 start:409 end:2 hypothetical protein GJ496_010620 [Pomphorhynchus laevis]
KADMSVDVKLKLVGTSHARKASAVTTSAGAPAAPMMPTNQLCAVCGDNAACQHYGVRTCE
GCKGFFKRTVQKKAKYVCLGDRNCPVDKRRRNRCQYCRFQKCLAVGMVKEVVRTDTLKGR
RGRLPAKPKNTSTTRD
>Cluster-12666.10604 len=386 frame:1 start:301 end:1458 hypothetical protein GJ496_002487 [Pomphorhynchus laevis]
RASTRRAKYYRFPEKVQYTSPGPIINSCICCCFMSKSFLIRDILRETVNQCQDDRNRECV
LGQSSTVNQTQYYLSRIPIPIVGSCQSFQSEPSMSGLKRELTSMDFHSETKKQVRCSRMK
SHVCTESVPSHSSGTRLPFSNLTNSLKRSIGMTVGSTVAVKQDIDDSMYQCSQAKRLKLL
DCEYCSKSFTRQSLLMRHKRTHTGERPFRCDICDKAFSTRNGLSIHTRTHTGEKPFSCNV
CSKRFSASSNLHYHRMIHTNTRPYRCTLCERSFMTPGELEKHQPVHTGSWSFICPCGRGF
SKKTNFRSHLLRHLGSCKYGCHYCEKSFKLKKQLQCHIQDSHSETMVQSPQPSIEDLIGA
VKSNMEPQTTTQCDGHATDLWDALK
>Cluster-1227.0 len=131 frame:3 start:3 end:395 ezrin-like [Salvelinus namaycush]
QEQLERAIRLEEERRRVEEEAGRLEAERQAALLAKEELARQAVIQLESQEQLAAELAEYT
AKIALLEEAKRIQEEEAETWQSRAKEVQEDLLKTREELHLVMAAPAAIPAPPSPDSSHSS
HSDQEESEENS
>Cluster-12666.21244 len=118 frame:-1 start:354 end:1 hypothetical protein GJ496_006053, partial [Pomphorhynchus laevis]
GKCGFLSGILDACEEAGKRALTSENDDKVKETIKCPICLEVIYKCVSALPCMHNYCGSCL
SQWVTDSRRRCPICKKRIIAISRNHAMNNIIDAWLTDGGRRSETADELASKDLEDRVG
>Cluster-12666.557 len=76 frame:-3 start:583 end:356 hypothetical protein GJ496_004978 [Pomphorhynchus laevis]
SRVNKSTKKFQVLIPCFALGRAQELCILIDTYWECVNLKCPVYFSGGLVEKVSSNDPRRR
KIARFYLYASICCMY
>Cluster-12666.9863 len=55 frame:2 start:443 end:607 hypothetical protein GJ496_006971 [Pomphorhynchus laevis]
ISSFRPVCFFKDVGQIVNATMFEQNARCGYVLKPRVLWDKKHPMYRKFNPYSMEN
>Cluster-12666.23754 len=145 frame:3 start:3 end:437 40S ribosomal protein S15a, partial [Echinorhynchus truttae]
TIKQQTQSASICSKMVRMNVLADALKSINNAEKRHKKQVMIRPCSKVIVKFLTVMMKHGY
IGEFEIVDDHRAGKIVVNLNGRLNKCGVISPRFDVKLNKIETWTKNLLPSRQFGYVVLTT
SFGILDHEAARKRKTGGKILGFFF
>Cluster-12666.31462 len=310 frame:2 start:107 end:1036 hypothetical protein I4U23_027879 [Adineta vaga]
VQFAVSVIVKHVTFGNGVVFRGKTMKIFRAPANQNDHVQSTVEKRMRHKVKMSAVYAAKY
IGSMTMMEPTSKCQIVTTMRHIRLEFKRRKMHKRRVKVNVSINEVVVHMDTTVDGCEVMM
RHPICRVYYASHDNRDAKIFSYIASSGRFDPMRCNVFKAYKENQAADIVQMIGRCFTISS
SLTSQQPLLTIADKSYDSTSSRRSSNTTSGFFEDSDQSVTNLGMESVHDSERVKQLLVQL
HHSSSEQRAELEDVRRRLKMLETQVAGHNGQRQNRAADRQATRCSDNLKRMTNFRSVEPR
LSKCCLSTQA
>Cluster-12666.32613 len=85 frame:-2 start:255 end:1 hypothetical protein MSG28_001314 [Choristoneura fumiferana]
PYQVLQDFKYSLSIDGLDHQSAHSVHSEAASFIQMDSDKLEEVHVFKYMGTRLNTQALAS
MTVNVRINAAWLKFREISGCLCFRV
>Cluster-12666.4323 len=60 frame:-3 start:180 end:1 unnamed protein product [Allacma fusca]
MFQFSRFASHTYVFSMRYPCGWVSPFRNLRIKAYLPAPRSLSQAITSFVAYHRQGIHHML
>Cluster-2207.0 len=44 frame:2 start:2 end:133 Gamma-interferon-inducible lysosomal thiol reductase precursor [Salmo salar]
TDDLQNKAMSSLFTLICSMWKGPKPEACGAAQMKRHRSYCHDE
>Cluster-12666.16296 len=403 frame:1 start:1 end:1209 hypothetical protein GJ496_001133 [Pomphorhynchus laevis]
PIFQTLKATVILIKCQLISIRLGSNPLMSTCGGCSAGSVSVSKRNTSCISCQTGKPAVVM
SHSGACYCRSCLSKQIQRRFSAGFPKKKLRVDQPAVVAITGDTASLALLVLLRLRQERLR
TQRSFSYLHAVHVFEDCLRGGRMAMTTGHGRPLYDPTAMVDDRGKTMTYMCPAVTLGCST
GFLKESIRHIAAHDVEFAPLICKRIVRLCLLKHARCTNGILIFPHTQTSLFSRTVYRLAL
GVGNAFIPVDEMLGVHVIRPLKSVSNKDLAVFLALFHRESLPVHFMESVALYPSKVRRLI
DDFTSSPSSRTSSGSAASGLSKKLALNTDLRSFSCRACVERIIVHTEQDQPGTLEEMCWI
CSAIEKYSDQSRQLIGLMKTLVDDIRKADNKLDETANSQIKTM
>Cluster-12666.14152 len=127 frame:-1 start:381 end:1 hypothetical protein GJ496_002473 [Pomphorhynchus laevis]
GHMLRLFAEKHLSHDDGSCNTESLLSDMIGISCHIKKDLGKNDNLFFDEPYELLADMLHY
ACCQYQINISAEGKLICRVTEDMMWECGLLGCHSPYSLMSTIFYFNTKYFLQASAEQHGQ
IGFDSVK
>Cluster-12666.6715 len=86 frame:-1 start:260 end:3 uncharacterized protein LOC125993633 [Syngnathus scovelli]
TLRKQKVMRLQGVVETQIYPSKIDPCNICSKQVPASNIRCTICKMWVNKRCSKIQTSLYD
DQHTFKCSLCMVGSDHQAAHNVHSGT
>Cluster-12666.10484 len=124 frame:-1 start:374 end:3 hypothetical protein GJ496_006747 [Pomphorhynchus laevis]
YQTTNTMQQMMAENRCMEPLSSTKSNTCSISTDLYQATMEFDMIGLKHSRQWCADMLMCC
KVPFEPKPHPVDAFEMFGDQIKHYIRAKSLMDLEEYERAAWVLNDCKSEILQFVHYYCLF
LAVS
>Cluster-12666.45232 len=103 frame:-3 start:311 end:3 hypothetical protein GJ496_006675, partial [Pomphorhynchus laevis]
LKIQSTKIVALTISQFQTVALIFFLEHEYVVVAYRKLMASRLVYNSKSGESDLAVQEGIA
YHKLKRTHGRSDTLGICKGFGFSVISDRMSVRTQFVIAHEIGH
>Cluster-12666.17258 len=70 frame:-1 start:1132 end:923 hypothetical protein MSG28_004147 [Choristoneura fumiferana]
SVTPQRSQRSHYERALMSAEIPSRLEPKSLTQHDDGWLDGWSLTPWSNGSYLAWDFICLD
TLAPGHFRG
>Cluster-12666.9251 len=119 frame:3 start:123 end:479 uncharacterized protein LOC125233536 [Leguminivora glycinivorella]
LLSLLGSERAITHGPRRRRNPITSRAVRLAREDGKWTDCVFLFPRASGRMLVCDVTCPNT
LTASHTAHAVTAAGPVASHAEQMKRRQYSCLDEYQYQCGIIYQYHEIYHIYIYIYLLK
>Cluster-12666.31613 len=131 frame:-3 start:393 end:1 unnamed protein product [Didymodactylos carnosus]||CAF1049259.1 unnamed protein product [Didymodactylos carnosus]||CAF3716236.1 unnamed protein product [Didymodactylos carnosus]||CAF3818911.1 unnamed protein product [Didymodactylos carnosus]
VRDADQLDDFRYKTVQLYDDFKVTGVNGVHVCMIFEVLGHNLLNLIIKSNYAGIPLENVR
TIIKQVLEGLVYLHESCRIIHTDIKPENVLMAVDEEHVKFLAMQAADWKRQGITPSGSAI
ATVPTTSLTEK
>Cluster-12666.35666 len=93 frame:2 start:2 end:280 unnamed protein product, partial [Dicrocoelium dendriticum]
GEKGVTIISALRLGRKDGNAQRPRVLKVVLASKNQVTVILKRVYRLKVQPYRVLRDLSPD
DRIKMKAATSEPKKKLAEGEKELHIVDFQMVK
>Cluster-12666.19002 len=74 frame:-3 start:224 end:3 glycosyltransferase family 43 domain-containing protein [Phthorimaea operculella]
TSYYSRPSPPQESYYASSDRLSPRRRQTADGVNLFPWASGQMLVWDVTCPNTLTVSHIAQ
AVTAAGAVASHGEQ
>Cluster-12666.33275 len=114 frame:2 start:125 end:466 PREDICTED: uncharacterized protein LOC107334752 [Acropora digitifera]
QSVRIHAWKIFKSLPYLYYDSTWNSIDKQIATCIFIFIDLKKEFGSILRNLIEWSLWRKH
IPEYMIRCIMGLCHNSKARIRVDQRIEIRSNILWNPAMFIINSPPVFTSRAID
>Cluster-12666.11457 len=177 frame:2 start:368 end:898 hypothetical protein GJ496_011726 [Pomphorhynchus laevis]
NLELVEMTGVLRLKPNIFVSAKRFVDKRPNFLGRMAPDTKSAVKVTQINANNLPMINENE
ERVGVLSGVDAEEIKSRKCTIVNRSLNVMQSGHGSNQYSLLFDKCVRWQNPLVGWCSTND
PMSNSEMKFPSMDDAIRFCQRMGYHYEVEVRPEAKKRIKSYGDNFSWNKRTRISTR
>Cluster-12666.44212 len=79 frame:-3 start:401 end:165 unnamed protein product [Rotaria sp. Silwood1]||CAF1002763.1 unnamed protein product [Rotaria sp. Silwood1]
SMNPHLRSKKIHSAHRLNEHLLRQSKNAELIIINLPPPPTSKSAEYSYMNYIDTLCSGIT
SPIFFVRGSGRELISSVS
>Cluster-12666.1864 len=162 frame:-3 start:523 end:38 hypothetical protein GJ496_003660 [Pomphorhynchus laevis]
RWYVGTAMLLLLIVVVALAIPQPVCTRSSLSDTILHRTLVSNILALPKIELSSIIYCLDG
GICTKPHKCCAVHCYMMYKQVRSYVRVSRIDKCIATCMHSCGRFVEPDIISSEHAVVPES
LGVQAVNDRHQASWFSHQRQTDDGRKFRWNYLSKVWEEEVQ
>Cluster-12666.1863 len=162 frame:3 start:3 end:488 hypothetical protein GJ496_003660 [Pomphorhynchus laevis]
RWYVGTAMLLLLIVVVALAIPQPVCTRSSLSDTILHRTLVSNILALPKIELSSIIYCLDG
GICTKPHKCCAVHCYMMYKQVRSYVRVSRIDKCIATCMHSCGRFVEPDIISSEHAVVPES
LGVQAVNDRHQASWFSHQRQTDDGRKFRWNYLSKVWEEEVQ
>Cluster-12666.19545 len=137 frame:2 start:269 end:679 hypothetical protein GJ496_007756 [Pomphorhynchus laevis]
FRTCSVHKKAREQLDEHIVKYTHAMEIEKCPRCDKPVFFAEERNVGGRKWHTTCYKCGLC
KRMLESTTLAVFEGNIFCKHCYARKYGPKGYGFGVGAGVLGMDIGEHLGNVESLMTNKPH
DMAPPGAEQVVADEED
>Cluster-12666.45590 len=131 frame:-2 start:394 end:2 hypothetical protein GJ496_009503 [Pomphorhynchus laevis]
GRLFVSDYITVLNNESMKAISAARAKTILRRASLIHGWIDVTYMSHKDTAFYEEYFVNTI
KEVVSTKSLNSLVPEANSPHTDNEFGLLDAADCQSVGKGVIRGYSGMPSKSSRLLKSFNQ
LTQYSDSIFSR
>Cluster-12666.11959 len=135 frame:1 start:13 end:417 hypothetical protein I4U23_026811 [Adineta vaga]
AMNKSMSSAEDIAMEPCQSDSEVLTPGEFDHIQPDGTTVWRYDGYHDCEICKQDVRTKDK
RLYGIQKSCDHVFCFGCLKSWRMENKDNVDLRFQCPSCKKISKLVLPSSVHPCLVNRRMH
FELYKMNGGSNFNA
>Cluster-12666.24987 len=171 frame:-2 start:515 end:3 hypothetical protein GJ496_000737 [Pomphorhynchus laevis]
SGTAGSAETVFIVDARDGTAAYWNRARGGGYEYNDYYVGSKIFFMSIANIHAARSALSTL
RDAIYEGTHKSNFERRFRESGWSDFIYTIIKAAKFVASAIHEKGKPVLVHCSDGWDRTPQ
MVSLAKLMLDPYYRTIVGFMVLIEIEWIAYGHRFISRCQSDKDSHERAPIF
>Cluster-12666.11941 len=63 frame:1 start:1 end:189 unnamed protein product, partial [Rotaria magnacalcarata]||CAF5211301.1 unnamed protein product [Rotaria magnacalcarata]
IEKTGGCNHITCRNSTCRHEFCWMCLGPWKPHGSSWYVCNRYSELECQKARSEHEVCVVF
IE
>Cluster-12666.32447 len=362 frame:2 start:2 end:1087 hypothetical protein GJ496_002938 [Pomphorhynchus laevis]
CGHTFCLKCIQDHLAEETGHVRCMECDVTSRIDNVNTLIENISVANMIKIDKVCIETNAL
CAICNDRPSITGCEHCGEICCTVCVLEHKEQILSEISLIAADLTKVMCFVEEQITAMKEA
SKITMMKGTADLNQRKTALPQSIDEQSLAMIQIAEKPVGLQNSDTDEVENDIRNVIQAKQ
ELIQATEKVTRNKVDATVSGLLEFKKLLTSSTTYMHGLLDISNPSYPMLSFHSSSFEVTS
KMIGEYTNNDDDSKCIQLVSTISPAINVSEENWYPRSVEVDWKGNVVVVDRDNCSVKIFH
QPRNDGERSTTNLINNLNKTRDICCDNVRQLYFIRDEHWVLILDHDGVTSKIIGRYQPID
IS
>Cluster-12666.32437 len=163 frame:3 start:3 end:491 hypothetical protein GJ496_002938 [Pomphorhynchus laevis]
QELIQATENITRNKVDATVSGLLEFKKLLTSSTTYMRGLLDICNLSYPMLSFHPSLFEVT
SKTIGEHTINDDNSKCIQLVSTISPTINGLKDNWYPCSVEVDWKGNVVVVDRDKCSVKVF
HQPRNDGAPSTTSLINNLNKPRDICCDYVRQLYFISDEHRVLI
>Cluster-12666.13815 len=261 frame:2 start:2 end:784 hypothetical protein GJ496_012064 [Pomphorhynchus laevis]
IFQTLKAMATLCGYSPDDEQQAGSHGNGGKTDLAYLQICATMIYDMGRRLTVNYLCVSTA
TVFMHRFYQSNGLDQKLHRSLVAAGSLFLACKVEEQPKKSDVIATVVQRMYGSGFLKSDE
DKRKFILDMITYEDLILTTLGLEIQVSHPHPIIVTAAKMINACGPWSCSKGSHLTQDDYY
NPVNRALIKTAYTMANQALMLTQFCLKYDVNLIASTCIHLACLRHKVKIPLSVEGKQWWK
YINENIEFCEIEGLDIQKQW
>Cluster-12666.10115 len=58 frame:-3 start:541 end:368 E3 ubiquitin-protein ligase listerin [Thrips palmi]
GMDECAICFCIVSGTSSSIANFDCSVCHKKFHKHCLYSWFRSSNTDRCPMCRSEFRN
>Cluster-12666.27005 len=62 frame:3 start:114 end:299 uncharacterized protein LOC125993633 [Syngnathus scovelli]
VLKTPIYPSKIDPCSICSKQVQANSIRCTICKMWIHKRCFKIRTDLYKHEHTFKCSLCIA
G
>Cluster-13457.1 len=97 frame:-1 start:334 end:44 hypothetical protein GJ496_001910 [Pomphorhynchus laevis]
SSMRKCCFRRCCSCFDPRRPCFSLLLDRIVEEHRNQSWTVILNELHDVEPILKLMSDLYL
ARVRRMFKYEEVLFSKLLFLFRSPMTMFQFTSRSDS
>Cluster-12666.32033 len=102 frame:-3 start:391 end:86 unnamed protein product [Rotaria sp. Silwood2]||CAF2504082.1 unnamed protein product [Rotaria sp. Silwood2]||CAF2902049.1 unnamed protein product [Rotaria sp. Silwood2]||CAF4051277.1 unnamed protein product [Rotaria sp. Silwood2]||CAF4077918.1 unnamed protein product [Rotaria sp. Silwood2]
KSENIPYKTGKFPMAANSRSKAIGEIDGFCKVLANKNTDQLLGAQMINPVAGDLIAEAVL
ALAMEATCGDIANVCHAHPTWSEAFKEANLQASCGKAINFC
>Cluster-12666.42375 len=157 frame:3 start:108 end:578 hypothetical protein GJ496_001421 [Pomphorhynchus laevis]
KTLEANWIALAMYHLNEAFEDLRNAIPKATAFEHRKLSKIATLRLAIHYIATLTHILQHF
GGVDPIESAIVEIPTKRRKRNKTTTKLQSVPETTVECETSYHSPEQRDLSSFTRSFSQQP
QHQHYIQHHQQQQQHNSCIDTQWYMMADAGLQLYQT
>Cluster-12666.32864 len=106 frame:-2 start:320 end:3 hypothetical protein GJ496_006794 [Pomphorhynchus laevis]
LLTKSSKEGNAYCLACKRDILNIHMSKSAILEHVKGKPHSSRIALMETNLHLIKSGTFVT
VNYSGALSTECQYKNSVRTCALKRVSVNLTNCDFKDRSWNNSVADE
>Cluster-12666.3639 len=124 frame:-1 start:425 end:54 hypothetical protein SNEBB_004041 [Seison nebaliae]
QQRRQKNDHNGDNNNDNDNNNIAPKRKRPVYSAKKQHNSVKPCECPNCQRVMYYSSQGYS
CETIPGYNWHCCHIPGCGKVYSKVSHLKAHLRWHTADKRYCCSMCNRRFTRSDHLSKHTK
TCR
>Cluster-12666.20902 len=116 frame:-3 start:357 end:10 hypothetical protein WR25_11506 [Diploscapter pachys]
SKIRTTLYKHEHTFMCSLCIAGSEREIAHNVHGGTGGFFQMDFDKLEEVQVVNYMCNRLD
TQALASTTVSGRINDAWLKFEEVSGCLCTRGLSLKTKRRLYEVYVRSKMVDGLET
>Cluster-2661.0 len=141 frame:3 start:3 end:425 60S ribosomal protein L32-like [Salmo salar]||XP_023996341.1 60S ribosomal protein L32-like [Salvelinus alpinus]||XP_029630123.1 60S ribosomal protein L32-like [Salmo trutta]||XP_036806824.1 60S ribosomal protein L32-like [Oncorhynchus mykiss]||XP_036806826.1 60S ribosomal protein L32-like [Oncorhynchus mykiss]||XP_038838715.1 60S ribosomal protein …
RPNGNMATLRPLKRPKIVKKRVKKFIRHQSDRYVKVKQNWRKPRGIDNRVRRRFKGQMLM
PNIGYGSNKKTKHMLPSGFRKFLVHNIRELEVLMMSNKTHAAEIAHNVSSKNRKLIVERA
AQLAIKITNPNARLRSEEHE
>Cluster-12666.33392 len=91 frame:-3 start:329 end:57 Zinc finger and BTB domain-containing protein 17 [Orchesella cincta]
PGDLRSHMPSHTGQWPLWCPCGKGFVRHYNLKGHLLAHLGISANDWKYRQNVANKMDTTR
AQASMSSKQSLEDIQVLLRMVTAKLSPNNF
>Cluster-12666.15737 len=187 frame:2 start:2 end:562 hypothetical protein GJ496_009058 [Pomphorhynchus laevis]
HVPVPGCSGSRLPQASDSTSAPAHATFTGTVVQQATQSACEVGIKILSGNIRINRRIPRC
ARPAVAAKLSDLMNTIDSQPSYETAWWQLLCFPETALRVPRSDPATIQSSSLTFIIREAC
NKYQMPTEPSNLIYSTRPRNTKSGGDDQIRRRTCETVEKIKTSEGQSVLFAAAPPHCRTT
SPPPKH
>Cluster-12666.26415 len=170 frame:-2 start:512 end:3 LIM and calponin homology domains-containing protein 1-like isoform X1 [Chelmon rostratus]
HHHDNHYSNSSSTVENIGNVSPEMNSPSSLESPGTNVAQCHQHQQRNVHIDYGNQYHPPK
AWTPQQQEHDHYDIPVIKHVVDKSSERYHTDYNRNESQFDNQHVDSSCSLRSPTAKPQVN
SQEPCTACRQPLGKGTAVRIDSLNIFFHMDCFRCSSCRRPVEIHGDGTDV
>Cluster-2989.0 len=146 frame:2 start:2 end:439 60S ribosomal protein L32 isoform X1 [Salvelinus namaycush]
SSLKLYRRVTMAALRPLTKPKIVKKRVKKFIRHQSDRYVKITKSWRKPRGIDNRVRRRFK
GQMLMPNIGYGSNKKTKHMLPSGFRKFLVHNIKELEVLMMSNKTHAAEIAHNVSSKNRKL
IVERAAQLAIKITNPNARLRSEENE
>Cluster-12666.19755 len=66 frame:-2 start:199 end:2 hypothetical protein GJ496_004845 [Pomphorhynchus laevis]
LFSRFSFMCTVCALESRLPFRTRMPKGISSNQRLCCGCNGPSAKCKGCKYAQARTPCVNC
RAPECN
>Cluster-12666.22313 len=178 frame:-1 start:536 end:3 hypothetical protein GJ496_004885 [Pomphorhynchus laevis]
HLVNGCPLCSCRRPQCPTACPYGFAVKESSSRRGCDCRVVGCDQIECNKRCMHGLETDSD
TKCPLCHCRKCPQIKCHTQCPQGSRLDSFGCSTCDCATEQDVLTPLLNTSLIPYSSCMIK
EAHKDHYHLIQHMEIFFDGCRDCICINGLHFCSLIPCPIPSCPMPTIPPGTCCPSCST
>Cluster-12666.13202 len=55 frame:-3 start:452 end:288 unnamed protein product, partial [Rotaria sordida]
VDYKPFKCWVCQKAFMQPSKLRQHMKEKHLVDVEIIKKDVTDRGVEYEIRLVDE
>Cluster-12666.17780 len=275 frame:1 start:1054 end:1878 hypothetical protein GJ496_010452 [Pomphorhynchus laevis]
EHIAAYSIMTDDNRTYRNCGMCFLNIHDTSQAVKIGGTSYHEQCFVCRLCTIPLSRRGFY
TQTQGRIVDDLPYWMCSKCYRKNKMKCGGCKKTLGTSTDTVGAIGKHFHRNCLKCSTCRS
VLEKGKYSYSEEEKEILCSACSKKMIKEVDQSSEDQCVVCHEPFETGRPPKIYAGKKFHV
ECFKCTRCTETIDDSNTVLQFNETLWCLKCHELHGPRCRECRQPLRPSDHVVGYSDYQFH
QRCFKCVNCGAVIVEKSFFITEDQVCCNRCIWNN
>Cluster-6000.0 len=77 frame:-1 start:409 end:179 Metallothionein-like protein type 2, partial [Trichinella patagoniensis]
RKMSCKCGSNCSCGDDCKCGKKFPDLGISENINTVTIIAGVAPVKMYYEGSAEMSFGAEN
GCKCGSNCSCDPCNCK
>Cluster-11542.0 len=77 frame:3 start:45 end:275 Metallothionein-like protein type 2, partial [Trichinella patagoniensis]
RKMSCKCGSNCSCGDDCKCGKKFPDLGISENINTVTIIAGVAPVKMYYEGSAEMSFGAEN
GCKCGSNCSCDPCNCK
>Cluster-12666.30478 len=58 frame:-2 start:357 end:184 unnamed protein product [Dicrocoelium dendriticum]
SRIRGHCMKLQKRRTDHLKASFSLSTRVVNLWNALSAEAVGAVSEEQFKRKLYRELP
>Cluster-12666.11320 len=159 frame:-3 start:539 end:63 hypothetical protein GJ496_004139 [Pomphorhynchus laevis]
SNAGSVRKAMQQQPLKDAVVLREVNPSLASGLTSYRFEHDKSFVDEEKMMESIETYLVEY
DRQMKKLEADEQRKAEEADGWIEVTRKSKKTRASTKTGIQAKTKPRRKKQHKKLQLQNFY
SFQIKESRMQKIAELRKKFEEDRKRIVEMKAQRKFRPF
>Cluster-12666.41218 len=144 frame:-3 start:433 end:2 uncharacterized protein LOC115226065 isoform X1 [Octopus sinensis]||XP_036370855.1 uncharacterized protein LOC115226065 isoform X1 [Octopus sinensis]
MRGVKKKRKVGKVHPCPHCERSFTRPSKLQRHIDIIHDNEVLYQCEICKRDFTNKHHLKR
HIGASHSSDGGSNRSFECQECNKTFARNANYVIHIKAVHEHFTKVTPEGAYKCKYCEDVF
PKKKPLRVHLVDVHSVNVPLHRCP
>Cluster-12666.21251 len=87 frame:2 start:2 end:262 hypothetical protein JTE90_006815 [Oedothorax gibbosus]
PICETRFKQKNHLRRHIITHREEKPYGCHFCGKTYSRRREWKIHEKAHREGGKACVGCHL
CGQNFVSSQELEEHMDDHYEKATILR
>Cluster-12666.21381 len=247 frame:-3 start:1098 end:358 hypothetical protein GJ496_001678 [Pomphorhynchus laevis]
KNFARHSTISPFITKNTFLAKSHRKTRIQVYSGRHLRVLYTDEVVLHIPSSTFSYVFRQS
CTRLGQWAIGYVTDDARILQTIPQSRSLLQALIDGTNEGFYKYPDGKDISIDVSGAMNTL
PMEHIEVSLEQYELYSDIGSNFETCKICAENEKDAFIEPCGHLICSHCLKGWLAKNAKTC
PFCRDEIKGHHPVEIDKFNKENDEFVANPNGMNYATDSSTEDISGITAGTTRLRSDNKRL
TDFEIC
>Cluster-12666.27011 len=213 frame:3 start:1227 end:1865 hypothetical protein GJ496_003619 [Pomphorhynchus laevis]
GERHASGGPSMADQYGSESTAQLRFQYGAGSLPTGNTKCEVGSHNLGTNNNDNNVIHPVT
ANGVVTATTPCGAAETSSASLSKKKRQCPVCSKDVNVNYLKIHLRRHFNHKPFICKYCSK
AFADSGDLQKHVRIHEEDKPYLCPICCSAYTDCSNWNTHLRTHANSTNFCSICSIELDNF
ANWLTHIREHGKRHMLTGSTGVKFRTKTILRS
>Cluster-12666.15363 len=248 frame:3 start:831 end:1574 hypothetical protein GJ496_003604 [Pomphorhynchus laevis]
SETAVKLESFGSESDVTRCLSRTNTKRSTHRTVQSIMVNVFNVASMTSNSDVVAVARSTT
ASGTNNNNNSQVLSDTCQTVSATSQDDVDAVSPTMKRHAGSLHHHHHHHHHHPCKYDVVS
RNFGESQMSTVKQHDDFRTDNFHTNIDSFKPDQRRCAVCKDVASGYHYGVWSCEGCKAFF
KRSIQGPCDYICPATNTCTIDKHRRKSCQACRLRTCYEVGMSKGSTRRERRPYRRKSSIT
NNSTGTAS
>Cluster-12666.28213 len=67 frame:-1 start:201 end:1 hypothetical protein GJ496_000200 [Pomphorhynchus laevis]
CANCIKFDTFQLQIDPYLYSEPCCICHRFEDSSDIDVHPITLAFCRSCLSYYCADCWYDY
HSNIASE
>Cluster-12666.16476 len=127 frame:2 start:2 end:382 PREDICTED: lipopolysaccharide-induced tumor necrosis factor-alpha factor homolog [Saccoglossus kowalevskii]
YQTTNTLQMDEHFQQQVPPKVEMHAAPRQSPSNHPMAGESSMLEDPFRATPQSKQTYCPR
CQTIVLTRVDYQTGMATWLISFLIAAVGCICGCCIVPFYSDSCKDGAHNCPQCGFVFGVF
NRLGSN
>Cluster-12666.13447 len=128 frame:-2 start:416 end:33 PREDICTED: lipopolysaccharide-induced tumor necrosis factor-alpha factor homolog [Saccoglossus kowalevskii]
DYQTTNTLQMDEHFQQQVPPKVEMHAAPRQSPSNHPMAGESSMLEDPFRATPQSKQTYCP
RCQTIVLTRVDYQTGMATWLISFLIAAVGCICGCCIVPFYSDSCKDGAHNCPQCGFVFGV
FNRLGSN
>Cluster-8944.0 len=59 frame:3 start:1365 end:1541 probable ATP-dependent RNA helicase DHX37 [Ixodes scapularis]
QKIRSYNRATGSSCFQIEWISKASAAQRAGRAGRTCQGSCYRSCYIYHIVSSIIYIIS
>Cluster-12666.18429 len=135 frame:2 start:2 end:406 zinc finger protein 852 [Drosophila mojavensis]||KRG01521.1 uncharacterized protein Dmoj_GI26630 [Drosophila mojavensis]
SRTTNTEHNRFKCENCGKGFSQRSELIYHIRKHTGERPYKCKYCHMTFTRYQVLKRHEER
HVPKTSEMSMMMDEHVPIETRSISEFENTTHINCETTIPEETSYVVQDPASYFDKYDMPA
ECRSMGKNREDQIDG
>Cluster-12666.19003 len=69 frame:-3 start:207 end:1 ligand-gated ion channel domain-containing protein [Phthorimaea operculella]
ALPIASVGTRTDDQYLSLAVALRLGVHSGEKYRCICGQDVPKNSGHVLDCNKCSARFSRY
SAVNELLLT
>Cluster-12666.15202 len=123 frame:-1 start:370 end:2 40S ribosomal protein S20-like [Harmonia axyridis]
NQVTKKIRFNKMATAVGIPASDVYKKKGMDDMRSLQPVQCIRITLSSSNVANLQKVCQQL
ITNAKKESLKIRGPIPMPTKVLRITTRKTPCGEGSKTWDHFQMRIHKRLIDLFCPKDQVK
QIT
>Cluster-12666.8728 len=205 frame:-3 start:616 end:2 g9a isoform b [Holotrichia oblita]
MISKDFKNTVTANHYNPCECSERHNCNTARCTCYGSHGIPTYDQHGLINPLVLHSNESRY
VFECDNMCSCLVDCPNRVVQRGPKVLVKVFKRADQSWAVKTVDVVRSYQFVFEYLGQYEG
QLNESSDYAFCFVNSVASEDDKTGDDRRRYNFDLSRERYFLDAKKFGNAARFAKHSCSPN
MTPIKIFKNCLDYRFPRICFFANRD
>Cluster-12666.6049 len=102 frame:-3 start:308 end:3 hypothetical protein PVAND_010083 [Polypedilum vanderplanki]
QRVMKCYYILAAFLMVNSTIRKCKYCDKSKKSSSLLIVHERKHNGNQPYTCRTCYTSFEQ
KCHLNRHRRRKNHDRSRSPDIHGKANKTNTIKQQQTDDQERS
>Cluster-12666.35647 len=248 frame:-2 start:746 end:3 hypothetical protein GJ496_007485 [Pomphorhynchus laevis]
DLIGVQNLCRRHQALLFEIASHEARIREVCNTAEDMINQKHYAAGEVKHRLIDLQGRWHQ
MKDRADLRRRILDCSLQTQRYFADAAEAESWMKEKVPRLSSSEYGRDEDIAYSLNKKHKQ
LTSDIEFFGDSTLKELRERVPICQENELEVQKQVEGVWRDQYVCAIEGYTERSPREISMR
QGELLLLLNSSHQDWWKVELNDRQGFVPSSLLKKVEPGSLEKTTDPIPQMISLRQADLDA
LYADLIKM
>Cluster-12666.13862 len=124 frame:3 start:27 end:398 craniofacial development protein 2-like [Syngnathus scovelli]||XP_049587336.1 craniofacial development protein 2-like [Syngnathus scovelli]||XP_049587343.1 craniofacial development protein 2-like [Syngnathus scovelli]||XP_049587352.1 craniofacial development protein 2-like [Syngnathus scovelli]||XP_049587362.1 craniofacial development protein …
QGYKNGYDGVGILVADDYIDKIVRISLPSLNFMTLDLSIGNHIITFASIYIAQSGRMLEE
KVKVIETIMKGIWPRMETSIFPGNFNGHVGKDYNGYKASHGGFKNFNECGVRCLELAKGE
ECI
>Cluster-12666.30574 len=84 frame:-1 start:755 end:504 hypothetical protein GJ496_001246 [Pomphorhynchus laevis]
PIILVGNKCDLRNDDQTRKDLMKMRQEPVKQEEGHAMAEKINALQYLECSAKTKEGVRDV
FEAATRAAIARKTRRKKKNCKIF
>Cluster-12666.23668 len=223 frame:1 start:94 end:762 hypothetical protein GJ496_008784 [Pomphorhynchus laevis]
GKMIRLLTGLSHSSIEFILTSFIGRLSCYQKPIYSINNMSSIASIGECIVTDAVSGKEVA
VKEFYKDQTCVIVFLRRLGCLYCRVGAKMLSNTKPKLDQANVKMVAICHESLGVENFLAG
KYFEGDLYIDASKKTYDLLGYGRDDWWTIIKDIMLTMFKMRKMARDLNITESDLKGDGQQ
KGGTVVMNPQGQIIYHYKQEGVADQMDISEMLKALKLDTAEN
>Cluster-12666.17142 len=121 frame:-3 start:559 end:197 unnamed protein product [Schistosoma intercalatum]
KRHASGVNEDLLKRINDIFIARSSQNDINGSECSLTAPTSSVSQGSVFGPLLFNHNVPEL
LGVLKFGSILFADDLKVRASATTVGGSLKLQSNLDNLAVWTTNYLFPINEEKCAVVHIEE
>Cluster-12666.23695 len=93 frame:2 start:2 end:280 unnamed protein product [Schistosoma rodhaini]||CAH8634952.1 unnamed protein product [Schistosoma rodhaini]
IFQTLKAMGDRYNIHSQLEHLQSKYVGTGHSDTTKWEWLTSIHRDSCASYIGHFDMTNLF
AICENETKARTKFNVLRKMLQPCGPPPVKTEE
>Cluster-12666.27340 len=92 frame:-2 start:469 end:194 unnamed protein product [Schistosoma rodhaini]||CAH8634952.1 unnamed protein product [Schistosoma rodhaini]
YQTTNTMGDRYNIHSQLEHLQSKYVGTGHSDTTKWEWLTSIHRDSCASYIGHFDMTNLFA
ICENETKARTKFNVLRKMLQPCGPPPVKTEE
>Cluster-12666.28212 len=216 frame:1 start:16 end:663 hypothetical protein GJ496_009479 [Pomphorhynchus laevis]
CCGLYSIGHRGAGETSAWVANGRGRLVSDAFGYGMIDAERMIRGAELWRNQTLPEKSIKK
IFMVRADLLPLVDVDGFERRAGMLIADGKCLKHCVKPCRRGRKKKKKRGCIRQLEHVQII
LTMNRKERFRGSLQMYLISPQGTNVTLLRRRELDQIEVHGFESWPLTSVFYWGEDPTGCW
TVEFRLSLPVKHMVLEELQLHLHGIGYQKGVWTSL
>Cluster-5391.0 len=82 frame:-3 start:248 end:3 unnamed protein product [Hermetia illucens]
KKDSCRLIQLLFYAQKILERVVDMRICYIADLTINLAGFVKGCETTYATHVACILLDKYR
EKDQPLHNAFLNFEKAFDRVSH
>Cluster-12666.26572 len=137 frame:3 start:3 end:413 hypothetical protein GJ496_010977 [Pomphorhynchus laevis]
NNKHNICEPSPCKSFTMNAPATFESFLMYEGEKKIEMVVETKLSNTCTFVVSKEDHTLAN
ILRGQLLRDPRVLFCGHRIPHPLEHRFVLRIQTMSPDYTPAEALQNAITRLIEEVSLLEG
RFKDAIKARREGCVHP
>Cluster-12666.17922 len=78 frame:-2 start:313 end:80 protein transport protein sec61 subunit gamma [Plakobranchus ocellatus]
TWQHFQQNRTVKQALSFVLPAKLFIKDSIRLIRKCIKPNLREFQRIAGATAIGFLIMGFV
GYLIKLIHIPINNIIVC
>Cluster-12666.23864 len=352 frame:3 start:1143 end:2198 hypothetical protein GJ496_011023 [Pomphorhynchus laevis]
NSRDRFIAIVYSIASTKSKKKICFGDKKSAVGFSYRKNYISGGRSNHPDGLEAPKRRVTF
ADVSVFKFERDFGYCAVPGSGDHSLGMTMRHFDSDVVPVELHCQDRTRRRRIIFYNFLHR
IRYRELRRQLDKRPRHYRNHRQHHHRSIVERSATSQALLSALSLKFPVKVPKEYRKFMLQ
RCGVPSPTAELCKELSEIRRSRKSMCGCDCSNGHCLPDTCQCIIAGISCQSDKPNYPCNC
SQSTCMNPFGVHQFSSGHVRNHVISTLCRVRIETELSSRVQWVEREADKQYPSIEVPIKF
KCGEPIQISLLDQHVIAESRENKGSVSCRSVSESAGETDSDQTSFTTVSIF
>Cluster-12666.35772 len=74 frame:3 start:480 end:701 unnamed protein product [Brugia timori]
GFTRHTMVGTEGRQPARGSQSQKPDRSPDRSLQLDCVKSESLVIADQHVAVNTFPGLVHT
ARHTMGVGCTRSS
>Cluster-12666.10684 len=85 frame:-2 start:340 end:86 unnamed protein product [Spirometra erinaceieuropaei]
YVRYIDDIVVVLKAESGRIVDFKEQLSKLGPLKLDIKKGEQLYFLDMEILLEDGWIKTRH
HRKKVASPLYLHAASSHPTSMKIV
>Cluster-12666.23375 len=397 frame:2 start:2 end:1192 hypothetical protein GJ496_005933 [Pomphorhynchus laevis]
NLSNSQSNEDCLKNISPGNMSLPSCAVCTDSLSGDQDNGEVVVTPCGHLFHWICIDHWFQ
SAKKRSCPTCRTDVCPAKLIRGVQLDVAKDERGRIIRPSRQEESKTSGLSCFISLANDLR
RVRSELASTGKILEQHTTKLEKDARQTQNRLIRSCLETLQEKASLRDTAMRLETTQRKLK
ETVEINERLKRSDQILSLVRRGMTGPSELTYLLATIVCKASTCISARRMSLFLSREIAEK
QKNASLKRTLESEDDPTSTPEFRWPSNTSFRRQEDNEHNGPTLTSPILSALNSSLVRGLM
DLTQSPRTPIISPLSNVSLIRRTFDLNESSTSIDDLSPVPVPPKLFKQMSRSAKGYDGMG
GSEVVRRFSNKKDQHSAGLCEFQTKGFHLYLCYRPN
>Cluster-12666.23061 len=115 frame:-3 start:345 end:1 uncharacterized protein LOC124443324 [Xenia sp. Carnegie-2017]
WFHERCSKIRTSLYKHQHTFKCSLCIAGSNNQAAHNVNSETGHFLQMDSDKLEQVQVFNY
LDNRLNTQASASTTVTGRINAAWLKFTEVSGCLCTRGFSLKTKGRLYEAYVQSTM
>Cluster-12666.20306 len=68 frame:3 start:33 end:236 hypothetical protein M8J77_019630 [Diaphorina citri]
LKCREVSGCLCIRGFSPKIKGKLEEAYVRSTMLYGSETWPLKKKDMHETNKHGKVNAEDD
KRHHTCR
>Cluster-12666.15365 len=106 frame:-1 start:318 end:1 hypothetical protein GJ496_002214 [Pomphorhynchus laevis]
NMEDADLHISWSNGDWFVMNGFLGMCRENALDYFCQQGNPFYERNCINEQVKLQRLEPSS
AVNFVGHEYVLLTAASAVRSDQEQCDDAVYVVRRQYRSSPDMVETE
>Cluster-12666.39864 len=176 frame:-3 start:1287 end:760 hypothetical protein NHX12_000315, partial [Muraenolepis orangiensis]
SKRLRTTFTLPLLRLNVLRTVFLNKDLKLFTKVEIYMAVAVSNLLYDSESWIMYRRRVNR
LESFYIRCLQCILHLSCRDRVPRTEILRRAKLTSIEYMIFTSKLRWVGHFVSMPEDRLPK
IVHFGELSQDNRLKKWLKKKIIWENRSTCATFAMESCKALHGCKAFSTLTTDCAI
>Cluster-12666.30547 len=315 frame:-3 start:947 end:3 hypothetical protein GJ496_004208 [Pomphorhynchus laevis]
EPDGWTVLHDAVCLHNNDVIEFLVKHGVHVDVCDTNGLTPLLLALSRNNDEAAKKLIDLR
ADVNCRAPSQPLPVQEAINRGTVQSLEELIRRTNNLNTLTNSGQSTLDLFLSTSCFDETF
KLNYSRQFEPEGFLFCNPVCVLEPVRHFVGLMVDRGAKIHRLSRAYRRTFRRNVAHVLSV
LASYTAEDLFANFSEVQYIRFLATQSILDIIEIDIWKAYHFSYLMPDGANYRVLMSKILQ
ACDTIVSTVAKLTFGPLSYAFTDQTKICSPLAAMKSRFSSKNVCVLEHIAYRIICMLTDI
GFMKDSDDHRMTEVP
>Cluster-12666.20175 len=111 frame:3 start:3 end:335 uncharacterized protein LOC128403021 [Podarcis raffonei]
TAMGTPVAPAYAIIYVGQLEQSILNNFQNEIVEYVRYIDDIVVVLKAESGRIVDFKEQLS
KLGPLKLDIKKGEQLYFLDMEILLEDGWIKTRHHRKKVASPLYLHAASSHP
>Cluster-12814.1 len=75 frame:-1 start:261 end:37 hypothetical protein GJ496_009350 [Pomphorhynchus laevis]
PLPVSTLAIFGEPCRIAAVGTRLYDYSIAAAIALRLGVDFSRPFDCRCGVACDSTDNHIL
DCRYSHRQWHVRRA
>Cluster-12666.42180 len=120 frame:-2 start:361 end:2 unnamed protein product [Paramecium pentaurelia]
YVFKRALDIHCENCDMSDEMKGIIEALINKAVQQFQTEEQMASHITKELRVHYNGPWVAL
VGNCYACTVTHRPMTYYQGMIGEMKFIVFMIYSVPASDEERRRRRRVEVDKHNSLYVLYI
>Cluster-12666.29766 len=100 frame:-2 start:504 end:205 polyadenylate-binding protein 2 [Octopus bimaculoides]||XP_029647327.1 polyadenylate-binding protein 2 isoform X1 [Octopus sinensis]
FAYIEFEDASSVDSAMKIDDTTSKEQQFKVCRKPINKPGISTTNMGEWKLRRGSSWHPFP
ITARPSTWTPVRFGSVRRDSTRQPCFQRGRRGRWLYCPY
>Cluster-12666.24900 len=216 frame:-2 start:650 end:3 hypothetical protein GJ496_001464 [Pomphorhynchus laevis]
IDPLMINKVILERSIKPEEIANAKPQRISGSEVLELLRLSSYLRRAFLYSPDLLQYITQH
FSHRFLRNVTSVADLQKPIRCKYDDNLAAPMDPTPWYLKLRDVLRQDFVQAYGYNSLYTE
NLIGCIAKCSAIDDDAGCQVENPSDGEEFVDESAAQRSLFLGFLKENGDIASMIANKTNL
VNALLEEGVKAEIRKTLIEHGKMTNVHESILVRISR
>Cluster-8697.0 len=225 frame:3 start:642 end:1316 hypothetical protein GJ496_004445 [Pomphorhynchus laevis]
LRNMKIVFGLQICTVKFFAQSRVFLYRSFQRFPPSPRLGSATPDSTMTMFYCPCIWTLFA
ALMTADLSSGHPTQFSTSTVNELSEILEGVTSSDSCDSKIFLFFVGSQTTHGNSSGCDTS
NGAIEAVENEKHILRKCDALITVYVGSKDEFDLSDNQFRTCEGLKVESVPLLMDWCRGTR
IKEEEINCENVRKLFSCAKNCCSIMSQPHIKVFVLLVLTFVALL
>Cluster-12666.30360 len=117 frame:-2 start:352 end:2 unnamed protein product [Heterotrigona itama]
SGMDYLSGTSTEKYTAVCACSSLTVLYVASLYVWSNRWDRDNPQVIKKRAVSAVCVSIVA
VIVASLIVVHRRNYRQGMLWRFLGFPDPLNTLKASLTGIALSVVLYSGPICQSYLFQ
>Cluster-787.0 len=76 frame:2 start:2 end:229 thioredoxin [Salmo salar]||XP_029616187.1 thioredoxin-like [Salmo trutta]||ACI66497.1 Thioredoxin [Salmo salar]||ACI68074.1 Thioredoxin [Salmo salar]||ACM08478.1 Thioredoxin [Salmo salar]||ACM08641.1 Thioredoxin [Salmo salar]||ACM09056.1 Thioredoxin [Salmo salar]
PCKNIAPFFKGLSEKPENSNVVFLKVDVDDAADVAQHCEIKCMPTFHFYKNGEKVDDFSG
ANQATLEEKIKALRS
>Cluster-12666.25777 len=132 frame:-3 start:488 end:93 hypothetical protein GJ496_005570 [Pomphorhynchus laevis]
AHTERESSTKTTLTTFSTMPFQLAESEHCPRCDKPVYFAEEMNVAGKKWHKTCYKCGLCK
RSLESTTLAVFEDNIFCKHCYGRKYGPKGYGFGVGAGVLGMDSGEHLGNKETLMSNRPHE
MIPGAEQVAHE
>Cluster-12666.21669 len=150 frame:-2 start:451 end:2 hypothetical protein GJ496_011331 [Pomphorhynchus laevis]
CEYAHMLVDRIPLRCIQLRNICLSAFSRSMKLPDPLNKAIRVDLLPEVGYSPDIKYNYVA
NIQPPHFKQALDNYLSTRAPVHFLTTVRKSLKTGNKYNIKVVNAVVLYVGVKAIESFSRG
PQTISLDTVKHCAHMDVFETFAADLDCEGR
>Cluster-12666.5870 len=201 frame:1 start:376 end:978 hypothetical protein GJ496_007286 [Pomphorhynchus laevis]
ATAGRRQVKVEEMVLKELPIKPDSKILQVGLLSPKILNAECLSRRIGDTGFLYGYDCSHV
LSNRAEKVLGRWRKTDDTMAYVLNPLLGFTLVPDSTFTCVVHYGHRPLAVRGMSDRGTIF
GRGTSSSSVLRSLHRCTSNDGGQLVSVFPDDPDCLIDRLLRVDLIDYVTSVEQAGFEHVQ
TKRFPLGTGHVHVLYSVKRQ
>Cluster-12666.38261 len=143 frame:-1 start:542 end:114 hypothetical protein GJ496_002274 [Pomphorhynchus laevis]
QTRNNEIRAKQKQLVNNLVQQADKKLEAIHLCLEMGGHQTTLLKLFQQLNGNKESLTDAV
KNLSSEQLGNLMRAVIEWNCFAGQVSVTAQQLLFTVLTSYHFSDVLSVLSKQDVRALHAY
TKRYRNRMERLYRAFQLMDFAG
>Cluster-12666.42179 len=143 frame:2 start:2 end:430 uncharacterized protein GSPATT00020831001 [Paramecium tetraurelia]||XP_001456097.1 uncharacterized protein GSPATT00021868001 [Paramecium tetraurelia]||CAD8086386.1 unnamed protein product [Paramecium primaurelia]||CAD8170073.1 unnamed protein product [Paramecium pentaurelia]||CAD8178572.1 unnamed protein product [Paramecium octaurelia]||CAD8115…
KKTSCQTMSSKRSHIVEEIPYHDKRFEYVFKRALDIHCENCDMSDEMKGIIEALINKAVQ
QFQTEEQMASHITKELRVHYNGPWVALVGNCYACTVTHRPMTYYQGMIGEMKFIVFMIYS
VPASDEERRRRRRVEVDKHNSL
>Cluster-12666.13572 len=119 frame:-1 start:357 end:1 hypothetical protein GJ496_009886 [Pomphorhynchus laevis]
FGLLQSCDHVFCLTCIRRWRASSNNGELCNRVVKGCPQCRQTSDFVTPSPYWFENDEDKQ
RIIKGYRERISQIDCVHFNHGNGDCPFAGRCFYRHRDESGSDVKLGDPGRQKAMNADGE
>Cluster-12666.29362 len=111 frame:1 start:1333 end:1665 unnamed protein product [Didymodactylos carnosus]||CAF3928442.1 unnamed protein product [Didymodactylos carnosus]
NPTEVSVRTEQKHRKISTRSRLGGSNLPATTDNMIRGCKKCYRPRCRTCDVIKEDNSFAS
TVTRAKYSIHQDVNCSSTNVVYLTQCANCELQYVGETGRCLRERQNNRRAD
>Cluster-12666.39949 len=200 frame:-1 start:601 end:2 hypothetical protein GJ496_002891 [Pomphorhynchus laevis]
VNLFSLNYGFPTQQQQQKQQQQKEEEDNQPEDSAGRGITRVTPVGSITLASSPNRAIENL
RKQSLLGYRKIECEILSPSDVERMFPDIYCNDLQNALWVKDDLMFDVRSVRKSLYTSALS
LGVNFVSDCKVKEVVVGPSQIGRLKVVGVSTEHGFINTPVFVNCGGPFAHEIGLSNGNPL
NACIGPCLMSSLTADAVDKD
>Cluster-12666.18756 len=109 frame:-2 start:329 end:3 guanine nucleotide-binding protein subunit alpha homolog [Diprion similis]||XP_046748735.1 guanine nucleotide-binding protein subunit alpha homolog [Diprion similis]
DPLSTGQMANTRNAFADFVVRNENVLKQRYNIDQLSYFLENMCRICKQDYQPNDNDILRC
RSSTNSIELHKVRIGSHPFTFIDVGGQRGQRAQWFQCFKKAQSIIFVAS
>Cluster-12666.23835 len=271 frame:1 start:1 end:813 Uncharacterized protein BM_BM3204 [Brugia malayi]||CRZ23274.1 Bm3204 [Brugia malayi]||VIO99592.1 Uncharacterized protein BM_BM3204 [Brugia malayi]
QTTNTNTFVHRKQSLHVRIKMASLDIKADMSDTSGLPDAQIAPSILNSDLSELALECERL
MEAGADCLHLDVMDGHFVSDLTFGPPVIAALARNKRVRSADGKRAFFDVHLMVSDPSHWI
VPMQKAGANRFTFHVETVDTGKDLDCLVTEIRQAGMLPGVAIKPGTPADDPRLSSCHGAL
VDLWLVMTVEPGCGGQKFMSDCLDKVRYLRKQWPLANIEVDGGVGEDNVYECGLAGANVI
VSGTALLRQLDLTNAIADMRNKTLLGLAKH
>Cluster-12666.16818 len=166 frame:1 start:1 end:498 hypothetical protein GJ496_001937 [Pomphorhynchus laevis]
NLSNSQSNMKLHQSFLRRLFSLSHVRVPQLRCLSSLPEIGKPVLPSMESEKSKYPDRWEL
MSDSEKFIMAMRLKGYSNPFGAGRYKRKSVSTVEDPNIVTSFRTTRIVGCICEEESCHIK
WMTLRKGESRRCFCGQWYKLIDAKLPDLSEFGINSDAMAEMLRNY
>Cluster-12666.24878 len=155 frame:2 start:125 end:589 NADH dehydrogenase subunit 4 [Brentisentis yangtzensis]
VCVLVLRVLAIVRSVVFKVRGGWLVLMLLWVVRLLGCNRSVQLLGVEWGRLSYLMIILTL
FIVFLSSWIVDNEEDGVWVVMLLCLILLYLFSVDSWLVFYILYEGRMLPLLYGIIRSGGY
LERYNRGYFLILYIVLFSIPLLVWVVVVYMRGGLV
>Cluster-12666.12955 len=88 frame:-1 start:280 end:17 PREDICTED: uncharacterized protein LOC102807970, partial [Saccoglossus kowalevskii]
VDDFVLREEEARRKYGLWKNAMEWRGLKVNPTKTKIMRFQGVVKTPIYPLKIDSCSICSE
QVCANSIRCTMCKMWVHRRCSKMRTSL
>Cluster-12666.11097 len=98 frame:-3 start:451 end:158 unnamed protein product [Dicrocoelium dendriticum]
RDECVMHIGNNNLRYQCRLANHPIRVVETARDINVMLSSSLNTNDDTTKKIGPASWFWCT
IRRSFSMMIPGVFQVLYASHIRPVLENGSQAKQITTS
>Cluster-12666.21654 len=115 frame:-1 start:346 end:2 hypothetical protein GJ496_004571 [Pomphorhynchus laevis]
DTSVHRKDYVLIVLTPWSSHMPQRFRSSAARSLFLRKHRLCSTRSLSLVEHAKLVSLLQS
AGYPMWSIYQTDKSARRIHRASKTKSLTCLTNIRYLQVPSVNNVVNRVVDFELKR
>Cluster-12666.37215 len=125 frame:-3 start:375 end:1 E3 ubiquitin-protein ligase UBR5-like [Eurytemora affinis]
LKHVAYVADALMSLLNKFHIKKTPAIGSNNRSEFFHRSPSTLCLGQEPMDEIRNSLGTTL
PLAVNAHLLRPGVCREELFSAHAFADINQSMTEFLQMQEKYVFGYQLPELDFLNNVEMKR
FLVGS
>Cluster-12666.37591 len=127 frame:1 start:88 end:468 unnamed protein product [Dicrocoelium dendriticum]
CWNWFLAKVRRLENVAPLVMDHPHAQGPPLFDKESRDCTRKKNCLGFKFIRNETDSDYKA
FKSVRDLCSMLKREKRQSYELQPVHYSTSERSLVGLLDQHMVCALFPDAILVEPRCTHSR
MSELLL
>Cluster-12666.31674 len=237 frame:3 start:27 end:737 hypothetical protein GJ496_003208 [Pomphorhynchus laevis]
KQSFAVKPCPSYPVTAKNRNIGNVMQPTPSKSSKLPIAARPSSVRVRDDMVFPSSMSSRS
GPPSPGPGSSGSSAPGHAMGNVVFEPTILQIALDSCSGTTFETILEGVALVPAENRPLLA
SMALCAANGGGKALKNMAANLTRLGHIARGTIFSKGNFGEVNYTAMTLLGHILCKEKGSE
EFTKKFTAKYGGPSVWEMDKNMETEDAKIKVEVARRNPYNEEVGGMICDLFRENVM
>Cluster-12666.14743 len=237 frame:-2 start:778 end:68 hypothetical protein GJ496_003208 [Pomphorhynchus laevis]
KQSFAVKPCPSYPVTAKNRNIGNVMQPTPSKSSKLPIAARPSSVRVRDDMVFPSSMSSRS
GPPSPGPGSSGSSAPGHAMGNVVFEPTILQIALDSCSGTTFETILEGVALVPAENRPLLA
SMALCAANGGGKALKNMAANLTRLGHIARGTIFSKGNFGEVNYTAMTLLGHILCKEKGSE
EFTKKFTAKYGGPSVWEMDKNMETEDAKIKVEVARRNPYNEEVGGMICDLFRENVM
>Cluster-12666.15613 len=122 frame:3 start:3 end:368 hypothetical protein GJ496_006551 [Pomphorhynchus laevis]
VVSHELAHQWFGNLVTMQWWSDLWLNEGFATWIEYLAVDELLPHLDIWTQFLYSDMKRAL
NLDSMRNSHPIEVEVGSPDEVDQIFDAISYSKGASIIRMLHAYIGTEIIRRKFKLTRSIR
I
>Cluster-12666.18082 len=103 frame:-2 start:479 end:171 hypothetical protein GJ496_009277 [Pomphorhynchus laevis]
SICYEVVNKMPLPFYGIMNSCQHEFCYLCLLKWRRSLGLSMSAKLKCPYCRTESRKVLAS
MKSPSEIADKKLFFKINPNFRVTKYICEELSMFLGPHPSLFG
>Cluster-12666.7935 len=346 frame:2 start:2 end:1039 hypothetical protein GJ496_003478 [Pomphorhynchus laevis]
KNSKHFRLFSTMTGPQRNKRSKPTNTVEYSGASTSNNLCRATFNNQRTIVNPVTASADNY
YQPVAPISIADGDYRPSGAIPSFSDGRNIMRRGRGSHKGRKRKHIHPAESGEGDPTDEGR
VPIESDILVFHGPALTCALCSQSFETDQQLTSHISQFHDDQKLNSMITAVTPTTTVTDKS
GGKRYRCNLCHQIFSAGYSIKKHIRVHTRERPFSCDFCGELFSQWGNLRLHIQRHLGINP
YRCPYCDKAYIAPSKLEVHIRGHTNERPFPCNLCDSCFKSSDDLRKHMMIHANYKPFVCW
QCRKAFMQPSKLKQHMKEKHGIDVEIVKKGVSDKGAEYEIRVTEK
>Cluster-12666.13790 len=126 frame:-2 start:378 end:1 hypothetical protein GJ496_007353 [Pomphorhynchus laevis]
DEDDLDFVPNENRAKVESCEGSVATLPVEENSAHHVKVVPAALVIPQETDMVCKQCRRRK
SNSLVLFCDSCNDPYHPDCLKPKLIDIPEGDWFCPVCEQKKLCEYIGGRLVATLAIIAEK
EELRRK
>Cluster-12666.19426 len=224 frame:1 start:1 end:672 unnamed protein product [Rotaria sp. Silwood1]||CAF4581955.1 unnamed protein product [Rotaria sp. Silwood1]
LSNNKHNCQDMQQRTMTNVPESELAEETEIYRQTVIEPSSSNDICPICLDVYKFPVTTNC
GHTFCGQCFTRMWNVIDNVVDSVSCPICRNHVHILIPLFTGDEFEIARSYSNGDEFQFLA
DIQRFNRFYSVNRTVIESIGDIPFLLSHLFRQLFTGTALAWTFKLRTVLFLGSLLIYVIV
PFDLIPEAIFGLIGLIDDLVIAMAIIFYVSKIYRAVVTEWLQE
>Cluster-12666.21571 len=72 frame:2 start:2 end:217 polyadenylate-binding protein 2 [Octopus bimaculoides]||XP_029647327.1 polyadenylate-binding protein 2 isoform X1 [Octopus sinensis]
TPKGFAYIEFEDASSVDSAMKMDGTTFKERQLKVCRKRINNPGISTTNRGEWKSRRGSGW
HPFLNIAGTST
>Cluster-12666.19230 len=68 frame:3 start:2901 end:3104 unnamed protein product [Acanthocheilonema viteae]
RRSFGRIFNFFCCFAQGSYGSMIMCENKMCNEWFHFKCVDVKRKPKGDWFCPDCRGDEDG
KTPKDSA
>Cluster-12666.36709 len=83 frame:-3 start:365 end:117 hypothetical protein GJ496_009619 [Pomphorhynchus laevis]
ENCNHSYCYACLECWRRSGSYEPEFLRKCPVCKKSSWYNVPCTKYLMGMARDRYIIQYLI
RHPEKNVFFPFILWDKKPTENQ
>Cluster-12666.30447 len=45 frame:-1 start:456 end:322 protein BUD31 homolog [Anopheles cruzii]||XP_053698389.1 protein BUD31 homolog [Sabethes cyaneus]
CCLRCIQTRDTNFSTNCICRVPRSKLEEGRVIECVHCGCRGCSG
>Cluster-12666.5471 len=49 frame:3 start:3 end:149 membrane-spanning 4-domains subfamily A member 4A-like [Salmo trutta]
VPHGSMTPSNAPYPPQNNYETGNYPKGPEGDGMGTGFQQNHLPPQYIA
>Cluster-12666.13203 len=372 frame:2 start:2 end:1117 hypothetical protein GJ496_005636 [Pomphorhynchus laevis]
ISIIMKRSIIVFIIAILKLIYSRDLLDFFRYSACKPFLITNFRISDEDDLRRLDHFCSRY
SHIKGVHYYGHVTINHAINVFTGQVEVLKTINDEAVDQCISLENMNFETARNMSVHNSYM
CLSRHLMTVAEPFAMILLNGASGGTPELHCFRHLKKSKLVLIGMERIASNDTIYELIKTG
EFLLEDTVRHFTRRLVEIMIFMVNKGVMHLDLHYRNVFFILATREVKVIDFGRIELGVNH
EEIMSFRSATGHLQTERFDQYPKFTPEYYFRSCPIFLDVLDLLNNRLRYKPSRHAVFQIG
ILTYLTLVNNKELTKQEFEDFYESGEHLPVRNTEVSIDALHFVWIATGNHYNERLPLDQL
LNTSFLSSLQC
>Cluster-12666.32532 len=119 frame:3 start:348 end:704 PREDICTED: transcription factor mef2A-like isoform X1 [Eufriesea mexicana]
PTCSSCSGRNVDERWADFVKDEHVPDDGYLHCSRVFVKGLAKNTTCEDIIQVLSRFGDIQ
GINIVADRSGRSKRYGFVTYKKSESALKAMSDEEDIQINGRDIIIGPAVRRPTRNQSP
>Cluster-12666.43443 len=84 frame:-1 start:844 end:593 unnamed protein product [Sepia pharaonis]
KNAKIWPMEGVSRRGRRCADQIFFLRIILEHCLEFQQQTTCCFIDFRTAFDSVDRYTLWH
IARNDGMPKKLVRLSKVYYGSTR
>Cluster-12666.24593 len=363 frame:2 start:1649 end:2737 hypothetical protein GJ496_000671 [Pomphorhynchus laevis]
LYYPELCSALPIGIMVATICMDARANKYVVAATTMRKIMLPFMLVTGWIGNFLMIVSMRS
PLFVKQSMALFLQCISVSDSIYLVAVLLRWLESLQLVNIDKVTKCGPLLACVYSCSFTSN
WLVMFMSVERTSFIVQPGITRFIQRRRNCRGICALIFIIFPLTMIPWILCVHYSEHAYEI
SGTRCKYNEKCTAFGKLVWPIYYNLIGLWIPFATTLVSSVKLAKGVGKIRNKAGKRMSSK
EHRAVKNVIAISIFHLLVTTPYGLSQMLTGVVMHGISCRHRAIWIVTNICLLMFLFLDYC
LKFYLILFQNHCLRHNLLRILKNFTMRRNDQMIPSQSTESQSRLERIPAKSQRRRPTNKR
TR
>Cluster-12666.8646 len=129 frame:-1 start:475 end:89 hypothetical protein GJ496_009230 [Pomphorhynchus laevis]
HVRRVLCQNYLAGLCPLGSKCQFMHPSFDLPTSLSMDGSHQPQGRKVIFVCEYCKELGHK
ASTCFKLSPEERLKYHNSHSHTSVGYPTPVHEVTCFKCGEKGHYANKCPNGGRLGVNFRQ
QQQQQNQQ
>Cluster-12666.35366 len=192 frame:-3 start:591 end:16 hypothetical protein GJ496_006464 [Pomphorhynchus laevis]
SKKTIYYRKDTWTPSTKTITDIIFLSKQKRPPLGYSLLGEVNSLLMCCKQEARDIVSKNR
NSMAVVDGPRNVISVLPSIVTIRRITSERTGARRQSCFNDERWPACRSDDTFNRMTNMTD
TLNSTFHQNDPFWSIVEAIPFELSQNNCHPIPIKDMDAFHHQLVRFVQKLNQEDIDSKYH
YDFKTERSWVL
>Cluster-12666.7305 len=534 frame:2 start:371 end:1972 hypothetical protein GJ496_004295 [Pomphorhynchus laevis]
ELQPEMLILFRFSVCLQITIFLSRTILAGFMQDIYEDMHDKHLPDNYQPSNPVFVQFYKR
LQNQTKLPNEGDVKLVGGKVPWEGHPLVYHNGAWGSVCQDGFDQPAAAVVCKQIGYKDAH
MLFKNSHFVGVEDTFWLDDLNCIGNESKLANCLHSQWGVHDCDHTRGAGVRCTYEIHWAV
KENITAEMSMPSRSIRDRLDAPNLEIPTGRMPSFKMKLAGGRNSREGRVMIQLRTGEWGN
VCGLGFGLFEAAQICKHIGKRYAHSAFQDDIFFHKDNNTKLALSGLQCPLNAKSIYECTV
DSEPECPNARKLAGVICTKKLPDLYMDLHLLRRDFYLEERYLFYLQCAMEENCVAPSAYQ
IQKTQVDDWQYNKRKLLRFTTAIWNNGTTDFFPTLPKYAWIWHLCHAHYHSMEVFARYEI
FTLDKREKLHDATKASFCLEDNNCVAGHQKKFQCKNFGDQGISPGCVDTYFHDVDCQWID
ITDMNPGAYRFQACLNPDYLVSEISFENNCVACRLTYTGTSAYVSNCTYQLPW
>Cluster-12666.3414 len=175 frame:-2 start:527 end:3 hypothetical protein GJ496_007864 [Pomphorhynchus laevis]
NGTKTLVNFKSPIMECTDACRCPVEECENRLVQFGCRVKCQVRMGSCGSLGLFAAQDIVE
NSFLFEYAGEVRLNNPKPLPPLLDEDNMAAYSDEECGTTQHLTSRQYTLNIVIRTGKSDQ
EGTAIYERDGEDQSTELIRFEIDARHYGNESRFINHCCNNSITNVDIYPVWLEDP
>Cluster-12666.26117 len=104 frame:-3 start:313 end:2 unnamed protein product [Oppiella nova]||CAG2174404.1 unnamed protein product [Oppiella nova]
QTTNTKTAGVMWSVLTTTIHLCLSAMVAASEQTYDADVLFVTKDMLNKFVAVDQDMIIQY
NIYNAKDSRSTAIDVFFEDQSFLKDYFDIISGDMTGYWADIERG
>Cluster-12666.20752 len=173 frame:-2 start:520 end:2 hypothetical protein GJ496_008035 [Pomphorhynchus laevis]
PQHQQPQHQQPQHQQPQHQQPQHQQPQHQPPQHQQPQHQQPQHQQPQHQQPQHQQHNQPG
TVQQAQKREPCSVRYRQLMQAIREMRKDVTANYLGNKGAAERLKRNIMTTRNMIRECQIE
CDRIMASQPRQQQQQHQQHQRGQPQQQQQQAKQQAKHQYQRQQTQHQRQNQVQ
>Cluster-12666.12951 len=888 frame:1 start:1 end:2664 hypothetical protein GJ496_010380 [Pomphorhynchus laevis]
VPIFQTLKAMGVPAFFRWLSVKYPSIVVPAIEESHDGDCKDIDLLTPNVNGVEFDNLYLD
MNGIVHPCTHPEDRPAPKDEAEMMLSIFDYMDRLMALCKPRRLLYLAVDGVAPRAKMNQQ
RSRRFRASQESLDKHNSVEKIRQQLIESGCQIESKISASFDSNCITPGTEFMWRLSENLQ
FYVHDRMTNHPGWKNLRVILSDASVPGEGEHKIMDYIRRQRADPVHDPNTRHLLCGADAD
LIMLGLSTHDPHFTIIREEFKLGAPPKKCDICGSTTHEFRDCSESNMKRQKADDDATVFE
SKTSFIFIRLDVLREYLERDMHSLGKIYHLERFIDDWIFLCFFVGNDFLPHLPSLEIREN
AIDRLVKLYGRMVEDLGGFLTENGIPDMKRVQIILQGIGEDEDMILKKRRDQELSMRTKQ
KRRRSSQKNNQYSNAQMMCGSGAARKRSYSHMENSSCLDDIEKEEMERDDNDEVKLWEQG
FRDRYYKIKFGLDVENTNKVKQFSANVAFHYARGLSWVLQYYFQGVQAWNWYFPFHYAPF
ASDFGSEVAEISNDFPTDTKPFQPLEQLMSVFPAASGNFLPKSWYDLMVDEDSPIKDFYP
TDFKIDLNGKRFAWQGVALLPFVDEERLFSALQPLRKYLTSQEIARNRLGYEIIFCNSVS
SDDAIVNMMIDQASSEDDDFVSLPDSGGKLPLIAGAINFKGVSKVNSRIKSSLPDHLKDI
DRTLAICAKFRNPVYPAGYIFRASLHPNVKMPEKTLKTNAGSSGETYNPVIGFNYRGRDP
HRQIRCTELNRVINSSLSIASDPHHPSPFLNHYEQPYETRMNRDQHTYTNPHQIDDGTYP
TFRGGVWNEHPRHPLPPGYSNCPSRDDEDHYRWERRGRGSSYNRRNY
>Cluster-12666.43840 len=131 frame:-1 start:393 end:1 hypothetical protein GJ496_003515 [Pomphorhynchus laevis]
RNLELADFLLLMKSSSQFPVATDSLRFKLSETNSRSSGMQRNFKDVRTMASHPSKPVYAC
GLKDGRVFTMLWGRNRVGNEIQLNELIGGGNVQSSIVRVGFSDDGYRLASADSEGELRVF
QLTGEKASLYM
>Cluster-12666.7518 len=107 frame:-3 start:326 end:6 hypothetical protein GJ496_005651 [Pomphorhynchus laevis]
CVFLFKQSKAAGNDETKCLCNLKKIVFRVDAKFSFKQAKAAGDDEASEIDETFVDALEYG
LPPAAGYGIGIDRLCMVLTNQWSIKVFLFRISFLGIHFSSASFVFVV
>Cluster-12666.16454 len=359 frame:-1 start:1078 end:2 hypothetical protein GJ496_009506 [Pomphorhynchus laevis]
FISFTLTFDFARFVCVRLRAGGTRNVNQHLFCVISSIFPKGSKFVVPKECPAMLFTQIIN
FIAHGQLEVVLKEIVGDLLCTGRPRIQIYPERMNIGLQAFMLIYATRTTNAQECVPVLKE
CGSLLTANFEEPSQEDLIDENDALAVFYKDVVRTFEHVLRTLDSLVGKSLLLTRQDKDSD
DSINTETRSRLKFLTTCIPLIPRFIKMCSSTEDIFEMLARLTIHQSTDICCYAGQVLEKL
MNTHEKHRLSIFKTLTSFIVKDVNDQLRFQPEPCASLQVKALQLVSRLLSSWKASVRTEI
DGSVRMWTLQAMAIVDGFAVSLLCSTNHSIRMHALALMEKVQEIKRLLSEKDGNKCTYN
>Cluster-12666.14671 len=148 frame:2 start:113 end:556 hypothetical protein M8J77_012470 [Diaphorina citri]
KRYSKIRTSLFKHQHSFKCSLCIAGSVHQSTHNVLSETGGSLQMDSGKLDEVQVSNFLGN
RLDNQSLASTTVTGRINAAWLKFREVSECLCTRGFSLKTEGRLYEAYVWSMMLYESETYP
FKNKRHQETNKHGNANDEDDKRDHTRR
>Cluster-12666.45350 len=164 frame:-1 start:493 end:2 SNF2-related domain-containing protein [Cavenderia fasciculata]||EGG15746.1 SNF2-related domain-containing protein [Cavenderia fasciculata]
QFPTRDCHHSQRKVLKSEEMSGDDSASGGLNHLGYSLSRLFGLLENGMNSHIRRSAAEQI
SEFARLKCHDAAIIIDWLKTCLASNCWDTRIAASYCLDAVLYKILSSDGGVFTKNKGESA
EDTGWFSEDASARIQIKIDDLHVNRPLLSIIEYDWKRPVGKQEA
>Cluster-12666.33039 len=138 frame:-2 start:416 end:3 hypothetical protein GJ496_006570 [Pomphorhynchus laevis]
YNVSTLETKDFMSAISLHPVKDASVFMNVHRNTIQQRIQDIKTQIWRLSWKYVSWKVRLM
KHVVNGNEVEESVDPPGVVDRPMDLRTLARCSNCSWIHFTSGSQYSDLDPNQPVRSLHKM
HKETISKVIHHYTMEQDK
>Cluster-12666.19904 len=181 frame:-1 start:700 end:158 hypothetical protein GJ496_010205 [Pomphorhynchus laevis]
RLCTDFTNNLDEISSCYMQSCAALDGWRSLERNDFGAFLRKVSETFDEVRKGENRAVADL
DLKLGDTLRYYSRESKAALELNCRRSKYLTDFDNANKAVDRARMRRRDIAMAETAREKAK
QKYERVCTDARADLQAFTDRRVQQLSSSIKELTRGQLKCTANQIQILDSAIADLTALKSF
>Cluster-12666.13577 len=134 frame:-1 start:489 end:88 hypothetical protein GJ496_010977 [Pomphorhynchus laevis]
HNICEPSPCKSFTMNAPATFESFLMYEGEKKIEMVVETKLSNTCTFVVSKEDHTLANILR
GQLLRDPRVLFCGHRIPHPLEHRFVLRIQTMSPDYTPAEALQNAITRLIEEVSLLEGRFK
DAIKARREGCVHP
>Cluster-12666.22580 len=134 frame:2 start:746 end:1147 hypothetical protein NHX12_019877 [Muraenolepis orangiensis]
RSNPTFRRFLNFYLLEFSSCGMSSPTIPKIWRKYQVYPIPKPPGKSSNQIGNYRPMSLLL
VVDRLLERLLLLRINPVISSHFHWHKDGFRSERSTTKTGLRPKNDIEEGFEQRKKCDVVF
VDLSSAYNTVWHR
>Cluster-12666.30824 len=172 frame:-3 start:517 end:2 CCR4-NOT transcription complex subunit 2-like [Styela clava]
SRRPFLESPLNIKGGLSRSNEFRNRYGVSGLRKRLAGSNSFNYVVIPAIRSAVDSPSDSC
RRPADDLEHTIQNVDPLRLGLDINAADNLHRTFRSPFLGRPALPHEQECNVPSEYLVSSH
LRERLSGVKMDMYQEDLLFFIFYSFPGELMHMLAAHELLVRLVVLSLIQTAY
>Cluster-12666.4953 len=386 frame:2 start:83 end:1240 hypothetical protein GJ496_001737 [Pomphorhynchus laevis]
RSNKMKHLFYIFVTYCFVSSVKSNNDCSKRKMNIHLAIVAPRRDALSIMSVVEKQLPALQ
LAPMGNALSISYCNPNIEPQTLYNQVVFQPLIESANDKKLVDFFTNVRLHINGTKPYRAI
ETNPFSCDLSMIGELRTYISNVKSAEQQQGLMRSNIVVFISTVTPHIFCLPNKTLKCTPL
KYNMLPDVDPDPEYQSRVFSFNRNYSLECSTIAAIDHSERLPCFQVVDSATNPQYVGLMK
QAIQHLHSLVQCRALIVSSSYRTYDTSHVFQHALMKASHSEALFDVRSKSVQELDIVSDV
NLCAVFEWGVRCMVEEQCEAPMICLEQRCYDWLPLKGWLINCEAVTLATMVFAITTLLYF
LSLLSAVQLYGKPDTVENDLISPRY
>Cluster-12666.15912 len=168 frame:-2 start:504 end:1 cleavage and polyadenylation specificity factor subunit 6-like [Pristis pectinata]
AMAENEFDLYADVVDTHLIDDRQSLLVEDEHYRPCDMLDAAISQTTAGRRQSASAQGPPR
AQQTVSNHRQRCADTSVIASGRPDNGSPQASRQSSQQSCLPAGGGKQVSIYVGNLTWWTT
DADVLAAVQSWKIPDLVEIRFLENRINGQSKGIAIISVGSESSCRKLV
>Cluster-503.0 len=78 frame:-2 start:235 end:2 uncharacterized protein DEA37_0010186 [Paragonimus westermani]
NNRKRLRKIVTINDNQFEIMDKKSTSEAIFVVREHMKLNRLTDSNMHLIFIDMRKAFDGI
PRKVIEWYRTRMSEHMIR
>Cluster-12666.25186 len=299 frame:3 start:126 end:1022 hypothetical protein GJ496_006464 [Pomphorhynchus laevis]
PTSMFQSSSQMSEHDPIVDLCIVSDPNKVPTDHKLIRKTYDDPTHDADLHSNTIFKRIDR
YLCTRRQRVPGSEGAIVDVVLFGSNNDPSPPGYVPLAITNDSGERATSKKTIYYRKDTWT
PSTKTITDIIFLSKQKRPPLGYSLLGEVNSLLMCCKQEARDIVSKNRNSMAVVDGPRNVI
SVLPSIVTIRRITSERTGARRQSCFNDERWPACRSDDTFNRMTNMTDTLNSTFHQNDPFW
SIVEAIPFELSQNNCHPIPIKDMDAFHHQLVRFVQKLNQEDIDSKYHYDFKTERSWVL
>Cluster-12666.27563 len=159 frame:-1 start:479 end:3 hypothetical protein GJ496_010416 [Pomphorhynchus laevis]
VKNFENTNDPVMLKVAFNVRQIGPSLLLSSCAQCVAFGISAIIPVGAVRIFGLYSCFAVV
VKFMLQVTFFIAIFYLDSRRQDEERVDILCCIEYNAKAIVEHGNVMIGKIFKDYYCPVLF
HRFVKPTILVVFTTWFIVSMVLIPKISIGLEQQAILLDG
>Cluster-12666.31630 len=108 frame:-2 start:1664 end:1341 metallo-beta-lactamase domain-containing protein 1 [Esox lucius]
SVLLHENRPVQLTDSVLIYPTPGHVEEHVSVLVKNAMLVGLDNHDPSVSCTVLVAGDLFE
SENDCESWYSNSQNPSVQEKSRMLVNTLNVDVVIPGHGLAFKLKKTA
>Cluster-12666.21741 len=75 frame:-3 start:387 end:163 histone-lysine N-methyltransferase MLL3 [Mytilus galloprovincialis]
MSGNIARYINHSCQPNCGAEVVPLDRGGSHIIIMTNRKINKGEELTYDYKMDFEADSQKI
PCWCGSVNCRKWMN
>Cluster-12666.25091 len=104 frame:2 start:302 end:613 unnamed protein product [Adineta ricciae]
TTDNILWFAVRKMPFKVKIEKCPRCDKAVYAAEEVSVEGRKWHKTCFRCGLCKKMLEATT
LACHQQDIYCKQCYARLYGPKGVGFGAGAGSLAMDRGEHLGNQ
>Cluster-4235.0 len=100 frame:2 start:2 end:301 60S ribosomal protein L37 [Salmo salar]||XP_010862740.1 60S ribosomal protein L37 [Esox lucius]||XP_020313880.1 60S ribosomal protein L37 [Oncorhynchus kisutch]||XP_021457635.1 60S ribosomal protein L37 [Oncorhynchus mykiss]||XP_023840186.1 60S ribosomal protein L37 [Salvelinus alpinus]||XP_029504936.1 60S ribosomal protein L37 [Oncorhynchus nerka]|…
KKMTKGTSSFGKRRNKTHALCRRCGSKAYHLQKSSCGKCGYPEKRKRRYNWSAKAKRRNT
TGSGRLRHLRVVYRRFRNGFREGTTPKPKRAAVAASSSS
>Cluster-12666.22542 len=174 frame:-2 start:675 end:154 endothelial differentiation-related factor 1 homolog [Styela clava]
TPYMAFHGRGPPNVDPDSVIVLGKKKGSKPQTGEKELTAAFRRGQEIEAVKKYGAAANRH
GPRDIGVHIARVDRETESQPIKRVELDTARLMMQCRNEKGWTQTDLAKKINEKPQVINEY
EQGKGIVSGQVMQKLENALGVHLRGKNKGEPISRGPIAGAATGTAKKKPAGKH
>Cluster-12666.12651 len=108 frame:-2 start:396 end:73 hypothetical protein GJ496_008506 [Pomphorhynchus laevis]
SWGHSQKTFVDDWSKSLLSLSLNSAELYLSTAASKPICNRSSFHELSITLGIACLHEELV
SANLRLLATKIRQSWEPYLCAHDMDITPLLYCLNVLPGVYSQMTAAG
>Cluster-12666.23694 len=351 frame:1 start:1195 end:2247 hypothetical protein GJ496_004749 [Pomphorhynchus laevis]
YLTNMSTPSSKTTANLFTNLSNEERWALRAEGGIADQTYRQPDSNDTIGRSQKRFSQQHG
RRASRNQDASNDPQKHTFAVPTSGRSYPPSYQEYIGYQTDVKDRTSRFVGKEDYMRHLEL
GTEFDEATKYSSKSKSNDTLGFEYSVPPKHLTLNARWNVQYAKWVSEEQQLEDEEATATS
LMYGDTSPLTLEDLHYEVPQKADISFDTYYRNIKDLSSAERKYEIEMFNVADSALIVDGN
VAYGKTVTDEMGNFEFERKVSVESLGHVDSTYVSTGHRTVRKMEQLAKMVRGKMSKDDND
EKDSSAVKTSNSNLLLPPSATAKSGGSLRGLKQRLKGHGGSLTVSGRKGR
>Cluster-12666.28042 len=143 frame:-3 start:497 end:69 hypothetical protein GJ496_011969 [Pomphorhynchus laevis]
QTLKAMLSPTSSTRATTTTAAKVVSIATPTPSTTTTTINSDIFPTPRTCWICFEQDEESI
ESNMEHRWVSPCKCKGGIKWSHQTCLLRWIDIKQVTSNAPVACPQCQHVYKLQLPRQVEG
NTLTSMKSTLLEAETNNDPSCD
>Cluster-12666.16585 len=353 frame:3 start:78 end:1136 hypothetical protein GJ496_005405 [Pomphorhynchus laevis]
IQRSPAFELYRTCIHIPAFRTKTMDISSIFPNTPTSLPANDLFSEPIVVPKTRPVVPKKI
LPKTIDKDKTKKRKINPKDEKEANERTVYVGNVAKEVSRKEIKALFQQECGSVSTVRLRG
LVSEKPNILKQTALAGNRLHKDMKTVAYYVKFKEHGSVAAALKANGRMMHGRHLKVDSCV
RTETKKAIRRTIFVGNVAYNADEEQLYEAFSTFDTVESVRVVRDRFTGVGKGIAYVKFES
TAGVDLACRTSDFKVGERVMRIDPALCESEIQNRSKGKIKSTSCTISGGKASVKPAKANK
KDNSNKKPLNSGSKSYRRKSVKKRQRAKSTVLHGGAATSRKLKMPGKSPKRL
>Cluster-12666.39413 len=101 frame:-2 start:305 end:3 hypothetical protein GJ496_001447 [Pomphorhynchus laevis]
RLASVPETVKQQQQQRKPSVKTRKNFANVDCGAKIMANNREARNVMQILSENRDGYMLNS
CKAKIWFVVELCERIQITSVGIASFELFANIPKKFRLTAAE
>Cluster-13650.0 len=91 frame:-1 start:361 end:89 PREDICTED: 60S ribosomal protein L37a [Austrofundulus limnaeus]
KRTKKVGIVGKYGTRYGASLRKMVKKIEISQHAKYTCSFCGKTKMKRRAVGIWHCGSCMK
TVAGGAWTYNTTSAVTVKSAIRRLKELKDQ
>Cluster-12666.26165 len=81 frame:3 start:3 end:245 uncharacterized protein LOC119731411 [Patiria miniata]
KPIYQSKIDPCIICSKQVQANSISCTMCKMWIHKRCSKIRTHFYKRELTFKCSLRIASRE
AGREKIVVGVVVGMAASHND
>Cluster-6479.0 len=96 frame:3 start:3 end:290 60S ribosomal protein L37a [Clupea harengus]
SATMAKRTKKVGIVGKYGTRYGASLRKMVKKIEISQHAKYTCSFCGKTKMKRRAVGIWHC
GSCMKTVAGGAWTYNTTSAVTVKSAIRRLKELKDQ
>Cluster-12666.4011 len=138 frame:-1 start:414 end:1 unnamed protein product [Echinostoma caproni]
RMFGSRQTEHFCSPIACCDVSVSYDLAMAHHDRTIKIRDASSFRYKRMLPVQNSNILGLR
YSPDGSLIASCHDDHLTRIWDIRCRECVASHQSHQCIVVDWHPSSMCVLIGSKTGSVKLW
GLCNTKALYEYQGNGSVS
>Cluster-12666.20181 len=124 frame:1 start:436 end:807 hypothetical protein BSL78_21436 [Apostichopus japonicus]
TSKRERTIGFLCMEILLEDGWIKTRHIRKKVASPLYLHVASSNPTSMKRSMKYSEALRMR
VLCDEDSDFKKYVSGLTERLERRGNERKQIYKHKGQARIQRNIKKESRPNTITLDYHPQL
SGI
>Cluster-3540.0 len=120 frame:1 start:37 end:396 60S ribosomal protein L30 [Salmo salar]||XP_014034312.1 60S ribosomal protein L30 [Salmo salar]||XP_021415408.1 60S ribosomal protein L30 [Oncorhynchus mykiss]||XP_021428484.1 60S ribosomal protein L30 [Oncorhynchus mykiss]||XP_023992879.1 60S ribosomal protein L30 [Salvelinus alpinus]||XP_023996745.1 60S ribosomal protein L30 [Salvelinus alpinus]|…
IRAMVAAKKTKKSLESINSRLQLVMKSGKYVLGYKQSQKMIRQGKAKLVILANNTPALRK
SEVEYYAMLAKTGVHHYSGNNIELGTACGKYFRVCTLAIIDPGDSDIIRSMPDQPQGEK
>Cluster-12666.20530 len=219 frame:2 start:2 end:658 transmembrane emp24 domain-containing protein 10 [Petromyzon marinus]
YQTTNTIMFQFCKCSLLSLMMVLSVKLAVPIRFYLQPGEHKCLQSQGMDDQLVRGSYQIS
EPSHVDVDIHDERKHLLFKKENAVKEKFAFTLDKRSKFDVCFHAAAMAVSIGQQQVHPYE
VSLELNMGSEAKSYDDLAKSEKLRPLEIEIQRLEGITGDLISDFEKMQIRENVMRLINEG
TSSRILYFSAFCMMCLLGLAMWQVMYLKRYFKAKKLIE
>Cluster-6230.0 len=86 frame:-2 start:258 end:1 hypothetical protein FGO68_gene13617 [Halteria grandinella]
SFAPIPKFDDRFARQNRCEPPPEFPLASPYSGIVHHLSGPNIYALTQTHPRTSGPVDGAP
CGSHLHSLSLRSWVCHPKTRTHVRLL
>Cluster-12666.11960 len=106 frame:-2 start:349 end:32 hypothetical protein I4U23_026811 [Adineta vaga]
DHIQPDGTTVWRYDGYHDCEICKQDVRTKDKRLYGIQKSCDHVFCFGCLKSWRMENKDNV
DLRFQCPSCKKISKLVLPSSVHPCLVNRRMHFELYKMNGGSNFNA
>Cluster-12666.40157 len=104 frame:-3 start:314 end:3 hypothetical protein GJ496_005826 [Pomphorhynchus laevis]
TLSKYPIMIGYMDNYNKSELLKMLNLDMDYHIALFCIDDQQYWKRRTLMAKCGFIHNPTP
ARDWRSIYMEHRLKDWIETYCPSACSEEMTVFYDLAKTGGHFVQ
>Cluster-12666.29973 len=152 frame:2 start:2 end:457 unnamed protein product [Dicrocoelium dendriticum]
VQRRATKCVHGMRRLSYKNRMVKLSLFLLEYRRLRYHLLMTRRIMLGQYGTELQQFSFSM
NSRTCGHRIKLQKRRTDHLIASFSVDKSCSSSERTLSGSSWIGCGRAVETNTIWRTSINS
VKLDYSYKIAVPVTGAQFCEGVYIMGEKRLHG
>Cluster-12666.9905 len=141 frame:-3 start:424 end:2 hypothetical protein GJ496_011330 [Pomphorhynchus laevis]
ITCALVVFALSFMGCMGAWKENRAFLATYATIMAVLVIIGIALVVILLGYQTKFKDSAVK
GMTRILTARLKYMKSSQVVHATGHQPEQSTTEGPGTSSESPAKKSVAVQRSGKHADRIFG
LLERKLRCCGVQGPSDYNNVG
>Cluster-12666.30443 len=346 frame:1 start:214 end:1251 hypothetical protein GJ496_008127 [Pomphorhynchus laevis]
HTPPAQPIPDHKYTHNMKLLGFLAIVLILWSLFVYGQYEEDDYYYYDDKRAAATTETVAD
YDLIPVGSTSELSVSDELFDEPVDPRNQAIPTAWSTAAATNEERHVQLKYEQTETEDYFE
AFDEKKCSRQGEVFQAPPIAYAEAAIRRKRGEARQTCYMFIYCKKQEAEGLRPIKITCPP
GLQWKEGTVDCELATPECTKYRQFASQTPVWLDRKLACPPTASLSSNELSNFHRLEYFLM
MNKSETKQRDRQGDHLTPIILQLGVYRHELESCEGYFQCQYEEHTPFVHVLKRAQLKWCP
EPNEQGDIQVYNMEWNKCVAKSDYPGRYEYTHPNAEMKQMCEYYT
>Cluster-12666.25218 len=168 frame:-2 start:504 end:1 unnamed protein product [Adineta steineri]||CAF0963336.1 unnamed protein product [Adineta steineri]
RQIAVPSTSRQSTRTESRKAYSTTSESTKQEGDAGRRTPTFDSGYTQQPQWMQNDDLHPH
RTLERTTVFPSAAGSGREEGFQSKAKELTYKFDMRGFTANDIKVQIVDRTIAINARSKHM
AGGQGQREFSKEVILPEGAILSGIHNSLTPDGVLIVTVPLEDAEKTGA
>Cluster-12666.27607 len=212 frame:2 start:2 end:637 zinc finger protein 852 [Drosophila mojavensis]||KRG01521.1 uncharacterized protein Dmoj_GI26630 [Drosophila mojavensis]
QKSSLTRHQKLHARSNHFQHSFPHQTNHASIYTQQQYVAESSRIIADVGVSRTTNTEHDR
FKCGICGKGFSQRSELIYHIRKHTGERPYKCKYCQMTFTRSQVLKRHKERHVSKTSEMSL
MMDGHVPIETRSISEFENTTHINCETMIPKETSCVVQDPASSSDEYDMPADCRSMGKNRE
DQIDGQLFTFEFSEKSFDVDGTMNAVQNIDTK
>Cluster-12666.22618 len=339 frame:2 start:2 end:1018 hypothetical protein GJ496_011328 [Pomphorhynchus laevis]
DYQTTNTMEPNCKQQLKLNEDQAKDLFQQGQEISTDKVLLCARYTDKIELYCLNRSEKTV
KLEHIIDTPGNQYLTCPRKTDSFVCGTTSGIFALTPSDKQIHLVSEDPVLYLCFSPLNKY
LCVFRQYSVNNPINLRVFNVNTSGEVFSLTQRNMLNWAPKWTEDESFAGMYHEGSLMFIL
NQTPIAKTRFCLKNMKLFALSPPDGKHVAVFCLGSGSEFSRFGIYETFDSSQQVNSMNMC
NIDDAEIKWHPKGYAILAMAQNTCTTQSSYYGESKLILLDVRGDTKTTISFGSEETKSIS
DFVWSPVQDEFCVIFEKRYKESLEIKGKKLFGHALISI
>Cluster-12666.8669 len=114 frame:-1 start:342 end:1 probable galactose-1-phosphate uridylyltransferase [Dermatophagoides pteronyssinus]
QTTNTMSADGCSSITHRRYNPMDDTWVLVCPNRRFRPWQGETVQTATTEKTMNQSDLDSR
EPNYLAPGGIRHGGTQNPMYDQCLVFTNDFPAMVPAACEADAMERPVATGDSSD
>Cluster-12666.31140 len=110 frame:-1 start:331 end:2 Retrotransposable element SLACS protein [Nymphon striatum]
LLRYQRTDLHYRSDRMAVWAKSMPIQPPFATGQKVWDTPLVIVQDTRGLSAVPDPASKAR
LIASNARHSEAFLRSHPCSSLGTRLDNSSLLIAIALRLGAPVCLPHICVC
>Cluster-12666.36733 len=49 frame:-3 start:398 end:252 snail protein [Culex quinquefasciatus]
KPHKCPQCPYVACRRDMITRHLRIHNKTNSEESTQSTESHQSPGNTTS
>Cluster-12666.1258 len=92 frame:-1 start:330 end:55 hypothetical protein GJ496_007714 [Pomphorhynchus laevis]
DLFHYFNYCRVSSLIINELYKLLSHLKKLDVYKKSLQAIIFPISNTTPHRFQAHSFHRFT
KCHECGGLLLGVMRQGLKCTQCGVGCHRPCS
>Cluster-12666.28582 len=67 frame:3 start:207 end:407 uncharacterized protein LOC119074997 [Bradysia coprophila]
SAAPDPASKARLIASNARHSEAFLRSHPCSSLGTRLDNSSLLIAIALRLGAPVCLPHICV
CGADVDA
>Cluster-12666.32258 len=58 frame:-3 start:749 end:576 polyadenylate-binding protein 2-B [Exaiptasia diaphana]
QFSSHSTPKNFAYIEFENASSIDSAIKMNVTTFKEWQLKVCRKRINKPGISTTNGGE
>Cluster-12666.25444 len=153 frame:3 start:3 end:461 hypothetical protein GJ496_007433 [Pomphorhynchus laevis]
TIKQQTQRKFNMPVLYELMCIYRPLDHSKLIQAIKRTCQTIVKQNGVLVAMENLGQRQLP
QQMSAHHEKHGHGSYILTKFYSRADVLDALKFSVSADTDIIRGNVTKSDQWTSPSECECE
SYGRFVKDRVDYTKPVAVWGKKIIDPLYRRRL
>Cluster-12666.32997 len=124 frame:-1 start:372 end:1 hypothetical protein GJ496_002490 [Pomphorhynchus laevis]
FSFVFAKTGPNMCVYADILHAENETWKPDKCTACRCERGLVYCKRQRCEPSAGCGFMYIP
KDDCCPACSGCMSDNRIFAQNQSWYEDDGCFQCHCKNGRTRCTAEYCLSPPCVHPRKLKD
VCCP
>Cluster-12666.9357 len=92 frame:-1 start:367 end:92 unnamed protein product, partial [Timema cristinae]||CAD7427548.1 unnamed protein product, partial [Timema monikensis]
KQQTQLSQMAKRRSKRKGPTKRKAIVPLDKTFTCPFCNHEKSCEVAIDRQRKTAQITCTI
CAEDFKTTIHKLTEAIDVYNEWIDACEEANK
>Cluster-12666.17306 len=111 frame:-3 start:334 end:2 hypothetical protein LOTGIDRAFT_191734 [Lottia gigantea]||ESO90638.1 hypothetical protein LOTGIDRAFT_191734 [Lottia gigantea]
MLCAVFEGSKEPRFCMFVELVKHPLRKSHHQRIDCYPLTAKQYELAPMYFKKAIQDSEGD
WAQNKKLISFDYRDLRHKVPVGMPYFCVSFGAERSYAHVIESQHEYPSHFS
>Cluster-12666.3262 len=467 frame:1 start:1 end:1401 hypothetical protein GJ496_007636 [Pomphorhynchus laevis]
TNLSNSQSIEFPMEHQALIDDQGTDDDQSVNEYDTPTLELSIRSRLDSTDEKFDQLRGDH
YRLVFDDNFRTLNNDCFMLELTGDQLDHFNTHETLYLRGDPDDSLVVCSPTANFQMFASR
ITDTVMFAELKNPPKRRFKNLLHSQRATNNSTCSQPFDGRHAFMTSTVFATCTQFFNFDQ
VPSRLCRLYEIMSEEHSVSSDATDETWLRNSTSLEQLFSRVQANEFDMMRRLRELGALCY
DGKWVLPAGDLVLAVVETDDFSLPVKDSLHCAVRKLYRRLHSDIPQDECGLLWHWSGPDD
ESKALEMIEEWKRDCRETAEVSVGSDGYRLDLNHVARLYAIVLLKCVKMMRYNDFLGAWQ
DAMSGLNQSWMPDEKILHGIALRFSNKAVQGTSEAVCYVNRAELPDDMMERLEVLYSLKT
VLNWTELKPYLTDISMDEVDLSDRLNALSYSFTRDDQKMYCLKKMS
>Cluster-12666.10598 len=260 frame:3 start:87 end:866 hypothetical protein GJ496_004114 [Pomphorhynchus laevis]
LGDNLVDPRSTSHCHLYTHQPMANNPISSTANNSASSAVSDDFSLSSGQYFTQAIPVIIG
SVDQLMISDSIKRQLIMAFKDGAHQCPGLPTQFLVELAQQSQLNANVYGLLLGKESRNVD
EELVSPGNIVAGRRSNVREFNELVKRAGVLKSTLCSIPEYIVDRQQFLDSIKEIASAIKR
TLDGVNMFTNNSSGHSVEHRAVIESKRREFVKSSKLFSNTLKNYFRLNNSDHVFLSAARL
IAQTNGLLDSIRKAAMSVD
>Cluster-12666.23795 len=154 frame:-1 start:462 end:1 hypothetical protein GJ496_004615 [Pomphorhynchus laevis]
PFLILAIGIDNIFILTRSCRRVAISSEEDNPIDQVCAAACRVGPGILMASVSEITGFVIA
AALSTVYAVRMFAMYAAVALIINIILQCSVFVCFLYLDLRRVSANRSDIFCICWRSGPNY
YSEEDDASEDEVTAAKSLAYRFIERIPTWSVYAG
>Cluster-12666.39998 len=113 frame:-2 start:376 end:38 hypothetical protein BSL78_24891 [Apostichopus japonicus]
TLKRHLVDIPIHCLLQRRHNVFQYKRSADQQRISMVFVVRAYIYVGCNATDTSCVVDLRS
LTEIHNQLCHPGITQMWHFIESRNSPYTLYAVRLVWCGCKGCLYEAKIFQTF
>Cluster-12666.40707 len=69 frame:-1 start:332 end:126 hypothetical protein GJ496_005316 [Pomphorhynchus laevis]
HVASLSVVTTTRAHRKLHSGPVLDFCRRNDIEYDLWSPHNQLTNNADVGVLASFGHMIPA
QIISQFPL
>Cluster-12666.39940 len=249 frame:3 start:48 end:794 hypothetical protein GJ496_011352 [Pomphorhynchus laevis]
NCDKRINPEPTRILFFFDMTLPFRFASSQFNPLSCSLQFAAALSSSYENRNFVATLKKSL
LINEILPVESDKIHQAVLKSPQTVYCGFDPTASSLHLGNLRCLVNLILCQRAGHKVIVVV
GGATALLGDPSGLPVTHVEKNDDRRRTMSDEEVVANSVRIQKSVARLFTNHEKEIWNDSR
APLAPVRILNNLQWYGNMNLVHFLAKFGRTIRIGDMLYPSSRGYKRTTRDFRLQSFRIKP
SKHTTGCI
>Cluster-12666.32368 len=176 frame:-1 start:528 end:1 unnamed protein product [Rotaria sp. Silwood1]||CAF3350127.1 unnamed protein product [Rotaria sp. Silwood1]||CAF3373119.1 unnamed protein product [Rotaria sp. Silwood1]||CAF4641997.1 unnamed protein product [Rotaria sp. Silwood1]||CAF4727640.1 unnamed protein product [Rotaria sp. Silwood1]
RLSKLSPRRRDRLSKEKRSPVAARKRSRDCSIDAKRIRDRKYAEEFNIAQDLKRKRHAER
EFKRRQKRKKRKMMLEEQVKDRAKAYVDRRYNEELEARKDELDKEVGRRIVQEKNRIEAE
LRTELERWKIEEHKKVFQKEEEERSKREDLERIIEENNRKIEEQQRRMAEENLKML
>Cluster-12666.21068 len=100 frame:3 start:30 end:329 RNA-binding protein 4 [Trichonephila clavipes]
QPITTQVSATLTMSRQSSSSETTLSSTLSQHPHQLVDHRDSIFVGRLPVLVRPIQILRRF
ARYGVIDRCTLKEGGWQCYAFIKYQDPSSATRAVRSESGQ
>Cluster-12666.14610 len=292 frame:3 start:576 end:1451 hypothetical protein GJ496_001318 [Pomphorhynchus laevis]
QAMLTFNHAVVSRIPGSLFHEALAINDYKRHFDLSKARAEHARLVLALRLEGLDVIELAA
VEATSMCCFVDETAFICDGIALMARLTVEKRQREVDAMAVVLRREGLDIRHCNQKFSTLS
GGDVIFTGREIFVGLSKYTNLNGARAVATTFPDYPVTLIKVPKNHHLKYYVSLAGPECFV
FGNSPSSRKIKEQMKYLAEYGKSYKAIVVSHDVHSGCLPVNSKLFHSSAEECSQCDNIIE
EKLHAGEGFPLNNECAKIFRSISSRVLLFNLSSEKSRQKSLFDHDRLHDDD
>Cluster-12666.14491 len=189 frame:-2 start:568 end:2 hypothetical protein GJ496_002385 [Pomphorhynchus laevis]
MYGGTNRILTKCMNRMGIEVSLIDMADMNEVSKQVKPNTRMMWVETPTNPLMSVIDIEAA
ANVCKAHKNNNILLVVDNTFATPCFQRPLAFGADIVVHSATKYLNGHSDVVMGCVMLNDQ
KIYEELKFLQNSLGIVPSPFDCFLVNRGMKTLKLRMEKHMENVICVAEFLTNHPMVSKVF
FPFAKDFER
>Cluster-12666.36017 len=66 frame:3 start:102 end:299 unnamed protein product [Dicrocoelium dendriticum]
RNDTIKKIGAAIQLWWVIRQLFSVMIPEVFQVLYDSHIRSILEYGLPANYQLTKDELHKL
EKIKRR
>Cluster-12666.39107 len=120 frame:-1 start:360 end:1 hypothetical protein GJ496_006059 [Pomphorhynchus laevis]
DPTSYLYDPTLLGVIEVSKRKLFAVVVKEFQTIGCQVVHVSNTRMVLNMKRHFRLPLLKA
HAMSMVENVCSNCDLLSIIHLSPSKFWKVLLWFDPGSYCGIRYISADHCDATTSTVTQEP
>Cluster-12666.44091 len=135 frame:-2 start:405 end:1 hypothetical protein DPMN_007464, partial [Dreissena polymorpha]
TPLLERWLGNLLSRQFEGRHSKGVAKTVTKQRVESHYDLELRAAVMHDILDMMPEGIKQN
KARTILQHLSEAWRCWKANIPWKVPGLPIPIENMILRYVKAKADWWTSTAHYNRERIRRG
ATVDKTVCKKNLGRL
>Cluster-12666.23851 len=109 frame:3 start:3 end:329 hypothetical protein GJ496_002595 [Pomphorhynchus laevis]||KAI0979828.1 hypothetical protein GJ496_000998 [Pomphorhynchus laevis]
IFQTLKAKQNRFQMGKIENPRESSKYRLISRVNTNPLIPIAVSTALGALVYNMSVTRSRM
PNKSLFWTQTRVIVQGSAIALLTAGSLYKMYKHFNEDDDLPPKANKSS
>Cluster-12666.36380 len=257 frame:-2 start:773 end:3 hypothetical protein GJ496_000932 [Pomphorhynchus laevis]
ARLGLLKHQTTIPAIVELVISGVRFRLLAEYTWMITFGLTAVMFPMPDDPDPELAEVVVQ
VLHFSRTVCLQRNVNIQVTYIDCYKNSFLWHLIVSRRDEYHSMLSFMLSNRGLASLHRSM
DASNEQVNALTNSRMVEIEDVTRSVRILLWATKAMQSKDEDSIGAGIWNHLSSFKKLLSC
ADLKANVYLQDMKAIHIVEETLAKMDKLMITQPPLKETSKRGQIPAVNTRLREWLMLQFL
QSTKMSSICVLLTLVLI
>Cluster-12666.15826 len=320 frame:3 start:480 end:1439 unnamed protein product [Adineta steineri]||CAF0739996.1 unnamed protein product [Adineta steineri]||CAF0749896.1 unnamed protein product [Adineta steineri]
RAAVTRLTTVLMLAQNSDVDNNNNNKNNKNNTTDLLFKISYRVGIKNNRWLRANPVTLVN
IMLVVWALWIMVMVGFLVAFEWSQGMANQIAWTDYLGHVFYWDSVVLLKSSFWFVIITSF
MCIVGSLLVRYSIESHRIRLLPIATWSLVFVSATCAATSFSWALVTAIASTDHVLAGNFL
LLGTVRWKGKPFREHKYRQAAFTLAVSQTVDIRPLNAFIERIQREFKCCGWSEEVDYNPN
GTRPRSCYSVHVLTAGLTELVPYERKCGHVFKMWIVRGIVENMLLAMFLMLISASSILTC
VACDKYCRDYRHCVVKKHTD
>Cluster-12666.38403 len=84 frame:2 start:353 end:604 hypothetical protein GJ496_000700 [Pomphorhynchus laevis]
YYKVLIEGTESGVCQKRERQSELRKYREQQLEVARLKEHIQRSLGTPVEEQRLIYAGRVL
HDDFVIRASEMDGKVLHLVTRPPP
>Cluster-7560.1 len=157 frame:-3 start:473 end:3 hypothetical protein GJ496_007542 [Pomphorhynchus laevis]
IIDKYGFRQSLISGLALLCGSTTMFCFAKSYASLLCARCLQGIGSAFADTSGFVAIANTF
TNQKERSSALGICLAFISFGTLAAPPFGGALYQLFGKNVPFISLSLIAISDLVLFLYFTR
SRDKTKDLSRHQQPEATPIWKLLFDPYIAICAGALSI
>Cluster-12666.29735 len=106 frame:-2 start:320 end:3 unnamed protein product [Didymodactylos carnosus]||CAF3630901.1 unnamed protein product [Didymodactylos carnosus]
TTCGTSLNLKSYKGYEKLPYCSVHYPTQKHTVVIDNPEMNRLRENTKNQSDAKYRAEFKK
CKGKFTMLPNDPNTMWHIEHQKIVSQVEYKGGLGFQQASSMSRLNG
>Cluster-12666.3534 len=247 frame:3 start:87 end:827 unnamed protein product [Adineta ricciae]||CAF1256130.1 unnamed protein product [Adineta ricciae]
MVVETKKVYCRTLSNRLTCDSFEESFREKKGSRTVRSRDTPDNVFFQRWAHCPLAEYEQR
MQDFHVTSRIGNGAFGYPIKSKQHSVSFALKVMKKSTIVRYGREKEVVNEKRAMYASQCP
FIIRFIASFADVKNLYILMDFAAGCDLMSVLSSTGPMNEDQARFFVSQIVLGLEYLNEND
SLYRVLKPKNTLVTSCGYLKLSDMGFSKRVLQRTFTFCGTLQNIGPEIISGRGYGKSVDL
WAPGLS
>Cluster-12666.5249 len=178 frame:-2 start:534 end:1 hypothetical protein GJ496_010024 [Pomphorhynchus laevis]
KAMGINDLLSFDFMDPPSLDSLVMAMEQLHALSSLDDEGLLTKLGRRMAEFPLEPQLSKM
LIMSVQLKCSDEALTIVSMLSVQNIFYRPKEKAELADQRKSRFHQSEGDHLTLLTVYNGW
KNSKFSNIWCYENFVQARSLRRAQDIRKQMLGIMDRHKLDVVSCGRHTIQVQKAICSG
>Cluster-12666.31874 len=87 frame:-2 start:397 end:137 putative RNA-directed DNA polymerase from transposon BS, partial [Lamellibrachia satsuma]
DIVDHPTLIHVLRYRYGFSTSATQWFLSYVSDRFPIVYSSNCWSPSFHLSRDVPQESVLK
HLLFSLFLCDLSSICSRFNHSFIHLK
>Cluster-12666.27620 len=289 frame:2 start:251 end:1117 hypothetical protein GJ496_004136 [Pomphorhynchus laevis]
NTRKTTTDHMTFAGYTYCAGYQDKHGVWHNGFSCPPLDGRERSCCTNNAAEKFCCFDTGD
PVPGRPDSSHIRGHVMQSTNPNNRTMQPSPVNALMTKWQLMVVPASVIVLLILFLILALI
MIFLLQRRFKIISQHNQPHQQFKSNDRHSTSDYFGKIPFTSSSANNRCPLSNEPDTSMLS
RIEVGSRMSDEDVLSSLAPSNHRPFACGTDVKISTTQRSKLYDDCSSVNIYPMMHKQNGN
NSNVGRLQTTDSRLHKQSALASNYQNLQLLHANISQTPANICKLVPYC
>Cluster-12666.24436 len=43 frame:1 start:1 end:129 40S ribosomal protein S29 like protein [Argiope bruennichi]
GKGSRCCRVCQNHRAVIRNYNLMMCRRCFRENAGNLGFVKLD
>Cluster-12666.27196 len=153 frame:-3 start:459 end:1 hypothetical protein GJ496_011023 [Pomphorhynchus laevis]
KVPKEYRKFMLQRCGVPSPTAELCKELSEIRRSRKSMCGCDCSNGHCLPDTCQCIIAGIS
CQSDKPNYPCNCSQSTCMNPFGVHQFSSGHVRNHVISTLCRVRIETELSSRVQWVEREAD
KQYPSIEVPIKFKCGEPIQISLLDQHVIAESRE
>Cluster-2381.0 len=58 frame:3 start:12 end:185 ribose-phosphate pyrophosphokinase 1 isoform X1 [Oncorhynchus mykiss]
LLERSQWNDIKHMETVFDVFDLIPPQPLPRARPPQLRCHQPPVNLTPSCLPARKALA
>Cluster-12666.23805 len=126 frame:-2 start:719 end:342 jg6454 [Pararge aegeria aegeria]
QYVPKNSAHVLDCNICSARFSRYSAVNELLRTALAAAGIISRFEPVGLARENGKRPDGVT
LFPWASGRMLVWDATCPNKSCHGSRRCGIPRRATETEKIQLARRTSIPVCTRCYGDAGCR
RPFRY
>Cluster-12666.36112 len=126 frame:-2 start:378 end:1 unnamed protein product, partial [Adineta ricciae]
NLTHLNHQNILMIFLICCYYCCCCCFSGRYKFRFGECGKRDGQLLYPNRVAVFKLSGDIV
VTERSPTHQVQIFNQHGQFVRKFGSNVLQHPRGVCVDPSGNIIVAECKVMRVFVFDRFGN
VISRFN
>Cluster-12666.42918 len=127 frame:-2 start:383 end:3 hypothetical protein GJ496_005407 [Pomphorhynchus laevis]
EELSYQRIRDNKFIEKACFSCGLVGFYVGSMVQSTFALTTAKKSAAVSKFTSQYSAFRFA
ASYVLHRGLTAGAKHGAKFAFVCYAIMKTGSLCDVYLNKSTPLGYTIGAVAGLGALRLQD
GARPFIG
>Cluster-12666.23574 len=222 frame:3 start:12 end:677 unnamed protein product [Rotaria sordida]||CAF0880391.1 unnamed protein product [Rotaria sordida]||CAF1401779.1 unnamed protein product [Rotaria sordida]||CAF3512319.1 unnamed protein product [Rotaria sordida]||CAF3777215.1 unnamed protein product [Rotaria sordida]
AMTDVLSALEQRLHRLKQKHVDAVKRNNDAVVEEDRVSKLPANHDRRQERITKQLTQLEA
AGKAKSRGEDYERLKSMDYTVQDCERWERRKKRKLGPDPGFSSYDQCTERQYVRLTRQLN
PDMEEYVKQRDQLGEDDFYATTHSLIHGTHAPSEKAVDRLISDINTQAQRRARYSRRRVF
DPAGDIDYINERNRAYNSKIDRFFGKYTTEIKQNLERGTAV
>Cluster-12666.44476 len=243 frame:2 start:80 end:808 hypothetical protein GJ496_010333 [Pomphorhynchus laevis]
LKSMKFHPIHSDNTTLSRDGRKAWRTEGFMGAIIFSGDPLPGKSGKYIFKITHDLGTGWH
GSIRIGLSQVDPLQLKGRVPHSICPSSNKQIAGVPFSRQTEQMVDGKVRITLYYSDGAMY
EIDDDGAVLSFLPLSRQYEGSWLVFDLYGRTVAIETVDISVHGVIEHAENTKTKMIRHQS
VSDRQSSGFEQCSICFCEQANVALVPCGHMVLCPVCSEKINNQHGKCPLCMVRIERLLRI
YT
>Cluster-12666.26709 len=248 frame:-1 start:744 end:1 hypothetical protein GJ496_006732 [Pomphorhynchus laevis]
GQPRSDASYQKGVNSGHMFVSFHNLASTLKLRELSSFKIGGMVQIVAQVVRTHPVHPELT
FGYFRCADCNTDVPRVAQQFKYTQPTLCPNSNCSNRSRFTLDLHKSSFADFQRIRIQECQ
SDLPRGAIPRTFDVILRAEYVESAQAGDRCKFVGCLVAVPDVSAISLPGIKAEPSTLPSA
ADTVAGGVHGLKSLGVRDLKYRLAFLASHAQPVTQRFNMLSSGGGTFAEVKEAVNEATWQ
RVYEISKD
>Cluster-12666.3938 len=135 frame:-2 start:407 end:3 hypothetical protein GJ496_009636 [Pomphorhynchus laevis]
IISFFLFQTSLSCHWVLIYMKIFFSPCLLQCEFLVVSQHLAFEYISFFPQAKSNLNDALE
LAQSINAKFLQLKCHTLRSSMSDSMAPLTVPVEISQEKIKQLSHETGLVCTICNDVLFGR
CESLETLPCSHIFHS
>Cluster-12666.21544 len=128 frame:1 start:445 end:828 hypothetical protein GJ496_007976 [Pomphorhynchus laevis]
LPMKSLFFSQMGVIYLEHPGGPRVFVCSACQTPLTKRSELISTRFTGATGRAFLFNKVVN
LNMSEVQERSMLTGRHFVKDVFCKKCSSKVGWIYEFATEEAQRYKEGRFILERALINELE
GPSSQYE
>Cluster-12666.29014 len=181 frame:3 start:165 end:707 hypothetical protein GJ496_005130 [Pomphorhynchus laevis]
KIQMEQGAPGLVNTPSSKRVKRTVKPTTAVSVKAQQEERRQSGLSTEISEDNKGFKMLAK
LGYQKGTSLGKNKDTGLKKPLGIVLKEDRSGLGHEAERKRKSEIISRIISKRKAVEEDVI
RGDFISRTRDRYRDARILKNLTKSQRICRQLDMENGMSEPDKPELWPVEKSETADGDDTE
D
>Cluster-12666.25763 len=527 frame:2 start:209 end:1789 GATA-binding factor A [Eumeta japonica]
GMETNLFNQQQFTTAIFPLQPERRFTEGSLKCVEHMLVLETMYSAGRECVNCGSHRTNLW
RQDHHGNYLCNICGVYSQMREDTRAATQPVSNIDSDAPASNSVPSPSSSSAATSITPVDA
NESYRCWHGSEVRTRADSEETIVDIESYCGQMPTCSSPQRTSPAASATITTTASSSSSSS
TIVDSSRTIKNQPIYYAANSTCAELNMQLNRKDHGLKREAVTLPRESVLVPLDRGPKIVT
KRRNLQCTNCATLETTLWRKDDHGDPVCNACGLYYRLHKVKRPLSMKKDEIKIRRRMEKF
NRPVQQPYQHLHQQPHQQPYQQPHQQPYQQPHQQHQQSQQLHQQPQQHPHQQPQQPKQQP
HQQTQQQPQQQPQQQPHRQPHQQPPYQQPQQLPQQLPQQQPHQQPQQLPHQEPQHLSQQL
PQQQQPQQPQQPQQLPQQLPQLQHQQPYRHKRIYQQSHERDHHHHHQHQPQIQRPQLHQQ
SCKRSHQQPREQFDQLSHQQSNQLAQQQQQQPQQQQHHLRLASYLT
>Cluster-12666.38311 len=171 frame:-3 start:514 end:2 hypothetical protein GJ496_007879 [Pomphorhynchus laevis]
QRKHSLGSPESIITYQNKHIAMPKGISSNQRLCCGCNGPSAKCKGCKCAKARTPCVNCRA
PECNNSVHIGPQTVCLTSAAEPVGRVADLNPLTDSGSTRTTDTPIIYDLHDTVDRQSHSL
QAIYDVVIQWKPSAVRLPRCAASNEFVEMLAGLYQIAADAHNHDMFALKKA
>Cluster-7611.0 len=115 frame:-1 start:345 end:1 hypothetical protein GJ496_003970 [Pomphorhynchus laevis]
HPGANNIGTSCNDRTVDYILLPPPNVTGRLHIGHALNMMITDTYCRHKGNVRIIPGFDHA
GIATELVVKKNAKRYFEKQELFTETVKWANCTIKDIRKQIEEMKLASVDWSQEYY
>Cluster-12666.11870 len=118 frame:2 start:479 end:832 hypothetical protein GJ496_007231 [Pomphorhynchus laevis]
ASEIRQSRKKHCTHSLKTALLSVVLLQMKIKYLKFSGVAAWRWNLETDVCSICRSDYTGC
CSNCKFPGTECPVAVGRCGHVFHDHCIKTWIDTRTSESSHCPMCRQDWLLKKRLVNT
>Cluster-12666.43791 len=162 frame:3 start:3 end:488 hypothetical protein GJ496_003669 [Pomphorhynchus laevis]
LSNNKHKSTFSIKNLLNLREDQHVAVRPYPLRRENGRLVYECMTCKKRFGQLSNLKVHLR
THTGERPYACDICPKRFSQFAHLQKHVMVHAGNQKIYVCFMCQQRCRHGSVEQMISTCIG
QACRSGQTSQKRRLAKCDEGSFCDQQKRYCTSEMTFFRQLS
>Cluster-12666.23363 len=94 frame:-1 start:312 end:31 uncharacterized protein LOC106470099 [Limulus polyphemus]
QSTEYSEYELHFFPSCNNLVSRMSTVITSTPRSDELVLLGDFNARVGGNFSTCPGISREH
GIGKCNRSGLQLLRTCAIHVLVVTNTLFRLPTR
>Cluster-12666.14926 len=84 frame:-2 start:252 end:1 E3 ubiquitin-protein ligase RBBP6, partial [Trichinella nativa]
VSPSCESRSQAGHIHIAALCLVVTKMSCIHYKFKCDKSFNSILFDGCSVTLNELKRLIIK
KKGLMKHIVDFDLVVTDARTKEGM
>Cluster-12666.42975 len=192 frame:2 start:470 end:1045 hypothetical protein GJ496_008741 [Pomphorhynchus laevis]
FHCTSMRRWNCRRNYDHRSDSIVFRSYAAAAVQCVSCRLLILKHNSTILSTIREAYQEKG
LRGFYRGLGASYLGTLEGMCFFVLYEQLKPALQANPTYSDNVFASASAAMACKALAASVF
YPHEVIRTRQRQMDQTRYTTVWKTAQAIVQEGGTMALFSGYKTSLIRQIPSIAVTMSVYE
FIVAFFSNKTK
>Cluster-12666.30422 len=108 frame:-1 start:325 end:2 hypothetical protein GJ496_000118 [Pomphorhynchus laevis]
YLKAIKVGGGDHVSINAATALLKNAVDVPETNWLDIGALEDVRKVLHENLCVDIRSGVTK
DGRLSKLKVLSQPSGVMLVGPPGCGKTLMAKAVANELSINFLAVSGPE
>Cluster-12666.10507 len=498 frame:3 start:24 end:1517 hypothetical protein GJ496_010075 [Pomphorhynchus laevis]
IGCSFFRKMSTPASVAVENHVDQSPLTDQASSLSYPKLTANVDKRASIEQKHHSEFVDRA
SLLSTTSDFVDYRGLLNQTLVLLVISCGRHVLESLLHHGLQVRFSLLSSMVTLQPIAITF
VLMFFIAVVYAIEIVAVGSSNAVSSTTFSQNDAGDIASKRQVPASGQTSIGKRVLRYVLL
TLVYIMLLAHPVLQFRRAERINRPVYPHIASVVLTVHLTVLLKLVSFCSRDTSVPITPVA
LARALFYFIFAPTLCFQYQYPRNAQIRWSFVARRLIEFVFLSSLMVVIAEQWIIPMIDKD
PVSVFEGDFRITHIIYKIFHLAIPNHVTWIIFFYSFFHSFLNLIAELMRFADREFYTDWW
NASCPSEFWRRWNVPVHKFAIKHVYKPLVAITGNRPLSGYMVFALSALSHEYVASVALRV
NCIYMAGALMVQPLIDHIMYPLVHRAGVEQKSMVRRKWIGNVCLWLACIFGQPITIMLYI
NDYRYHYNYSRNQSLVL
>Cluster-12666.38056 len=134 frame:1 start:94 end:495 hypothetical protein WR25_03157 [Diploscapter pachys]
SLRKLWPEQTKTGRIKWWKLREEDKFGKKAKLARVRLPCLHGVQDIWTALHCTIHLAAKQ
TLGSTKPCQQYIDKENWFWTEGVKDAVKAKKNSYKALRIAQTQKNKDEYHRAKKEARKQV
DIAKSNPPPDNLYR
>Cluster-12666.19007 len=95 frame:-2 start:438 end:154 ERI1 exoribonuclease 3-like isoform X1 [Lytechinus variegatus]
SFRIWLNMKDLCAEVTGKYPKCLSQMAEDLHTTIVGKLHSGYDDCRTIAKLMRVLATVEQ
HQVMQQHHKSADLDDDNRNANYFSALHGKPSSKS
>Cluster-12666.28185 len=139 frame:-1 start:490 end:74 jg3338 [Pararge aegeria aegeria]
EQWTRLGLQQMLSSLFSLLSNERATTHGPRRRRNHITPRAAGLAQEDGKRPECVTLFTWA
SGRMLVWDVTCPNTLTVSHIAQAVTAAGAVASHAEQLKRRKYSCLDERQYQLVLVAMETL
GAVGPSTTNLLKQIGDSS
>Cluster-12666.31687 len=113 frame:-2 start:341 end:3 hypothetical protein GJ496_001985 [Pomphorhynchus laevis]
FAFACRLDPGFYPTNVGQYEGYDGGHSAGCKEVLVKGVRVRTKWCTTCEFYRLPRCSHCS
ECDRCVEHFDHHCPWLNNCVGRRNYPYFFRFLVFLSIHSLLVCVGSGWVVLTH
>Cluster-12666.8678 len=211 frame:-2 start:634 end:2 hypothetical protein GJ496_003051 [Pomphorhynchus laevis]
PEAVGVIPATVLLIVLFLFIPVIFYVGYYHRNSHFVEQEFIQYLSALLAICCMTLLGFAD
DVFDLRWRDKVLLPALASMPILLVYFVNYNLTEISVPRFVATHLFQTPDQTTIDLGVFYY
VWMLVVCIFCTNSINILAGINGVEVGQSLVIAVSILIFNFMELPGYCHKEHLFSMFFIIP
YIFVCLPLLKHNWFPARVFVGDTFCYFSGML
>Cluster-9750.0 len=155 frame:3 start:795 end:1259 PREDICTED: uncharacterized protein LOC107354102 [Acropora digitifera]
WDNIIIISPIKKRLRNMITINDSQFGFIPKTYNPCVPHLYHDSTCNSIDKQMAICIYYLS
KWKMRSIVFPRKLIEWSLRGKHITDYMIRCVMGIHRNSKTRIRIDQILSKFFSISRGIGM
NQITKAVAKEAMEEIMYAIVLIASSEQEARRSEEV
>Cluster-12666.6776 len=185 frame:-1 start:678 end:124 hypothetical protein GJ496_003951, partial [Pomphorhynchus laevis]
NTRDLITLHSRAVSIEVTVSLSPCDSFQLWLCLDYDIRIHMRISTHCYSVQTDDFQFLMV
EMWVCQGFVKQHTGSKRKRTLYLGSIFHSLFLFGLGVAATFLLTEVGKRSYGRLRPHFFE
VCQPDWSKIQCVKRLRHQLAAFSEPGHFHRIRILLNAQQDRVDFSFDEIIFSSASYTCHY
SSIS
>Cluster-12666.7187 len=116 frame:-3 start:348 end:1 FAD-linked sulfhydryl oxidase ALR [Nephila pilipes]
TNTIEFRSRMKGQLCRVCSNFTDWIKGKNTAAKIETAEPQYDDAVRVEATVRVEIVKDCP
LQRGDVGRATWSLLHTMAAYYPDKPSIDEQTSMRRFVKALSETYPCEDCREGFSEE
>Cluster-12666.23045 len=122 frame:3 start:231 end:596 hypothetical protein GJ496_005173 [Pomphorhynchus laevis]
LKINTYRLKMKTYHRLVNAEGSLLAFAGANEEDAKLIAAISNNMWTSVHKSGRYHINESL
QCILIDCEHGRLVIHGVVPGKCVLCLKGSPKAPAGMLKAKAQTLAEHLQDPLSMVISPSI
K
>Cluster-12666.24864 len=47 frame:2 start:2 end:142 PREDICTED: ubiquitin [Papilio polytes]
KEGIPPDQQRLIFAGKQLEDGRTLSDYNIQKESTLHLVLRLRGGSL
>Cluster-12666.41878 len=304 frame:-2 start:914 end:3 unnamed protein product [Rotaria magnacalcarata]||CAF2079405.1 unnamed protein product [Rotaria magnacalcarata]||CAF3772922.1 unnamed protein product [Rotaria magnacalcarata]
TSPRCSELCVGGCSASDPNKCHSCRYLRIFQTGQCLNRSDQCPPGDHNGEKLYMFEKWLC
LTETQCMQMDRYYLSPLDEHGDDHIGYVLGDQCVVDCRMALRLPDFRCRSDPESRACSKR
QIKLRPNIESVKGCQSITHLHIGLDYCNVVKCDTSEEQHELDNAFAALREVNNTLVAHHS
NSIKSLNFMRRISRIGTNHTKSMQSRFALEIVGNQKLTELWNPVQDFQLQGNVIIARNPL
LCVDVVKLFLQRIGYEVPANSTWLNTNGYMQECESQVMKANVKEPRVDTVTVCWDLVAEG
SSKH
>Cluster-12666.10354 len=313 frame:1 start:1 end:939 hypothetical protein HPB47_015717 [Ixodes persulcatus]
QTTNTISNYGAIVKQGKNITSMQSDSFTDSSTSSSTTSSRSSISSEERDHRIKCHEEAKV
QTALSLDPRVTLFADLGCIVTAGDLQRLRSSECMNDALVNTYMQMIVFRLSVGSLVTKPI
RSDVYAFSSLFWTELDVYIGRGHVSGLHRRHANALLLSVEKPLLGNDVQTLEDVKRTFAA
LQRGDNVSTSPPFTMILMPIIQKGHWALAVLHPESKQIKFFNSLNSQRLDTGFVDDIRNT
LLALVNSMTSDGGWEFQIKTGLPQQRSSFDCGVFVCQYAKCVALDLPMSFSHKQVESLRR
QMLLEFIAGELI
>Cluster-12666.5233 len=229 frame:-2 start:687 end:1 hypothetical protein GJ496_010204 [Pomphorhynchus laevis]
SKFEFKPYPAESPANDLAIVFDLICTLFPESEQFPLQQGVKQLSNDPSGLVHYAPGILWR
AIATKLVTRNDVNDWPYLLRPYYKALNDFILEASDSSRNLDIHKLELLFNMVEPTPNSWH
VDNFVQRFAANHSMVTFCPTKSATQCGPEKPASVGFINLMGPGSRIAIARRFCNMLLKGN
SSKEQHGVIGPGGVETFARILSFPENEIIGTGDIANLLRVCCRDRQFSS
>Cluster-12666.14522 len=144 frame:-2 start:434 end:3 hypothetical protein GJ496_001429 [Pomphorhynchus laevis]
SARTNKRIQRDSGNVRVRRGATVNTSNLWPNGVIPFVISHDYPGTLLHMIYESMMMWMEG
TCLYFTEGTRNHHSWLEILPGACGCCSQVGRQTIGAQYLYLGDECDTPGIMAHEFGHAIG
FWHEHTRPDRDDYIYIVDENIENE
>Cluster-12666.12715 len=142 frame:3 start:345 end:770 hypothetical protein GJ496_006153 [Pomphorhynchus laevis]
IAIDYSDYFEYPKQMSFKVVESEHCPRCDKPVYFAEERNVAGRKWHKTCYKCGLCKRSLE
STTLAVFESNIFCKHCYARKYGPKGYGFGVGAGVLGMDAGEHLGNKETMMTNRPHDYVPG
GYDDEATSGVAPGETTADADE
>Cluster-12666.31234 len=123 frame:-2 start:369 end:1 hypothetical protein GJ496_005493 [Pomphorhynchus laevis]
LNVGDSNYLVIRDGKCFACGDRSYRNDGSEAPLQLDVYPWSFEDRAQFMIESGEIGDIDS
MQESHQLQPGDIVCMASDGVFDCIKVDDMVGVIRSNVPVSTASSMKQGSSVQSIKSMLTR
AAR
>Cluster-12666.37407 len=108 frame:-1 start:326 end:3 hypothetical protein GJ496_005660 [Pomphorhynchus laevis]
YHDNKQRNIITLVSNDRKSKGHWAEPTSHKVPQSLRNITDYSSSSNLENEVDKCTLRVSR
IPLHCHNIASIHDYFSKFGNVVHAEISQNTFPNSAIVSFSSAAGAQAA
>Cluster-12666.21542 len=74 frame:-1 start:773 end:552 hypothetical protein GJ496_008190 [Pomphorhynchus laevis]
ELMVRLRAGEIKLKADGKASHTIERGCEHCFQYKSIGVESDENNQRQLGERWIGRMHTDR
PPGVNIDKHMSLT
>Cluster-12666.43478 len=146 frame:-1 start:438 end:1 unnamed protein product [Mytilus coruscus]
SPNKVHPSLVAARSHIQVPPTIEPTCESMMSSITPVSPSSEASHRCHTCRKRIGITHQVI
DCDYCRKWYHALCENVRPSLFIAKIDDPSRVTWCCSRCSCSANRNEAEFTSSPGFIPCYH
QINPETYQDATRSRTTGLSRHSRRGR
>Cluster-12666.27790 len=110 frame:-2 start:331 end:2 hypothetical protein Y032_0016g3084 [Ancylostoma ceylanicum]
GISEKNEEGEQLLEFATTHNLTITNTNFKKRSSHMYTYYHGTGTQVRKSQNDSVLVRRKH
KKTVLDANAIPSETTVTQHMPLISDLKLEALCKLRPEQTKMSRIKCWKLR
>Cluster-12666.23808 len=170 frame:1 start:892 end:1401 baculoviral IAP repeat-containing protein 3 isoform X4 [Hyposmocoma kahamanoa]
ASSFKQAHGIIHISKKKSYRFYMNRTADNVDIALRNVDETAKESDKALVSQHQKPNITRA
DRTLLGSIFNRDFALIKSLDTQMMVHKQMTDADNRDSKTKVADDNGPSKEEGPFREISTD
ICKICVTEEQNCVVVPCGHMLACKRCLASLTECPVCRVTIQRLQRVYHS
>Cluster-12666.39116 len=197 frame:-3 start:592 end:2 hypothetical protein GJ496_002887 [Pomphorhynchus laevis]
CPCCKRSFILDRFAVHFTSCARRAAVRRQVFISSKKRAVKVGNKLLDVREVDISEWEKEF
QENGTIWRRKYGKFRQQMTETRNHMAGLKLGDPMPTPQPSEIPDDYRRCPHCCRHFHRMV
AERHIPFCETRFNRLATDLKFNSFSQAKTEHQLRAEKRRNYMTPMQRTRIPIRSKNPPIP
AAKSNNSFQILNGVAAS
>Cluster-12666.25574 len=107 frame:-1 start:323 end:3 dnaJ homolog subfamily A member 2-like [Actinia tenebrosa]
AVRKCPKCKGAGIYLETRRIGPGMIQQMQSHCRDCMGEGDIVREEDKCKRCQGKKVVEEK
RKMEVQITPGMENRAMIPLRGKGHHMPDTEPGDVVVVLCQEDHDVFT
>Cluster-12666.24633 len=276 frame:2 start:38 end:865 hypothetical protein GJ496_004139 [Pomphorhynchus laevis]
SKTPKIKIMSFNIMPVKLTARCSHEHHLLYRMNSQKRTKNNDIDQNCVLFVVNIPPYCAD
DDLLMALFCCFGNIRNVYVHAKPCVDFVLSKPDENNRVFQDEFVDKHRGFHVAYIIYSNA
GSVRKAMQQQPLKDAVVLREINPSLAAGLTSYQFEHDKSFVDEEKMMESIETYLVEYDRQ
MKKLEADEQRKAEEADGWIEVTRKSKKTRASTKTGIQAKTKPRRKKQHKKLQLQNFYSFQ
IKESRMQKIAELRKKFEEDRKRIVEMKAQRKFRPF
>Cluster-12666.32867 len=145 frame:-1 start:436 end:2 hypothetical protein GJ496_000109 [Pomphorhynchus laevis]
TQFIDFQTIAMLTRRMLNFVCRAGSSSLLPQRPIIPQRRLPMLGNRQPLSTIAVSPPVSS
SRIVAGKLDASHMKYLRFRCGKCRTTNEATFRSSSYQNGIVLVKCEGCCVHHVIADNYGW
FSDMEGMKNIEELMEAKKVMSSVDQ
>Cluster-12666.20755 len=278 frame:-3 start:859 end:26 Hypothetical predicted protein [Mytilus galloprovincialis]
TIHQQCPVNTSHRHPNMQQQQQQQHHNHHHHEDMVNSQMNSSHQARHHHQQQNSTFYQQP
QFHHNHHNNNNINGQSSDPTITTTVMMMNQRPVQTTSTVRSSRRQTGHSSQPHFYHHHQQ
QAHVGGPIHAQFTTMDHHRTPQRTRSSRQRRDNDPVPTVRLSQLKTGVDIEKLSTKEMKQ
MLDYHLVSTVGCIEKKDLVNKVKELLEDEKERRRLREQQETTDSDGRTMCKICMDDVIDC
VLVECGHMVSCIECGKRLQNCPVCRQPIERVLKTFRS
>Cluster-12666.32933 len=285 frame:1 start:898 end:1752 hypothetical protein GJ496_009619 [Pomphorhynchus laevis]
LFAGSSDAIIDNDDVQEEPEAKNPRLNVAEAETHAVEISNDNPVTGVDSGVSTGAEGSRR
AEGDCSADRGESADGMSYSERQEVSGEDRSEPIAQASTTTNDVEQQHTRRSRRRRLKRSD
PVAEPTLGEPSEEASRKRSKHPKSHNPKKAKRSSRRRKADPEDNDQQIEERPTVVIEQPE
QHLCAICLDTIEYKDGKCFGLMENCNHSYCYACLECWRRSGSYEPEFLRKCPVCKKSSWY
NVPCTKYLMGMARDRYIIQYLIRHPEKNVFFPFILWDKKPTENQ
>Cluster-12666.33305 len=201 frame:-1 start:603 end:1 hypothetical protein GJ496_011768 [Pomphorhynchus laevis]
MPKKKTGQRKKHEKQRERIKMQNLASKQCDLADQFCNIRMECYQCGNQQRLRAFCYFCGS
VPKMPSCGHCGKMKCNGQSPCVIKHGNATVSGMQFVGAICDFCETWICHSHECLTTHACS
CPLIDAVCHECRRTVDEHGGRIFKCPYCGELLCEDDQLEHQASCQTLDSEDYKCVSCNRM
GQLSCLRCKACFCDTHVKRKG
>Cluster-12666.19504 len=146 frame:2 start:146 end:583 hypothetical protein GJ496_000870 [Pomphorhynchus laevis]
TMPSFRRGRRPPPEGWELIEPTLDELESRMREAENAPHEGKRIVESMWPIFRIHNQRSRY
VFDLYYKRKVISKELYEYCLDEGFADRNLIAKWKKPGYENLCCLRCIQTRDTNFSTNCIC
RVPRSKLEEGRVIECVHCGCRGCSG
>Cluster-12540.0 len=41 frame:3 start:108 end:230 uncharacterized protein LOC101847595 [Aplysia californica]
KFGCPRSFINIVRQLHGRMQGRVVGDGEESWVFLVPIGVK
>Cluster-12666.35738 len=182 frame:-3 start:547 end:2 hypothetical protein GJ496_007350 [Pomphorhynchus laevis]
AATSRRRHRYLKMKRRRHTDSKENSRLTPISKKNTIRRVTKRSRRPAAKNREKHEPLSTV
CNRIETNSNGWSDHTNSSPYQQLSTVQKSVAPNPLDLFDKSPVKHSDRKYSRKPCPKCRR
RCLVDDTYKKGTCQYSHCRFRFCTLCLDRYHPLARCRSPTHHFPRTIKSFSRTDNKDRCP
FR
>Cluster-12666.15396 len=144 frame:3 start:3 end:434 RUN and FYVE domain-containing protein 2 isoform X1 [Folsomia candida]
SNNKHNNVLAMIENQSNDEIVASVVQKLLDICHLNDDNISLYELMQSLARKRIDVQVWPN
ATVEITNSSMDSWTMLPENMRYLGSLEPNWQSGEAVKICTGCSREFGLQMRKHHCRSCGR
VFCNQCTRGRLCLTFLEGAQRVCD
>Cluster-12666.34220 len=118 frame:-2 start:356 end:3 unnamed protein product [Rotaria sp. Silwood2]
YRCSVIGCRKLSIGYAQAIRHARKHAEMDPTEYACDCCGKVFAGIAGIKRHLLTHMIAQT
EILSRDNVTSQSLATRESYDCDVCLKSMWDLSVSAFVNISLFFNFIFFLRILLSSFDC
>Cluster-12666.11541 len=109 frame:-1 start:332 end:6 hypothetical protein GJ496_007231 [Pomphorhynchus laevis]
KKHCTHSLKTALLSVVLLQMKIKYLKFSGVAAWRWNLETDVCSICRSDYTGCCSNCKFPG
TECPVAVGRCGHVFHDHCIKTWIDTRTSESSHCPMCRQDWLLKKRLVNT
>Cluster-12666.6447 len=165 frame:1 start:229 end:723 hypothetical protein GJ496_012004 [Pomphorhynchus laevis]
VDMIDCGAQCGLSPCGGGCHLCPTCNPNQFSPNNYCYPPSTIMSGYGSPGYVHGAMYPAP
AAGQPRVFRQVFYAPEPLPAHVMHRRRAATPPEDVMEAITVFRPQRRIIHDIVEQPVQPV
PIVKRTGMMTEPEPPGRYRRVVYVPPTSLSFHEHPAAGFFPMPY
>Cluster-12666.6448 len=165 frame:-2 start:678 end:184 hypothetical protein GJ496_012004 [Pomphorhynchus laevis]
VDMIDCGAQCGLSPCGGGCHLCPTCNPNQFSPNNYCYPPSTIMSGYGSPGYVHGAMYPAP
AAGQPRVFRQVFYAPEPPPAHVMHRRRAATPPADIMEAITVFRPQRRIIHDIVEQPVQPV
PIVKRTCMMTEPEPPGRYRRVVYVPPTSLSFHEHPAAGFFPMPY
>Cluster-12666.33298 len=121 frame:1 start:52 end:414 uncharacterized protein LOC122370853 [Amphibalanus amphitrite]
ESGLWLHAIPITPWGTQLDPETLRIASALRAGSSVYQTHTCRHGRLFDPMGLHGLSCRYN
AGRLPRHAELNSVIKRSLQHADLPAILEISGLGWEDGKRPDGITTFPFENVQKSIRTVPI
>Cluster-12666.25701 len=110 frame:-3 start:522 end:193 hypothetical protein GJ496_001173 [Pomphorhynchus laevis]
DDDVMAGHYQDRSRAQIVSLVKKMMKLRPEPMQAVCDKYPKWAREFQQQSHELFIDHDRS
VLFLDENSTGSMRMIGAGGGNRNIAGYLTSGSAINSGDLPPPVDQVDTT
>Cluster-12666.34889 len=134 frame:-2 start:404 end:3 unnamed protein product [Rotaria socialis]||CAF4521645.1 unnamed protein product [Rotaria socialis]||CAF4522810.1 unnamed protein product [Rotaria socialis]
DNHNHLRHSAIDAAIQADGFQKRSEHIHDDAPDDARDDAAQAINAQSTEQSPNNNSNLPT
KTRKTQDDMYLSKHRLLIDVTPCGNCPGEGGKAVELTEEEKQKYDIDKIMKVDFFNTIVS
DKISLWRSIPDTRN
>Cluster-12666.20057 len=123 frame:1 start:1 end:369 craniofacial development protein 2-like [Vanessa cardui]
GKDNTGYEASHGGFGFENCNESGVRCLELGKTLMCSLGSLIANTFFRKKEEHLIRHKSGE
RQSTIDFALISRKLWKSVKNAEVLTGYERIPSHQPLIVDLRIECKEPECKHSIYQPRIKH
GS
>Cluster-12666.34190 len=348 frame:2 start:1853 end:2896 hypothetical protein WR25_19657 isoform A [Diploscapter pachys]
FFNQPFSASLSNAHSSEAFSFISHEPSFCHRHQLSYLCFKVHRHATRCSTSKIDIKCIRG
IKVGFFVNMLQSDSYVIMHFYEVPRFQEEMGNQSWMSNMFRSVIMSRNFNIVGPIYFFLT
MLVNQCYLGIMVMFPAKHPTWDIYAFAEVIVIVYLVSQILLNWLAYLIVDLSGCPSQRAF
KYVDTNSGSNDQQGYNHVVAVVGDIDSWKHAGRMCRSCGQSHQLIDRNHYCKLCQVCVVK
RCHHCFVVGRCIGQANQAMFVKVMIWCAVAVIYSTCMQLYYVECVSLHGSIWYERVFSLW
QYHPLRACTQWAMGYVDLYTAFLHASMFFSAVIVAGASVAAGQQLYLI
>Cluster-12666.30362 len=122 frame:-2 start:403 end:38 hypothetical protein GJ496_003596 [Pomphorhynchus laevis]
KHQESDDHDEDGCQEDSGKIAKVKCSGSNLVIPPHRKRKSNMSSILDTINKKTKPTIYQK
SKEDWQKFKTDSNLTDEMTAYSKGKDCYLDKRTFLENSRLREHENERNKRLSKRKDRNEK
P
>Cluster-12666.19627 len=294 frame:1 start:103 end:984 pyridoxal phosphate homeostasis protein-like [Homarus americanus]
QLITAFDDSSVNSSCLALECFKYWQSPFPQDLKVVFVPVFDKMDKARKTLVTANLAYVKH
AIAAACLKARREDQPTLVAVSKRQSVALILEAYEAGHRDFGENYAVELLEKASDQRILTQ
CPDINWHLIGHLQGNKVRKVLSIPRLLCIHSLDSAKLADSINSVLDDPSNQSRLPIDVFI
QVNTSGEDNKSGITPGDTLTSICQHIKLNCARLHLCGLMTIGCMVTSLNSSETESCQNND
FNILNRCRDDLIGMQLMQDSAQLSMGMSLDYVTAIIQGSTHVRVGSLIFGQRG
>Cluster-12666.12343 len=338 frame:2 start:2 end:1015 PREDICTED: LOW QUALITY PROTEIN: cytosolic Fe-S cluster assembly factor nubp1-B-like [Branchiostoma belcheri]
DYQTTNTMSDENPKSGPELPEHCPGPESKDAGYEDTCQGCPNRSACQSGKPYDPVTNDPE
VEAFIQSVQTRIIVMSGKGGVGKSTITALLALGLASRRGLEVGLIDGDLCGPNIPKLLNI
QDETVHRVMSCSSAGETGKSMMIPVMAHENLTVISSAFLLRSRADALIWRGPKKNGLLKQ
FVTDVQWVEPGGSGVDCVIVDTPPGTSDEHLSLCGLLKPTGAVIVTQSHILSIRDVQRQI
TFCKKLQIPIVAVVENMSSVVCPDCGQRSRLFKSDRQNLTDLVETVQQQQSKVAKVIEVC
AASEYQSLISLFSRSDDDPPPTHVNDAIEQLCNLVSN
>Cluster-8865.0 len=101 frame:1 start:1 end:303 60S ribosomal protein L37 [Oncorhynchus mykiss]||XP_024294017.1 60S ribosomal protein L37 [Oncorhynchus tshawytscha]||XP_029534476.1 60S ribosomal protein L37-like [Oncorhynchus nerka]
FGKKMTKGTSSFGKRRNKTHALCRRCGSKAYHLQKSSCGKCGYPEKRKRKYNWSAKAKRR
NTTGSGRIRHLRVVYRRFRNGFREGTVPKPKRAAVAASSS
>Cluster-12666.32939 len=496 frame:1 start:2704 end:4191 unnamed protein product [Rotaria sp. Silwood2]
TAIIKKRSWNVDIIRYHQTLIRLSSYVNQAIIRRETGYHQTRMGSRTSGMLHHPSQHRAS
RDSSCLELRHKRSHTGSRQTDNGEATVLNSLKEVGRKLSSSFRYLCGEGHNSSSEHTATT
TASTTSPVNTSVRTDDDASYLSYANFCFLSTRRVRSTIHQHPHNFNNQQLRSTESRRSKS
GKRWNYSSIRTQHGNTNYPVRSHELAFLPEFPTKGIITEASFEVVDVIARGAFGNVIKVR
EKSTHRIFALKIMSKRQIIRDRAIQQVKDEARIACAVSSQPFIVYTYYYWQSKRYLYLLS
QYVPKGELLQLWAEYRPLPEIVVSIYVAEVAMVLDYLHSHHIIYRDLKMENILLDNRGHI
QITDFGLSKPLRRGNRTTTICGTLQYIAPEVLTISPYDHAVDWWSLGVLTFALILGNYPY
SSASDHISMANLVLNSKIDLTNAKCSMMAKSLLQRLLDRNPQCRLKSLIELRKHPFVPRE
FEVLCQRQFSVFQLL
>Cluster-12666.19432 len=323 frame:1 start:1 end:969 hypothetical protein GJ496_008035 [Pomphorhynchus laevis]
DYQTTNTMPGNDDHLEPNHNTKYLKLEGDVALPTGKDLPLLSLQHAAGLSPSGEKLRRPQ
QQQQHVSTNQPPPKPHHISQLQPQQPQQPQLSQQPQQPQQNPQQPQQKLKQPQQKPRQPQ
HPQPQQLQNQQAQQPQRQQPQNQKAQQPQHQQPQHQPQHQQPQNQPQQPQHQQPQHQPPQ
HQQPQHQQPQHQQPQHQQPQHQQHNQPGTVQQAQKREPCSVRYRQLMQAIREMRKDVTAN
YLGNKGAAERLKRNIMTTRNMIRECQIECDRIMASQPRQQQQQHQQHQRGQPQQQQQQAK
QQAKHQYQRQQTQHQRQNQVQQ
>Cluster-12666.13501 len=132 frame:2 start:2 end:397 unnamed protein product [Rotaria sordida]
YQTTNTMTTVRELVLLAFLSAAGLTLLVCSCALSFYNWWPALVMICYVLTPLPMCIGKRT
CPGYDVDTSGGSCDFAYFLSSSFLTSAFGLPVILARCGVIRVGSMCLTIAANFIIYTAMW
LYSRTQFSSQY
>Cluster-12666.39259 len=120 frame:-2 start:362 end:3 Pre-mRNA-processing-splicing factor 8 [Periplaneta americana]
VDAQKEDMPPEHVRKIIRDHGDMTNRKYRHDKRVYLGALKYMPHAVLKLLENIPMPWEQI
RDVKVIYHITGAITFVNEIPWVVEPVYLAQWGTMWIMMRREKRDRRHFKRMRFPPFDDEE
>Cluster-12666.20555 len=202 frame:2 start:347 end:952 hypothetical protein GJ496_005568 [Pomphorhynchus laevis]
QSFLAIMLYLFPFILLLHSSLEQLIPYEAPSHLTTLGLCGIEIRRMAPTIWVTCPNAHQQ
GNGFFKLFGYINGMNSASMKMRMTVPVIMRSTNSMSFFLPMNQPPLPTNPELKLEMFPEM
NIAVLKFGGFATRQSIDFYVNRLADTLRRMRMPFDSRCFIVAQYNDPKTLEGRLNEIWIT
LGDVIRISRNNGGVLSQFRVT
>Cluster-12666.3390 len=121 frame:-1 start:381 end:19 uncharacterized protein LOC115229755 [Octopus sinensis]
LRIGSALRAGSSMCQTHTCRHGRLFDPMGLHGLSCRYNAGRLLRHAELNNVIKRSLQHAC
LPAILEILGLDRDDGKRPDGITTFPFKNVQKSIRTVPIRTNCYRNHMSVRTNNISHNKKK
>Cluster-12666.23269 len=158 frame:-2 start:475 end:2 hypothetical protein GJ496_012004 [Pomphorhynchus laevis]
FVKTLSMSEKSYPTGGIYTGNFSGAADAATEGASFHPAAIGGHDFGYGSGRGHFPGVGVS
PPFGSGQSLPCPGGHDCGGKVFHQTLHGPEQPPEHVVCRRRLPTPPPNVHEQTIVIKPRR
RIIHEIIERPICPPPIVRTKYVMAPPDPPHYSRSTVSV
>Cluster-12666.41262 len=120 frame:-3 start:479 end:120 cell division control protein 42 homolog [Arvicola amphibius]
YSRSSVFVICFDVTNPASFKNVIAWCKEIRTESSQTPVILIGTKIDLRDDDEVIDSLLKS
KQTPVSRSDAESLAWSLNLNEYGECSAKTGQGVKDVFDCIVTVAMKSRIKKASGRCTIL
>Cluster-12666.31876 len=184 frame:-2 start:552 end:1 uncharacterized protein LOC115204872, partial [Salmo trutta]
KVRSCYPLLRNIRRIRKMTNVSISRTLISSLLLLRIDYYLSLLSNSPHCVIDPLFRLLRT
TAITQLRHQRFDSISRNMIKLRWLDLKHRIIYISFFLAFYIIRRPPPYIRLPLHSFVVPT
AIRLRSSKKLLAHIPPHPSNCGRRSFFVVAPQLWNLITLDLRHIVNQTTSILRLQSYLFH
DQTL
>Cluster-12666.4335 len=93 frame:1 start:1 end:279 hypothetical protein CRE_03576 [Caenorhabditis remanei]
GDNRLIPPKSSYRRRCLAPRCRLISSWGCSRSQGYGCSPFKEVRELGLKRRETVWSLSAV
GVGYLTEPAPSTRGPEWTYLWCTGCHANGIAG
>Cluster-12666.18535 len=86 frame:2 start:68 end:325 hypothetical protein GJ496_011477 [Pomphorhynchus laevis]
TENSVFFGMFPNSIRKQKSKENAKNYRCQRCLQLGHWTYECTNERKYVYQSARDRRHLRL
LAAADSKATEDKARADEGTRKVCVE
>Cluster-12666.18533 len=86 frame:-1 start:424 end:167 hypothetical protein GJ496_011477 [Pomphorhynchus laevis]
TENSVFFGMFPNSIRKQKSKENAKNYRCQRCLQLGHWTYECTNERKYVYQSARDRRHLRL
LAAADSKATEDKARADEGTRKVCVE
>Cluster-12666.32357 len=54 frame:-3 start:330 end:169 Paxillin [Trichoplax sp. H2]
SGPIHGRCVTVANRRYHPEHFICTFCSVALSSTNFKQNYNNPYCVQCYSKLFD
>Cluster-12666.18533 len=86 frame:-1 start:424 end:167 hypothetical protein GJ496_011477 [Pomphorhynchus laevis]
TENSVFFGMFPNSIRKQKSKENAKNYRCQRCLQLGHWTYECTNERKYVYQSARDRRHLRL
LAAADSKATEDKARADEGTRKVCVE
>Cluster-12666.32357 len=54 frame:-3 start:330 end:169 Paxillin [Trichoplax sp. H2]
SGPIHGRCVTVANRRYHPEHFICTFCSVALSSTNFKQNYNNPYCVQCYSKLFD
>Cluster-12666.24129 len=399 frame:2 start:1040 end:2236 unnamed protein product [Didymodactylos carnosus]||CAF3672377.1 unnamed protein product [Didymodactylos carnosus]
EASDELFSSAGQFGNSSKITVTCHSEVTVTEFQPRRSCPATTMFLSPCCVSAETREQRKI
NAEIERQLRVDKRNQRRELKLLLLGTGESGKSTFIKQMRIIHGCGFSEDDKKGYIRLVYQ
NLFMAISTLVKAIDSLDIPYSIADNEEHSMLIKSLEGDQLISLEPHQVTAIKSLWADPSM
QECYQRRREYHLTDSAKYYLDDIDRLSRPDYIPSEQDILRVRVPTTGIIEYPFDLENIVF
RMVDVGGQRSERRKWIHCFENVTSIMFLAALSEYDQVLVESDDENRMEESKALFRTIIGY
PWFQNSSVILFLNKKDLLEEKIAYSHLADFFPEFTGPKRDAQSAREFILKMYIDLNPDND
KIIYSHFTCATDTENIRFVFAAVKDTILQLNLKEYNLV
>Cluster-12666.34847 len=149 frame:-1 start:447 end:1 hypothetical protein GJ496_007408 [Pomphorhynchus laevis]
IMRCTHCGSSNVDTDHARGDTACMDCGAVLRGNLLVTEMEFEETSGGRARAVGQFVHEGE
TAWTSMGGIHGKSRASREMTLYNAKKHITAMGTILRMPQLLIDMASNFYRMAYEHRLTRG
HKLAHTVASCLYISARLEGTPHMLLDFCD
>Cluster-12666.12371 len=365 frame:1 start:43 end:1137 uracil-DNA glycosylase 2-like isoform X1 [Ischnura elegans]
QMPSPGQVKVVNGCMDKFLVSSKSRGTSGCSTKSACNSSERRDEEVKLNKLPWMSRQMLT
VNIAGEWRDLLEHEARQAYFAKLSNFVTTQRRVFTVYPPEEDVFSWAELCPFDQIKVVIF
GQDPYHQQGQAHGLCFSVRPDVAIPASLKNIYKELQSTVKGFTTPKHGYLVGWAKQGVLL
LNACLTVQDSKPNSHTNKGWETLTSNIVKLVNERLLGVVFVLWGVSAQSKESSISKDRHH
ILKAAHPSPLSAHRGFFGCDHFNKINKILADQGKLSINWNHLPDTLIIRLIYPTVRLMCP
PDTLCRRKRSFKLPSSAATDDEEDEEKQTRAAGHKRSSSSDAVNGKRAEMKVKKTSGCEQ
SVEE
>Cluster-12666.29634 len=125 frame:-1 start:375 end:1 5formyltetrahydrofolate cyclo-ligase subfamily protein [Acanthamoeba castellanii str. Neff]||ELR23908.1 5formyltetrahydrofolate cyclo-ligase subfamily protein [Acanthamoeba castellanii str. Neff]
GIGTKILKSIEFRNGSDAPGCGAIIMRSFTRYTTSTELRLNKWKIAEPVERRLIPVEEID
ALIAPGLIFSTFDGQRLGRGRGFYDRYIAEMRRLSLQNNRRVHVIGLAFDVQLENCPIPS
DQRDQ
>Cluster-12666.21364 len=407 frame:1 start:295 end:1515 hypothetical protein GJ496_006084 [Pomphorhynchus laevis]
IHLNCGDFRRELVFQQDLGVDTLPLYLRNMQITYFFILWASTVLCDVYMHNPPGSNNRLY
ENRAGDMNDRRLFNSQNAFQAGYQRRLPGNVTTSHYYAGSTLRLKWTTYPACSPQYFSDC
SLVLQYMCSYRLRDGRTPATIGDEPDRDDRCGMHENERFRRHCFVRQRNKRVKTPQQFVC
RSSACSPDNENGVKYGNECPEERFYHPSWIPSPWVDIAVLTTNTERCHEYRTQSHNIRSR
STCSLTNISSAVFQYLKLFGTVPSTRQECNQARISIDGSRTLHTTWISVPKLGKASPVCL
PLERERTQHSFEWTLPTIVSGNQTSGKCVVRIRYIVPGLYVSSACEPEKLLTICDGNFNC
CVLDTTSLLLIRLILIRQQGPDSQDEKHQSVTFLSGTLPESSYSRT
>Cluster-12666.13435 len=90 frame:-3 start:272 end:3 hypothetical protein K1T71_005322 [Dendrolimus kikuchii]
AVSCGSLLTNLNAYDALIILRNSISLSKMSFCAQVLALLPKRGNSLNFDFEVHRLLCNVL
NGSLDDQAWDQSTLPIRLGGLGFRTASETA
>Cluster-5329.0 len=480 frame:1 start:697 end:2136 homeobox protein HoxB3ab [Salmo salar]||ABV82074.1 homeobox protein HoxB3ab [Salmo salar]||ABW77480.1 homeobox protein HoxB3ab [Salmo salar]
LLPRLFLIAAEMELDRSIQIKQTSQIKRKADDIIDRSSPKTKKSRKIEHVGDSSSARSDN
DHRLFPWMKESRRGWGTRKRRNGNSSDDESSTWKRSRTSYSNEQLVELEKEFLFNRYLPR
SRRLVLAAQLKLSERQIKIWFQNRRMKMKREQRCKVTSRDGDVHQESYLNQYSPMVDGDT
RQHFQHPMMSQNNVDYLHGFTPVSMLNFHSTDSISSMVCPRLVNSYPMGGREAPECKLET
LATSVQHPPQVNSYCQPFASSACNHRESLSSHQSSLQSRSFLYSNLINCYQQQQGYHPLS
PATSLPIRNHASHFDFKPFPMHYSQGSRMTGSYNPAYIQSCDFAQHGDEFECSVQANNFC
PGSRWNGLLMNRRHTGTDIPFEPPTTCAKPTHGCQESKAGMIIEAYHNNSNNSNGQRKYD
ETPNTANPFHSISSEPISIENPPRIVDQTDKHTKRHPLADCEMFEQLSAENCRKLKNSR
>Cluster-253.0 len=111 frame:3 start:3 end:335 60S ribosomal protein L36a [Salmo salar]||XP_029581741.1 60S ribosomal protein L36a-like [Salmo trutta]
RVAAMVNVPKTRRTYCKKCKRHQLHKVTQYKKGKDSLYAQGKRRYDRKQSGYGGQTKPIF
RKKAKTTKKIVLRLECVEPNCRAKRMVPIKRCKHFELGGDKKRKGQVIQF
>Cluster-6087.0 len=106 frame:-3 start:340 end:23 60S ribosomal protein L36a [Salmo salar]
VNVPKTRRTYCKKCKRHQLHKVTQYKKGKDSLYAQGKRRYDRKQSGYGGQTKPIFRKKAK
TTKKIVLRLECVEPNCRAKRMVPIKRCKHFELGGDKKRKGQVIQF
>Cluster-10688.0 len=108 frame:1 start:1 end:324 unnamed protein product [Oncorhynchus mykiss]
VMVNVPKTRRTYCKKCKKHQTHKVTQYKKGKDSLYAQGKRRYDRKQSGYGGQTKPIFRKK
AKTTKKIVLRLECVEPNCRQKRMVPIKRCKHFELGGDKKRKGQVIQF
>Cluster-12666.25731 len=116 frame:1 start:1 end:348 hypothetical protein M8J77_009188 [Diaphorina citri]
LGEVQFFNYLGNRLDTQSLARTTVTRRIHTAWLKYREVLGCLCTRGFSLKTQERLYEAYV
RSTMIYGSKTWPLKKADIRRLTSTERRMLRMVSRVTLADRIKSEVIISRMKIAPME
>Cluster-12666.21679 len=163 frame:-2 start:489 end:1 unnamed protein product [Rotaria sp. Silwood1]
VKCVVWHPYKGMVVSGSKDSQQPIILWDPRSGKKLHTLHAHKNTCTDLKWNPMNGNWLLS
ASRDHMCKLFDIRYLAKDIQAFRGHKKEACAVSWHPIHEQLFASGGSDGSLYFWLVGAEK
ELAGMDDAHDGMVWDLSWHPLGHMLVTGSNDHTTRFWTRNRPG
>Cluster-12666.23349 len=113 frame:-2 start:931 end:593 hypothetical protein GJ496_007723 [Pomphorhynchus laevis]
MPIEKRNEMKGVVYVDTCEKCHVQYVGETKHALKDRFNKRRPHIKIGMKADGIASHEIKE
EKDHDMSIQILDIVDDETERKAVEQNWTGNLYTDVKPGLNDDEHIYTWRDVG
>Cluster-12666.19590 len=191 frame:3 start:618 end:1190 hypothetical protein GJ496_005113 [Pomphorhynchus laevis]
FRVNCSFYFKIGACRHGEKCSRVHNKPAFSQTVIMKNLYLNPRNTNRVSGKPNNEDMTVE
DEQQHFDDFFEEVWTEIEAKYGEIEELNVCDNLGEHLVGNIYVKFRKEQDAEKAVEDLNN
RWFDGKPIYAELSPVTDFKEASCRKFEVGDCRRGGFCNFMHIKNVSHDVRKRLMGHKRRR
SRSRSPRRHR
>Cluster-12666.20255 len=629 frame:1 start:1 end:1887 unnamed protein product, partial [Rotaria socialis]
VPIFQTLKAIIVAQVRKSSNRTAVLSLIAYMSSRNTIPSSQNKPTPPPALVVRIPDQRNA
VSSTTSNNLLPSISDVLSRHNSVGIGPPTSDLFSGWSSYPLQLPGNISREMITGSSSFPG
NNRMEISRNNNNGYNNSHTMLGGSQFIPQGHLHGNSHQVMISQVEFLNQLCSKNALALCA
AATLHQQRQQMEQQQNIEHIQKQQSQDELQLQRQHEQPQKYQHCNHRQPHNHCPQQQRNE
KQQQQQQQQPHHEKQGQNLYRKKQKSDKQKCSGKPPQPNQMFTQKATQYVQERHHLVAHQ
FSCNQQQNKLEPCQRFQPNSTIFRQHPCQPEPLTFQKLMYSMPNEHQQASSQHESQQQQQ
QPQEPRHQSKQTDRGPAYTEGSNAECHMMNTCGISNMQSFENCRIGEDQKANGDSMTLLH
DNNPMSMNNNNNNGLKTCTQTAHWTPPITAAQAQHQGNCQARSPTLDISRVSTAYHGSIQ
KKSLSKQRSKKFRCRQCSFVCELKVDFWRHQRTHMKPEKVLTCPRCSFITEYKHHLEYHL
RNHLGSKPFRCVKCSYRCVNLSMLRSHMKSHFRPPHYFRCGDCDRVFKLLVDLQLHSHQT
GHKPSQEALAYAQQYANNNGNNNNNNNNN
>Cluster-2564.0 len=92 frame:-2 start:338 end:63 hypothetical protein GJ496_003303 [Pomphorhynchus laevis]
MTHDLFQMLLAPSAQLGQWLGVHYYFNLLIYKLIRTHRMFFTPMVFSNNNVLMILGLTHL
DVMCNRDHSCAIVQDTGLSSSLSIAHELAHL
>Cluster-8833.0 len=160 frame:2 start:2 end:481 60S ribosomal protein L21 isoform X1 [Salmo salar]
TNTRGKRRGTRYMFSRAFRKHGPIPLSTYMRIYRKGDIVDIKGTGTIQKGMPHKCYHGKT
GRVYNVTQHAVGIIVNKQVKGKILAKRINVRIEHVKHSKSRDSFLQRVKENEKRKVEAKQ
KGTWVELKRQPTAPRDARFVSTKGNEPQLLEPIPYEFMA
>Cluster-12666.8863 len=240 frame:1 start:1 end:720 hypothetical protein GJ496_005379 [Pomphorhynchus laevis]
YQTTNTTYCAMADFGEHSAEPSIFTAAYYDDNPNVLTLHQDNLVKYLITVLRSDKTNRVQ
YKFCADRLIRLVVEQGLNQLAYQPEIVTTPTNCTYDGLSRIPGNCGVSILRSGEAMEKGL
RDCCLSIRIGKILMETNESSQSESAVRVIYAKLPEDVAKRRVLLLYPIIISGWIVSNARG
VFKDFGIEDKNVLLLNLFATPTGIQRITSTFPNMKLLSAQIHPVAPTHFTEMYFGSKWV
>Cluster-12666.8347 len=75 frame:-2 start:430 end:206 unnamed protein product [Rotaria sp. Silwood2]||CAF3235880.1 unnamed protein product [Rotaria sp. Silwood2]||CAF3292236.1 unnamed protein product [Rotaria sp. Silwood2]||CAF4484268.1 unnamed protein product [Rotaria sp. Silwood2]||CAF4540954.1 unnamed protein product [Rotaria sp. Silwood2]
RIYCGSCGEQLQSREKEQPTLKRPPPDTACSHNNIVTDAEGAIVPLEYFVNRSSLEAPVE
SVQSNGEQLTEHNI
>Cluster-12666.18716 len=410 frame:3 start:1050 end:2279 hypothetical protein GJ496_003659 [Pomphorhynchus laevis]
FFPIHFFHWLSEKTFPSLMNHPLNIFFSNSAVSGSTRIHCGLSMSENDNFWRMTSYDMQR
QPLPLLPDSTIVEADTSSLKLEMTCPICLDLLRDTVVTKECLHRFCDACISTALRSGKKE
CPACRRKLISKRSLRRDLTIDRLIECLYPCRQQYEQFQDDVTKSMFKHATSAVSAKHRVH
AAPDNQSGPECSSSSISKLGSTQLAAATVTSTNALIGVQGPAAGQEHVGDQCGDLCNIKI
VCNPCTSQDGPVRLLRAQSNVTVHHLIKYLYVRSCRQPESLEIQQPSGALKVVGDEELDD
VEFYSIYSRRMKTLSLGQQGFDQPDMTQGRTGSSLDGSVIVAKLSMDCKLVQLATDVSTD
TVRNDPGNTEAGDSRLLLSGRDLSMPLLQVAVYYKKNADAWRGHGDHKA
>Cluster-12666.11593 len=109 frame:-1 start:474 end:148 hypothetical protein GJ496_008333 [Pomphorhynchus laevis]
KIQSLTFNATRLAEENKILADRCEKALASACRDDSEDRKLLQFEIQELRENMKCSSCHTN
QMDTVIAKCYHVFCSACVQRRIDSRQRKCPQCNQQFGASDVHRLFLFS
>Cluster-12666.36243 len=394 frame:2 start:2 end:1183 hypothetical protein GJ496_001294 [Pomphorhynchus laevis]
NSKQRRRRRRRRRRMEASSKTDVDLPDISCPRLTSIIGRQFGVGIEEVDSLQLELEAMMT
KAMERKNCLHELLHTLSNTDASSMDPFQSNRKTRSQQQSKAAREYSRRPKIPKTETQVLP
EIPESLHGKQSWVDRSSSTTSSMAAKLPAPKTQLQRRQNSRSSMIETLKKNYVFLQANPV
LERFWPQVRHSWLQSLHDNTATEEKYAVDEVLQLSSLRSMKRSTFGALFFSAGAGGGCVY
LPETVKNSLQIFANGKLNSQNNSKGITFGGISSFRDNLISDFTDSKISPQKLRWSRSTKG
LAERALAKLTIVDQRMFMHLDKPCPRRSDFTRDCKERNKVFAVIDKIPGLQGFTFKLDRA
EAKRSSVSRVVAAQHPPKRIGRPPKLEQEEQLD
>Cluster-12666.13297 len=58 frame:1 start:1 end:174 hypothetical protein GJ496_003114, partial [Pomphorhynchus laevis]
TCEGCKGFFRRSIKERAPVKYKCLEDGRCDVNVITRNGCKFCRFQKCLKVGMSVEGK
>Cluster-12666.9356 len=102 frame:1 start:1 end:306 unnamed protein product, partial [Timema cristinae]||CAD7427548.1 unnamed protein product, partial [Timema monikensis]
QSFKLSKQFRLSPFRLSQMAKRRSKRKGPTKRKAIVPLDKTFTCPFCNHEKSCEVAIDRQ
RKTAQITCTICAEDFKTTIHKLTEAIDVYNEWIDACEEANK
>Cluster-12666.4602 len=174 frame:1 start:136 end:657 hypothetical protein GJ496_008011 [Pomphorhynchus laevis]
FLLIPTVCTVLLRDPYTFVCVAVESDQTSSRQGVMNYNYHGDNCGCRGLNRVNDYHNGQP
IMGHTNQMYERMYHDGNHTLRCCKDRFKVVVDRTDMDEKMKTYATDAFKYAMLRFRNERK
VAIYMKKSMDNKFGRPWHCIVGRDYGSYVSHVPNSFIYMYIGKVGMLIFKCGE
>Cluster-12666.8666 len=77 frame:-3 start:899 end:669 unnamed protein product [Hydatigera taeniaeformis]
STIMSTQRGNAKKCRPQQHRNQVAFRNSMYDKSDRIKVINGLSFEGLCDKCQKILQWKVR
YKKYKMITKPSKWYDC
>Cluster-12666.27992 len=394 frame:2 start:2 end:1183 unnamed protein product [Menidia menidia]
HHHHHHQTQQQQSVGPQQQQQQHQQQHQQTPYALPGSHSISCCQTAPNTHIEYNTLMNAA
APTATNNTMNCMSPASINHHHNMLSYHLQHQHPQQQHPNGNVVASGQLHDNKLIQQQHIG
CHQAMIGSNGSAEQSAGMNAFKTYVLGNGVAPLPDVSKASSITEGYKERSPEPGEINIAS
TTTGSYLSSSTCDPSIPKRYSPLSRQKRIASNTSGSTSGASRYKPFCCSVNGCSRRFSRS
DELTRHTRIHTGDKPFTCHVCSRSFSRSDHLTTHIRTHTGEKPFLCEVCGRRFARSDERK
RHIKIHSRVQQKQHQDCDVVDVRLRDNDEQTDQSNTYRQRRAMFSSTTEPAPTIASSEED
EDDEPTQRLRMRLDSAAPSTSNGVSKNENSSCI
>Cluster-12666.31955 len=171 frame:-2 start:515 end:3 hypothetical protein GJ496_003639 [Pomphorhynchus laevis]
AQGQTTGGFDTQAVVDGYLGYDLDSNPVELNEEVMYDPLPSRHRRSLANCKPDNTVYSWI
SDSCVSQSQLNSQYAEFCTKRCQNGRCVKDERDSTIRCQCLIGFEGEDCSTAIDPCVEVG
KTCGVNGECIPQTGIHVCRCYDQPPNDKSSSSIEKFGYSCHVAVPNPCARD
>Cluster-12666.38484 len=176 frame:-1 start:530 end:3 hypothetical protein GJ496_007101 [Pomphorhynchus laevis]
IPPCRSFCRNVFDNCSMLLRKQGFAWPRKMTCARLPEDNMCIAEDMLRRHMDVQITDVQT
PASGEPTTSSLNKSSAAVLDARPTRDRSCVWLCNRNAIMLRFKKLYCSSEVVGKFAIQSY
NRSSGMLTVMHKSTIRKPSGYRDLKRDWNVRTLRLNCSCVRVKPGQLVLIFWRPGG
>Cluster-10646.0 len=163 frame:3 start:3 end:491 cytidine deaminase-like [Salmo trutta]
QIEMLHGKDQGSQLLYHPDRVTVEGLIHQSLEAKEFAYCPYSNFRVGAALLAHDDRVFTG
CNVENACNNLGVCAERNAIAKAVSEGCRSFKAIAIASDLHDQFISPCGGCRQFMREFGAS
WAVYLTKPDGSYKEMNVSELLPVSFGPEDMSMKKVVKISNEY
>Cluster-12666.33804 len=48 frame:-2 start:344 end:201 hypothetical protein GJ496_010496 [Pomphorhynchus laevis]
NERKPCFTFRRRMMQPWFDSKQVRVEPEMTAPRIVDLASGIHMMHAW
>Cluster-12666.11117 len=195 frame:-3 start:587 end:3 hypothetical protein GJ496_003130 [Pomphorhynchus laevis]
ESRRTDNTLGNLEESNIEVSETNHEQHEEDKLKSLQQKYQDILEEAEQSRLKLILLQLEE
ERCLTDQKNLQYEVQLKRETCSSIEKDIETMKNHLTILQKTNIFNAAFNIDCDDFGFVKI
NDWRIGHTPDREIEWFETNMGLGQVALLMNGIASRAGIVFEKYKIIPFANMSHIEEMVEK
DGIKTVVDLPLYYVG
>Cluster-12666.22888 len=105 frame:-3 start:315 end:1 hypothetical protein INR49_027874 [Caranx melampygus]
AEKLQATEPLITGQRILDCLFPTVQGGTTAIPGAFGCGKTVISQSLSKYSNSDAVIYVGC
GERGNEMAEVLRDFPKLTVEKDGGLESIMKRTALVANTSNMPVAA
>Cluster-12666.40615 len=347 frame:3 start:24 end:1064 hypothetical protein GJ496_009405 [Pomphorhynchus laevis]
PQQMEQDFESVLQSRLEHNCFSFEAIIVDLACLADVEQLQDILAKQVNTNVIQPLFLERA
LLAVTRSNVVESLQRILKVVDMLVIEWQVNVDCEDYRGMTPLMHACKNGNNELADSLIRL
HDANPASVDDLGVNAAGHALQAGYTSLATKFTRDYKVKATYITPDNYQPIENMSKEKKQI
QDLYDLSGINYESQLALNHIQNLDELMSLDFDSLPSTARMADRSRLAYAIETFHAHRWTL
NTLPPPLPSTDEAIAVISDVDLTCRLMLTTLKRMPAETTCNQSFLNTLDNITQLLKDIGE
NVRIKSMENNREKVEPLRKAITDLTENMLVSPIFRFFSDLNSGKGL
>Cluster-12666.43301 len=125 frame:-3 start:377 end:3 unnamed protein product [Dicrocoelium dendriticum]
SCVTIMYAFRMGLKNVNAQRLRVLKDVLSSKDQALMILKRFYRLKGQPYRVLKDLSPEDR
SKMKAAKKRDQENVGRGRKRLPRCEFSGGEEAYQNSMETPITQTSYHHNVQAFNNRRPKR
ARYKL
>Cluster-8685.0 len=94 frame:2 start:89 end:370 uncharacterized protein LOC105276310 [Ooceraea biroi]||RLU18221.1 hypothetical protein DMN91_008577 [Ooceraea biroi]
VKPSRPNIGCVYTISCSEFEKVYVGQTDRPLATRCREHKYAIKRGVTCSAIVNHHASIKS
VYKKSPADRISVVYTQSLALIVRMCMLVRQADP
>Cluster-12666.31152 len=99 frame:-3 start:442 end:146 uncharacterized protein LOC119074997 [Bradysia coprophila]
TGQNVWDTPLVRVQEARGLSAAPDQVSKARLNAADARHTWVFLRARLCSSLGTGLDNSSY
RIIIALHLDAPFCLSHICVCEACGRQSTIQAQLPQIGR
>Cluster-12666.34963 len=74 frame:-3 start:366 end:145 craniofacial development protein 2-like, partial [Bombyx mandarina]
KDNTGYEASHGGFGFRNRNESGVRCLELAEALSSFIANFFWKRLEHRINYKSDEHQYIIG
YAFIPYKSGIILV
>Cluster-12666.28417 len=106 frame:-2 start:318 end:1 hypothetical protein GJ496_001740 [Pomphorhynchus laevis]
NQITVHILEVTRAVLYSRSNQDDDNAFSTSFKNGSDNMINSSATGRSSIGMTGLSPVQQQ
IIEFVKACVADCGAGLMDIIMNFAHLTEATIRKEVDFLTSEGHIFT
>Cluster-12666.25542 len=117 frame:2 start:41 end:391 hypothetical protein M8J77_021588 [Diaphorina citri]
ALVSIQDMMAGESCPPTWATSTIVPVYKDKGDSMECYNYRFISPVKHSLKVIQEKIEKRI
WKTVSINDNQFRKSTIDALFILRQHMELNRQTDSDMHLVFIDLEKAFDIIPRKLIE
>Cluster-12666.26290 len=132 frame:-2 start:396 end:1 PREDICTED: neurogenic locus notch homolog protein 1 [Haliaeetus leucocephalus]
RTLSNWDDMLLFLLVESFLIFSASSFTVAKTETFATPGRQQCKHDNCENDGRCLVDFTNK
EICHCGPQYTGEKCQATNPCFLEFHDKPVCRNNGTCIPKPVSDLYVTSCQCEKGFTGELC
ERTVVPQCDEQT
>Cluster-13141.0 len=103 frame:-1 start:340 end:32 Putative lipid-transfer protein DIR1 OS=Arabidopsis thaliana OX=3702 GN=DIR1 PE=1 SV=1
KKAMEMGRKMAVLVILMVVLFEGSKAFTLCNMDDNGLSACKPAVTQPDPADPTTECCQAL
SAANLTCLCEYKNSVVLPALGIDPQLAMGLPAKCNLTPPADC
>Cluster-12666.29815 len=176 frame:1 start:2359 end:2886 IQ and ubiquitin-like domain-containing protein [Homalodisca vitripennis]
SDKLDVVPIQCSSCLKTCMYPKSKIPDHPRFAKCKSCQDVLMMMSFNRNDSHEARMMMLR
SIILEESLFKHCCCMRKWKLIDFIRLALVVWRGESVLSKVKDLSKLIFARWNKNIALNST
NCVLLTEHEAIIHFCDAQQYDEEVFGSVEHMHAIVKANIRLQWSLPSRIELVTDT
>Cluster-12666.6944 len=99 frame:-2 start:593 end:297 unnamed protein product [Schistosoma rodhaini]
VHDISTTYICTSSVYRSFDSKFGVISNCIGIWNKSMYQMDQLHGLDVCQVCGSYQCPYCP
QYAIARRRVPSSIANSCLALIVTYFALAATRHSHNRQY
>Cluster-12666.19006 len=119 frame:-3 start:359 end:3 unnamed protein product [Plutella xylostella]
DWTFIAAKNTGASADKMSISTAYAPWTATNVQLAFFCHSAVNWLLHTALPAAGIPSRLEL
AGLARENGKRPDCVNSFLWASGRMLVWDVTCPNTLTVSHIAHDVTAAGAVASHAEQLKR
>Cluster-12666.22758 len=251 frame:-1 start:884 end:132 hypothetical protein GJ496_004859 [Pomphorhynchus laevis]
ISFQSKFDNLYGCRESLVDGIKRATDVMLAGKTVIVAGYGDVGKGCVAALKGIGARVIVT
EVDPINALQAAMQGHEVTTMDDAVERAHVIVTATGCTDIVRGEHMLKMRDYAILCNIGHF
DVEIDAAWLSTNAVAKENIKPQVDVFTLSNGRHIILLAEGRLVNLGCAHGHPSFVMSNTF
CNQVMAQIELYTNKGKYPVGVHVLPKTLDEEVASAHLPHLGAKLTKLTEKQAKYLSVSTQ
GPFKAENYRY
>Cluster-980.0 len=93 frame:2 start:47 end:325 hypothetical protein M8J77_016790 [Diaphorina citri]||KAI5702200.1 hypothetical protein M8J77_024861 [Diaphorina citri]
KRRYAVLDKSSGNQTKNRRVQLRWYGRVQRRFSQYLTKIAEEMQIEGVRRRGRPKKRCKD
CVGKNTKSRNISLKTVADRVPWKRLIILCNPE
>Cluster-12666.28204 len=483 frame:2 start:2 end:1450 hypothetical protein GJ496_009286 [Pomphorhynchus laevis]
TLKAANLMETTMDLNNTQAIISADSGNESEPSEDYCVWALMYPIQDGLLRIKCKEGAAET
LTFGRAIDCNVSFCSMITNLDLLKTLSAFHFHMKLSPDKTAYIVDTSTNGTFVNKERLTR
GVPRPLVNGDSISLISPRNVFYNFVLTKPDPYVNGRFLYSEQLLAKYIMSGMLGKGSYGE
VRLAFSKINHGKYDIKILQKKQFTGKRNTLNNHEKLRKEADILRQVSHPCITTVEDLLES
DTHLYIILEYVNGGELFDRLTSGPLQEYSAKFIMYQVCSAIEYLHRNNITHRDVKPENIL
MSSRSQLECRVKLTDFGLSRLVGSCSAMKTYCGTPSYLAPEVFTANARSTYSRNVDVWST
GVILHICITGEMPFDEQDSQSGIFENRDTVLNREPWIRHHDKCIGDLLPRMLEIDPKHRY
SSSQVVRHVWFQSDMKMLESVYAVTTGIVGPIRSPAEKSQLHCSATKSIAITLSRNASKN
AQ
>Cluster-12666.22473 len=168 frame:1 start:1 end:504 hypothetical protein GJ496_003623 [Pomphorhynchus laevis]
TFHDVQTSLRYMESDAYREVYGDKPVWKNYVRNVKSHMTPEKTRSKCVSANKYITGHPCP
LCRDEYLVVNHLNTKLLKQFVSPYTDQLYPARITSLCQKQILMLEVAIEKARRMGLLECY
MPERQYEFDSYYTKTACHRPSFVAALKSVAELGDSCEHAVFIDNGNL
>Cluster-12666.13200 len=430 frame:1 start:13 end:1302 hypothetical protein GJ496_003478 [Pomphorhynchus laevis]
ATASKSNFLCRILMKSERNGSKCGPKDTELPALLSLKTKQANTQKLHRISDTAKETCNDV
VDNDVIKDLTDLFSSESSVKLSRTFDPNGALMTAAMNTCQAAVKHHGDFNLKSALTPLLN
LRTGYSRQPATKQLSYGSSGGQAGSDATSLFGQSASDNSLVSSSNNDGTTECETSLSTTA
TRKRKVSVHSNEVTPDSVVRRLPADRKGEHRRRAVTEELSVLSVLGVSCPQCMRRFSSNR
ELKGHAKTCLDASSLKTCLPVDKVGKKRYRCNLCMQTFSAGYTIKKHIRVHTREKPFSCD
FCGDLFSQWGNLRLHVQRHLGINPYRCPYCDKAYIAPSKLEVHIRGHTNERPFPCNLCDS
NFKSSDDLRKHMMIHVDYKPFKCWVCQKAFMQPSKLRQHMKEKHLVDVEIIKKDVTDRGV
EYEIRLVDE
>Cluster-12666.18035 len=108 frame:-1 start:325 end:2 TATA-binding protein-associated factor 172 [Ciona intestinalis]
LLQLYDTTMVILCRYGLSDGRTLLRHACARTIAVLIGRLPERALYVIQEMLFPTRDVQRS
LAFTQGIIEAVHRIVTRLGSGMISSAHALCVPLLKLTSHQDWYVRMLA
>Cluster-12666.22528 len=68 frame:3 start:57 end:260 hypothetical protein GJ496_006952 [Pomphorhynchus laevis]
TMPSPVLDTTVGNPNKLWLKHPRDYGKGSRCCRVCQNHRAVIRNYNLMMCRRCFRENAGN
LGFVKLD
>Cluster-12666.39143 len=138 frame:-1 start:415 end:2 hypothetical protein GJ496_003675 [Pomphorhynchus laevis]
APRNNNQIFHEWRYGYLAFACDVLRYQMYLIVADNNKSFSIENGIQNVANKACGLFRIRY
TSNGAKTVELQHNLTGKNLCLKQGIAILASNPSTPDFVCYFKKSSTLQGIQFESSKHPGK
HRLGFSMVRLATRNPALA
>Cluster-12666.14469 len=403 frame:-2 start:1984 end:776 hypothetical protein GJ496_011013 [Pomphorhynchus laevis]
IIGTRFARNGCKHTLQLLDIVEQCSRRVEMMFLSNQLRGSTCAIAIRCAASASVTARLTA
CAAKSSITNEHYLKHRCQMFSEERDSQNAMLGRVEKLTVTVHDPLVQGMHRADQLVNPDA
CSLEIEVNRGVSTPMDCARHVSLDLCDLSALAFVDGRPWDMHRPLTQNGQCTVEFSHFKE
ADKNRIDILNTAYWRSCSLILGYLLETCFKEKFFVELCSFPKPNIKSGSFVYDVKLNLGG
IDWLPRREELRCMSIQAYRLRDEQLRFERLSVRPDVARAMFRMNSLKSMQIDSISRGRRE
HDIPLYRVGEYVDICQGPCIANTGLLGRYELSAIHPINSPVYGHLRRVQAVSIPSQLHLH
YLTFELLLRRGTSYNTSLIPTLYNETETSMSTDSTPSSSECD
>Cluster-12666.23833 len=408 frame:3 start:3 end:1226 hypothetical protein GJ496_011013 [Pomphorhynchus laevis]
QTTNTIIGTRFARNGCKHTLQLLDIVEQCSRRVEMMFLSNQLRGSTCAIAIRCAASASVT
ARLTACAAKSSITNEHYLKHRCQMFSEERDSQNAMLGRVEKLTVTVHDPLVQGMHRADQL
VNPDACSLEIEVNRGVSTPMDCARHVSLDLCDLSALAFVDGRPWDMHRPLTQNGQCTVEF
SHFKEADKNRIDILNTAYWRSCSLILGYLLETCFKEKFFVELCSFPKPNIKSGSFVYDVK
LNLGGIDWLPRREELRCMSIQAYRLRDEQLRFERLSVRPDVARAMFRMNSLKSMQIDSIS
RGRREHDIPLYRVGEYVDICQGPCIANTGLLGRYELSAIHPINSPVYGHLRRVQAVSIPS
QLHLHYLTFELLLRRGTSYNTSLIPTLYNETETSMSTDSTPSSSECD
>Cluster-12666.30804 len=248 frame:-2 start:745 end:2 unnamed protein product [Cercopithifilaria johnstoni]
PANVCRIIKNDYPFGPIEDRLQVLTFMTNAVMDTSVIRKQILMQETEETALDEYCRKCNK
KGLLRYCSECCGGCHLGCAGPSELLDGKFLCGLCSLNKLVGVNNCKMPSRATVRSNSRLL
PLGRDSDRNHYWVLARRLVIESSCGMVSYYSTVEQFKSVMTALREADTAHASPVEYEVVS
ASPSKRFRKSTHVHANAQLLSSLSKLEADIIHDLQMTTYLTLERLNNFRPSDENTNTDKL
TPPHMYLE
>Cluster-12666.7809 len=145 frame:1 start:1 end:435 NADH dehydrogenase [ubiquinone] 1 alpha subcomplex subunit 6 [Octopus sinensis]
DYQTTNTMSFRIAKAVGGRKASLMKAVVPVLSSDHDEARRRVFRLYKGFVHHFPQIIIDS
FHPLDRLQMRNRVKEMIMANAHVTDLRQIDILVMKGEMDFIEYIHLWKQHDHIQDFFDDV
QNKNRAQMKKNMESFMVKFLNGVD
>Cluster-12666.10602 len=52 frame:3 start:3 end:158 hypothetical protein GJ496_002487 [Pomphorhynchus laevis]
PCGRGFSKKTNFRSHLLRHLGSCKYGCHYCEKSFKLKKQLQCHIQDSRVGR
>Cluster-12666.12498 len=210 frame:3 start:342 end:971 hypothetical protein GJ496_004445 [Pomphorhynchus laevis]
NSHCPLDKLSSNSQTKNVTSSSEKKRCEKMEICVFSLQAHSLKEMYLMLSFLHTILTISG
MSAEHKTANVIEPNLKYAFSVDDMNNAILSAKSAGHHIFLLFTSSIDDQNNTWCSDSRNA
APLIKEAWSILDDSYTLVTCYVGQKDQWKEPTNEFRNDARLQVNNVPTLLNWQTGNRLKE
NEITVDSVRKLFKDILLPKADKLNETQAN
>Cluster-12666.39097 len=70 frame:2 start:2 end:211 hypothetical protein Y032_0047g1504 [Ancylostoma ceylanicum]
[truncated: 15,038 more rows]
