# Supplementary material for: First insight into metal binding proteins from the de novo transcriptome of acanthocephalan parasite Dentitruncus truttae
Source: Sci Rep. 2025 Jul 18;15:26152. doi: 10.1038/s41598-025-11623-5 (PMC12274423; doi:10.1038/s41598-025-11623-5)
Supplement: Supplementary file 3 — Supplementary Material 3 [file 41598_2025_11623_MOESM3_ESM.xlsx]

## Sheet: Sheet1
Metal binding prediction (MeBiPred) for Dentitruncus truttae specific Pfam groups Tier 1: metal-binding > 0.5; Tier 2: ion score >0.5
PFAM ID	Entry name	NR Description	PFAM Description	Length	Gene ontology (biological process)	Gene ontology (cellular component)	Gene ontology (molecular function)	Sequence	MetalBinding	Ca	Co	Cu	Fe	K	Mg	Mn	Na	Ni	Zn	no. ions binding predicted
PF00005	Cluster-12666.13113	hypothetical protein GJ496_007023 [Pomphorhynchus laevis]	ABC transporter	2822	GO:0007018	GO:0016020	GO:0000166	IRATLDGALTGQKQDRQLWVTKFPGQCLVTVSEILWAANVTKALLACQKTGDITALTDMQ ALHAQMLGEYSKMIGGNLTHLQRLKLVSIVTKEVHARDVNERLISKRITSPRAFDWAMQL RQYWEVFEDGREHVTIRQVNTLFRHCYEYLGCSSRLVISPLTDRCYMTLTSALNLFRGGS PKGPAGTGKTETVKDLGKSMGTYVVVVNCSEGLNYRAIGKMFSGLAQSGAWGCFDEFNRI NVEVLSVVAQQILSILRALRSGQTKFMFEGKQIPLVPSVGVFITMNPGYAGRTELPDNLK SMFRPIAMVAPDSVYIAEILLFGEGFSNTKDLARKVCTLYELSSQQLSKQYHYDFGLRSM TALLRYAGTKRRANRHLTEEQVLLMAMKDANMP…	0.6	0.55	0.05	0.04	0.68	0.9	0.75	0.82	0.8	0.68	0.68	8
PF00005	Cluster-12666.1760	hypothetical protein GJ496_010647 [Pomphorhynchus laevis]	ABC transporter	373	GO:0006281//GO:0006310//GO:0006260	GO:0009379//GO:0005657	GO:0003723//GO:0004386//GO:0016887//GO:0005524//GO:0003724//GO:0009378//GO:0003678//GO:0003677	IGRLLFRRHFTTSLEITSMQRCYPWLLEYVAQRCTERGTQLAIGLDECSMVPSTGVHVFQ HDKRGTWMRVERTREKMVNFASGVPFETMKLSVFGRRQPLFQEMLEDVKMRIAEQNKTNL FVLAPYLNEWRQLGAARRKRSLESVILSDNLQYNLADDIRTFLKSPDWYNDRGVPYRRGY LFHGPPGCGKSSLIYALAGLINHSICILNIAERTLTDDRLVCLLNNVPENCVLVLEDIDH ACSNYNDRNDARFVGLNPLSLGGLLNGLDGIVSAEGRLVFMTTNHLERLDSALIRPGRVD VSKEISFATAVQASKMFKKFFPDSTASDLQRFDDAYRHAVSSESTSPARLQSFFMSHRDN SEHAISQISELK	0.68	0.29	0.14	0.05	0.1	0.11	0.62	0.73	0.48	0.49	0.62	3
PF00005	Clusteer-12666.19233	hypothetical protein GJ496_010402 [Pomphorhynchus laevis]	ABC transporter	1247	GO:0006576//GO:0055085//GO:0002949//GO:0006357//GO:0006367	GO:0005667//GO:0016592//GO:0000124//GO:0005672	GO:0016887//GO:0003723//GO:0043531//GO:0140359//GO:0003712//GO:0005525//GO:0004386//GO:0003924//GO:0003724//GO:0005524	LSVFIWSKSILMATASTGFAVQLSYPTLSFHWLQRVITRRYGHDANAHYPDTAISDRIRR SLIDNNNNNNNNNNNNNNNNDLIVMGKCLLLQRRLWAAYGMLTVMKLLGTFMSIMSPVVLGWMLSSLQPQENSDAIGSKGMIVISAFSLLLITALSCVLSVQYQYCMDRLYVVLKCQILSTLYHCSIYNLHHSFGELVTLVGSDTTRILNIISSSFELWSLPLQLCAVLGLLYREMGLAC LPGLLITFLMIGGNRVLAVFITRMNTRMLQAKDSRLQIISDTLPNILAIKNSGLAPLMRE QIDSCRAKEVKQIRNLKYLDAFCVYLWAVTPVLLVASTFLTYLKLGNTLTVPKVFSSMAL LNMLVMPLNALPWVVGGIVEGVVSLGRYSRFIAQT…	0.65	0.45	0.08	0.07	0.09	0.3	0.6	0.07	0.49	0.56	0.6	3
PF00005	Cluster-12666.21918	Midasin, partial [Trachymyrmex septentrionalis]	ABC transporter	4344	GO:0006355//GO:0043419//GO:0006281//GO:0006310//GO:0007018//GO:0007017//GO:0002949	GO:0005871//GO:0009379//GO:0030286//GO:0005874//GO:0035550//GO:0005667//GO:0005657	GO:0016887//GO:0009378//GO:0005524//GO:0016301//GO:0005525//GO:0008134//GO:0008569//GO:0003924	KNTKQSQKDMDEHKRPVTGISVDACPRKKAKLSHEIRLFDIKVEGKCTLAKLKDMYEDIV HDCARFRNDHILIERLVEQYHAGEDPANRALAKSCLCLLLNGPSLALKPQDEDVFDAISR VNARYNNTDEFQLSRECVVSEETKSSLGEIQDFVELTVADEHQITLLQQTQLAIENKRPL LLHGPVGCGKSMLVAYLAAKNKMPLYELQMSDQLDLKNLLGNYQCKGEIKQTFEWVPGPL LKVLSKPTWILVEDVDLCPPDVVSFFAQMLNTRKVSPGGNRPEVYLHHTVRFFFTTRSDK VDGSDWCHGIITQARNISIMTLQQLPVQSLSKIIRKRFPKLASVQNMILQAFQLYCELWE SESSDQSKGRSLGYQNRRPNPRDLMRLCKRMEV…	0.69	0.57	0.01	0	0.46	0.75	0.9	0.22	0.67	0.1	0.84	5
PF00005	Cluster-12666.23932	ATP-binding cassette sub-family D member 3 [Polyodon spathula]	ABC transporter	676	GO:0016032//GO:0055085	GO:0019031	GO:0005524//GO:0140359//GO:0005515//GO:0016887	DYQTTNTIIRKICRISLCSTSFLTKMAALSKLSNLQKNCLYVSGFSLSIYVLIWKYVARS LKRAQGKTGKTCNTTNKTKRHFKAIDLHECSKILRLCQIVLPSMYCKESATLMFVIFALS ARTWADLWMIGNNTSIESAIIGKDLRTFHTQLSNFICAIPMISMLNSSLRLSIGYLKMSF FDRLSSRIRTLMLQERRLYQFVANMDCGLDLNQLMLADTQQFCNSLVDLITNMTKPSLTI FICLIKLSSDIGISIPMSMMLYLVLSGAFLTRLRQPAFKLSKIEKVSTDQLSSSINRVIS NSEQVAFYGGEKREASVLAALTNTMMKQRWLKMLFKFGTDVADNTFAKYFATVVGFLLAS TPLLQKQNVYGQSDFEVSHNQRLTQYFANGRLL…	0.62	0.45	0.18	0.18	0.36	0.36	0.54	0.14	0.44	0.46	0.51	1
PF00005	Cluster-12666.25232	hypothetical protein GJ496_003139 [Pomphorhynchus laevis]	ABC transporter	1965	GO:0016459//GO:0005856		GO:0005524//GO:0003774//GO:0005515	YFPANFKMVVLSKGDYIWLPPKDKDEFSVEIGARVLNVRDGNVEVEDDNKKRLTVPMNDQ IKLMHKSVVDGTADMIDLGDLNEAGMLRNLLIRYQSKEIYTYIGSILIAINPYQDLPIYA NDYILKYKGKALNERPPHIYAIADNSYREMKSFDRDQTLTISGESGSGKTETTKFVLKFL AYASGQHSWIEQQILDANPILEAFGNAKTVRNDNSSRFGKYIDITFDKSGKILKADILQY LLEKSRIVGQNKGERNYHIFYAMLAGLGVKEKEDMDLRANTTYNYLQKDSMVVDGRNEVA EWNTVMAAFKVMQITDNNITSMLELLAAFLHLGQVDYTGRQDSLAVKDKGPVKSASRIMK VDEAKMIKALTHKTLKVANQTIATSLDKAGAQD…	0.53	0.57	0.67	0.09	0.1	0.87	0.65	0.16	0.41	0.6	0.55	6
PF00005	Cluster-12666.25885	transitional endoplasmic reticulum ATPase isoform X1 [Mytilus californianus]	ABC transporter	807	GO:0006281//GO:0006355//GO:0002949//GO:0006511//GO:0006310//GO:0019079	GO:0009379//GO:0005667//GO:0005657	GO:0043531//GO:0003723//GO:0016491//GO:0016887//GO:0003677//GO:0043546//GO:0004386//GO:0008134//GO:0016301//GO:0005524//GO:0017111//GO:0003724//GO:0009378//GO:0016787	HNAHVFKMSSDPNPDLATAIMDGKVKPNRLMVEETQGDKEDNSVVQMSFAKLEALGILHG DVVLLKGKKKKETVCVVASDETCPSDSIRMNKIVRYNLRVKLGDLITVHTCEDIKNGVRI HVLPIADTIEGIGGDLFEVFLKPYFQEAFRPIKRGDLFTVRAAMRVVEFKVIECDPSPYC IVSSETTIHSEGEPLKREEEEAGLNEVGYDDIGGCRKQLAQIKEMVELPLRHPALFNTIG VKPPRGVLLYGPPGTGKTLIARAVANETGAFFFLINGPEIMSKLSGESESNLRKAFSEAE LNAPAIIFIDELDAIAPQREKTHGEVERRIVSQLLTLMDGLKQRANVVVMAATNRPNSID PALRRFGRFDREVDIGIPDSTGRLEILRIHTKN…	0.54	0.56	0.04	0	0	0.07	0.72	0.02	0.6	0.01	0.62	4
PF01545	Cluster-12666.27622	unnamed protein product, partial [Rotaria sp. Silwood1]	Cation efflux family	697	GO:0006812//GO:0055085//GO:0019069	GO:0005783	GO:0008324	YQTTNTMLDNGGVLSKFKTTAVIYAPEICCFLMFPVLSSTSISIVLLFTSLPGAICYAYI RSSSLSSSSRKSIALRPKTCVLAGLSRLLWLLGLLFAGPLRTVIIMASCSPQIVQRMLCV LNCTLWWPLACLNNLKCTLNRLLRRVLSYSSSSPSSLSSAVAAKMTGGRHMRTSRIRGGV SVAIALMITLLFDCDQNASSDLTAPTQKRPVGTILSSLDHLLAHAWITDRHKFGIFCLLC AVSVTGMIIKQIDQDEDDSELGARLVSHVEYQVGFADMCTTVAVLVWELSRSIIRSDLSL GVGSTTSWSSMIICLTCGCMFIDSVPLLIIIKYAGRANRRLTVIRCLLGMLVAFGSNLIL PDSHPMSLGLLVACLLFLLGNHWLTWTPRASGG…	0.56	0.36	0.24	0.38	0.37	0.21	0.55	0.13	0.43	0.81	0.51	3
PF02535	Cluster-12666.15809	-	ZIP Zinc transporter	100	GO:0055085//GO:0030001	GO:0016020	GO:0046873	KKKKKKKEQREDHNDDEEEEEEKEQRETVVGPASVGSEQCDGCPRRRAAYGTDEVDSQAN EPKQSSVGRNTRIGTSGILSLIADFSHNFTDGMALGASFM	0.85	0.11	0.25	0.31	0	0.31	0.11	0.09	0.39	0.32	0.62	1
PF02535	Cluster-12666.15810	hypothetical protein GJ496_004580 [Pomphorhynchus laevis]	ZIP Zinc transporter	429	GO:0030001//GO:0006270//GO:0055085	GO:0016020//GO:0019031	GO:0046873	DYQTTNTMLHSMSWTRYHSVWITVILMTISACIAHGGHDHHLGDDPHLHSHDHHHHNHHH GHHHGHHHERLEQSNWFSDFVRAMLATLAISILPFLLLLAMPVMDDQNVYLQYILSFSAG ALLGDAFLHLIPHAAVAMWEFNVRNDIESVCTFCGWLVLAGFFSFLVMDRVIHAISTCCP CRTGNICQREDEYGYEKKKKKKKKEQREDHNDDEEEEEEKEQRETVVGPASDGSEQCDGC PRRRAAYGTDEVDSQANEPKQSSVGRNTRIGTSGILSLIADFSHNFTDGMALGASFMAGR SIGYVTAFSILFHEIPHELGDYALLIRSGVSSRQAKLLQLVTAVGSLLGCVMATFAFNSE QAQLYILPLTAGGFIYIATVSIIPDDIINGIDN…	0.78	0.2	0.27	0.29	0.17	0.29	0.46	0.26	0.45	0.38	0.54	1
PF04145	Cluster-12666.15810	hypothetical protein GJ496_004580 [Pomphorhynchus laevis]	ZIP Zinc transporter	429	GO:0030001//GO:0006270//GO:0055085	GO:0016020//GO:0019031	GO:0046873	DYQTTNTMLHSMSWTRYHSVWITVILMTISACIAHGGHDHHLGDDPHLHSHDHHHHNHHH GHHHGHHHERLEQSNWFSDFVRAMLATLAISILPFLLLLAMPVMDDQNVYLQYILSFSAG ALLGDAFLHLIPHAAVAMWEFNVRNDIESVCTFCGWLVLAGFFSFLVMDRVIHAISTCCP CRTGNICQREDEYGYEKKKKKKKKEQREDHNDDEEEEEEKEQRETVVGPASDGSEQCDGC PRRRAAYGTDEVDSQANEPKQSSVGRNTRIGTSGILSLIADFSHNFTDGMALGASFMAGR SIGYVTAFSILFHEIPHELGDYALLIRSGVSSRQAKLLQLVTAVGSLLGCVMATFAFNSE QAQLYILPLTAGGFIYIATVSIIPDDIINGIDN…	0.78	0.2	0.27	0.29	0.17	0.29	0.46	0.26	0.45	0.38	0.54	1
PF04145	Cluster-12666.24072	unnamed protein product [Adineta ricciae]||CAF1232147.1 unnamed protein product [Adineta ricciae]	Ctr copper transporter family	258	GO:0035434//GO:0006825	-	GO:0005375	KNSKQYNFWLASWVDDLMQYHHKNMSHSAAASFSRETTSSADGGGGHCEDHGGMMMYFHA	0.78	0.57	0.4	0.34	0.09	0.52	0.14	0.05	0.48	0.41	0.54	3
PF01439	Cluster-11542.0	Metallothionein-like protein type 2, partial [Trichinella patagoniensis]	Metallothionein	77	-	-	GO:0008270//GO:0046872	RKMSCKCGSNCSCGDDCKCGKKFPDLGISENINTVTIIAGVAPVKMYYEGSAEMSFGAEN GCKCGSNCSCDPCNCK	0.94	0.03	0.29	0.23	0	0.3	0.03	0.12	0.34	0.27	0.64	1
PF03770	Cluster-12666.14449	hypothetical protein GJ496_007479 [Pomphorhynchus laevis]	Inositol polyphosphate kinase	522	GO:0015947//GO:0006118//GO:0032958	GO:0015050//GO:0032039	GO:0015049//GO:0016301	DDDADMAVNDTGNDKLPTILPASRHGLDLAGFAVNTRHWILNPISLNYHNCHSQFNTVFS VYVDDIHTHKHTHTNTHTHTHTHTHTHTHTCVHLYLSRTHTGVCVSGQKKTRKNITAQLQ ETRTCRCILTPFHRSRPIASFALIEQRILLLRRRWTMNGTRNTVHPLDIPPNTKVLEHQV AGHFHAKSKSLLGALEHCTFGDVLKPIQASPNAYRELMFYKKLYSRNDSGAKLLRLLAPR FYGSFLWNGIQYLRLENICLPYKYPCVTDIKIGRVTFGPDATPEKRAKEIAKCPLALRTG FQTVGMKVLQEVPLCGQERRQKLVYSYHDRLCCRSLLYDELVHGLAWYFGFNSGSTKTLI DPGHGQQQRLMVRKVVERLREIESYFLRHTDSL…	0.7	0.24	0.16	0.51	0.27	0.32	0.35	0.04	0.46	0.34	0.71	2
PF00664	Cluster-12666.19233	hypothetical protein GJ496_010402 [Pomphorhynchus laevis]	ABC transporter transmembrane region	1247	GO:0006576//GO:0055085//GO:0002949//GO:0006357//GO:0006367	GO:0005667//GO:0016592//GO:0000124//GO:0005672	GO:0016887//GO:0003723//GO:0043531//GO:0140359//GO:0003712//GO:0005525//GO:0004386//GO:0003924//GO:0003724//GO:0005524	LSVFIWSKSILMATASTGFAVQLSYPTLSFHWLQRVITRRYGHDANAHYPDTAISDRIRR SLIDNNNNNNNNNNNNNNNNDLIVMGKCLLLQRRLWAAYGMLTVMKLLGTFMSIMSPVVL GWMLSSLQPQENSDAIGSKGMIVISAFSLLLITALSCVLSVQYQYCMDRLYVVLKCQILS TLYHCSIYNLHHSFGELVTLVGSDTTRILNIISSSFELWSLPLQLCAVLGLLYREMGLAC LPGLLITFLMIGGNRVLAVFITRMNTRMLQAKDSRLQIISDTLPNILAIKNSGLAPLMRE QIDSCRAKEVKQIRNLKYLDAFCVYLWAVTPVLLVASTFLTYLKLGNTLTVPKVFSSMAL LNMLVMPLNALPWVVGGIVEGVVSLGRYSRFIA…	0.65	0.45	0.08	0.07	0.09	0.3	0.6	0.07	0.49	0.56	0.6	3
PF00664	Cluster-12666.23932	ATP-binding cassette sub-family D member 3 [Polyodon spathula]	ABC transporter transmembrane region	676	GO:0016032//GO:0055085	GO:0019031	GO:0005524//GO:0140359//GO:0005515//GO:0016887	DYQTTNTIIRKICRISLCSTSFLTKMAALSKLSNLQKNCLYVSGFSLSIYVLIWKYVARS LKRAQGKTGKTCNTTNKTKRHFKAIDLHECSKILRLCQIVLPSMYCKESATLMFVIFALS ARTWADLWMIGNNTSIESAIIGKDLRTFHTQLSNFICAIPMISMLNSSLRLSIGYLKMSF FDRLSSRIRTLMLQERRLYQFVANMDCGLDLNQLMLADTQQFCNSLVDLITNMTKPSLTI FICLIKLSSDIGISIPMSMMLYLVLSGAFLTRLRQPAFKLSKIEKVSTDQLSSSINRVIS NSEQVAFYGGEKREASVLAALTNTMMKQRWLKMLFKFGTDVADNTFAKYFATVVGFLLAS TPLLQKQNVYGQSDFEVSHNQRLTQYFANGRLL…	0.62	0.45	0.18	0.18	0.36	0.36	0.54	0.14	0.44	0.46	0.51	2
