# Supplementary material for: First insight into metal binding proteins from the de novo transcriptome of acanthocephalan parasite Dentitruncus truttae
Source: Sci Rep. 2025 Jul 18;15:26152. doi: 10.1038/s41598-025-11623-5 (PMC12274423; doi:10.1038/s41598-025-11623-5)
Supplement: Supplementary file 4 — Supplementary Material 4 [file 41598_2025_11623_MOESM4_ESM.xlsx]

## Sheet: nickel ureases_hydrogenases
Metal binding prediction (MeBiPred) for Dentitruncus truttae nickel ureases/hydrogenases groups Tier 1: metal-binding > 0.5; Tier 2: ion score >0.5
Entry name	PFAM ID	NR Description	PFAM description	Gene Length	Gene Ontology Biological Pathway	Gene Ontology Molecular Function		Sequence	MetalBinding	Ca	Co	Cu	Fe	K	Mg	Mn	Na	Ni	Zn	no. ions binding predicted
CLUSTER-12666.5280	PF01155	hypothetical protein GJ496_002887 [Pomphorhynchus laevis]	Hydrogenase/urease nickel incorporation, metallochaperone, hypA	1369	GO:0051604	--	GO:0016151	KNSKQNYPEMDKVDLESLANTFASCITLQLRLWFTIFQSMKSYFQNLIRQLKTAMVSDIG MDDKPIPTPWAVGEAGDEYDIDFNDLYSSASEKPDAVQEEDVPKKECPCCKRSFILDRFA VHFTSCARRAAVRRQVFISSKKRAVKVGNKLLDVREVDISEWEKEFQENGTIWRRKYGKF RQQMTETRNHMAGLKLGDPMPTPQPSEIPDDYRRCPHCCRHFHRMVAERHIPFCETRFNR LATDLKFNSFSQAKTEHQLRAEKRRNYMTPMQRTRIPIRSKNPPIPAAKSNNSFQILNGV AASRLDNGNMRSKKLTDTKIPVPGKCNVQVSSSTANSRRLRCHSTATVEFQSPTTIKNSI GQSSSVQRQQRITENMEIAWSSSPKAVMFCSQC…	0.73	0.21	0.06	0.13	0.22	0.06	0.58	0.01	0.38	0.75	0.66	3
CLUSTER-1762.0	PF01907//PF04060//PF01155	60S ribosomal protein L37 [Salmo salar]||XP_029624675.1 60S ribosomal protein L37-like [Salmo trutta]||XP_041706411.1 60S ribosomal protein L37 [Coregonus clupeaformis]||ACN10081.1 60S ribosomal protein L37 [Salmo salar]||ACN12428.1 60S ribosomal protein L37 [Salmo salar]	Ribosomal protein L37e//Putative Fe-S cluster//Hydrogenase/urease nickel incorporation, metallochaperone, hypA	340	GO:0051604//GO:0042254//GO:0006412	GO:0005840	GO:0003735//GO:0051536//GO:0016151	KKMTKGTSSFGKRRNKTHALCRRCGSKAYHLQKSSCGKCGYPEKRKRSYNWSAKAKRRNT TGTGRLRHLRVVYRRFRNGFREGTTPKPRRAAVAASSSS*	0.54	0.15	0.31	0.12	0.52	0.29	0.05	0.22	0.31	0.42	0.44	1
CLUSTER-12666.21467	PF14369//PF10954//PF01155//PF19335//PF03884//PF01428//PF05460//PF04923	CLUMA_CG004134, isoform A, partial [Clunio marinus]	zinc-ribbon//Protein of unknown function (DUF2755)//Hydrogenase/urease nickel incorporation, metallochaperone, hypA//Heavy metal binding domain//DNA gyrase inhibitor YacG//AN1-like Zinc finger//Origin recognition complex subunit 6 (ORC6)//Ninjurin	540	GO:0007155//GO:0006260//GO:0051604//GO:0042246	GO:0005664	GO:0061630//GO:0003677//GO:0008270//GO:0016151//GO:0046872	TITMAPCSEIGQITDNNQDPYYDDNNNADAHQDNITTKKSHPCMLCNRRFRTLLRLQKHT ASHEGGMEDERKFKCSECGKAFKFKHHLKEHTRIHTGEKPFSCPHCGKKFSHSGSYSSHM ASKRCVERGQNGGHMRGQRQGQRQVSVVQNSLSSYPDSLPHFPSPSGNHDSSPANSNGTV	1.0	0.0	0.0	0.01	0.0	0.32	0.0	0.0	0.59	0.0	1.0	2
CLUSTER-12666.21690	PF03367//PF01155	hypothetical protein GJ496_001451 [Pomphorhynchus laevis]	ZPR1 zinc-finger domain//Hydrogenase/urease nickel incorporation, metallochaperone, hypA	688	GO:0051604	--	GO:0016151//GO:0008270	KAPVEFETPCSQCRSMTQCSTRMSFAHIPFFGELIIMTTSCDQCGYKDSEVKRGGGMQVQ GVRYVVKVRSAADMNREILKSEHSRLEIPSVELTIEPGTMGGKLTTIEGLISSVRTSLSS SPLAQDTSDRDGMDNFLIKLDECIKGERFPFTITLDDPSGLSYVQNYYAPDADPHMTEIH YDRTPEQIDELGLTDMNT*	0.66	0.15	0.45	0.25	0.15	0.55	0.25	0.56	0.42	0.29	0.46	2
CLUSTER-12666.30687	PF01155	hypothetical protein GJ496_012066 [Pomphorhynchus laevis]	Hydrogenase/urease nickel incorporation, metallochaperone, hypA	5404	GO:0051604	--	GO:0016151	HSSTFKDVDLSSSSSASPGDIHQSTTPNPGTSSVAAGSMTSKTRNGAGGMVTSMCRATSL DGLPRNPHPLNNNNNNYSIYVPGSSNIRSHPIHIGCGMMHHDHPLSNNAYSSFPVSDQMS DKTSSGIGVSSQTISDGISGDPSSSASMYNHNFVVSHYQEGRGGITGRRLVNLMSFEESN QNAMLNGMREPPLSAPADVLSYYDSSHQGSIFWNDVSMQQCIQSSMAQQEEQTDQPVVVG ECHHNQQQDYGMDSKPSPALTHQQQPQNTDREFRDDCSTRMNSAPTSSASYEQEDHRDSW IDSRHQAEPEPHHHHSCQPRQFRQQTSVNDGDNDGNKVRPPAMGQVRKREAVVQLPTKPA DMQMHSKYESEAEDGVGSAGENDLYSGNQLFRR…	0.63	0.71	0.25	0.19	0.17	0.75	0.49	0.56	0.5	0.04	0.58	4
CLUSTER-12666.26156	PF01155//PF01907	putative ribosomal protein L37, partial [Pomphorhynchus laevis]	Hydrogenase/urease nickel incorporation, metallochaperone, hypA//Ribosomal protein L37e	882	GO:0042254//GO:0051604//GO:0006412	GO:0005840	GO:0016151//GO:0003735	DYQTTNTMTKGTSSFGKRHVKSHTLCRRCGRSSYHIQKHRCSACAYPNAKKRGYNWGMKA KRRRAPGTGRTQHLRDVNRRFRNGFRNGYTTLFKKLKNQTADS*	0.84	0.66	0.43	0.21	0.12	0.37	0.06	0.06	0.3	0.45	0.49	1
CLUSTER-12666.11959	PF12678//PF07382//PF07975//PF01155//PF00097	hypothetical protein I4U23_026811 [Adineta vaga]	RING-H2 zinc finger domain//Histone H1-like nucleoprotein HC2//TFIIH C1-like domain//Hydrogenase/urease nickel incorporation, metallochaperone, hypA//Zinc finger, C3HC4 type (RING finger)	585	GO:0051604//GO:0030261//GO:0006281	GO:0000785	GO:0008270//GO:0003677//GO:0046872//GO:0016151//GO:0030527	AMNKSMSSAEDIAMEPCQSDSEVLTPGEFDHIQPDGTTVWRYDGYHDCEICKQDVRTKDK RLYGIQKSCDHVFCFGCLKSWRMENKDNVDLRFQCPSCKKISKLVLPSSVHPCLVNRRMH FELYKMNGGSNFNA*	0.78	0.03	0.27	0.19	0.0	0.28	0.01	0.12	0.22	0.32	0.51	1
CLUSTER-12666.25574	PF01096//PF01155//PF01599//PF16685//PF00684	dnaJ homolog subfamily A member 2-like [Actinia tenebrosa]	Transcription factor S-II (TFIIS)//Hydrogenase/urease nickel incorporation, metallochaperone, hypA//Ribosomal protein S27a//zinc RING finger of MSL2//DnaJ central domain	323	GO:0042254//GO:0006412//GO:0051604//GO:0006351	GO:0005840	GO:0003676//GO:0016151//GO:0031072//GO:0051082//GO:0061630//GO:0003735//GO:0008270	AVRKCPKCKGAGIYLETRRIGPGMIQQMQSHCRDCMGEGDIVREEDKCKRCQGKKVVEEK RKMEVQITPGMENRAMIPLRGKGHHMPDTEPGDVVVVLCQEDHDVFT	0.89	0.07	0.26	0.31	0.16	0.33	0.32	0.08	0.45	0.32	0.69	1
CLUSTER-12666.19503	PF01979//PF00699//PF02671//PF00547	hypothetical protein GJ496_006056 [Pomphorhynchus laevis]	Amidohydrolase family//Urease beta subunit//Paired amphipathic helix repeat//Urease, gamma subunit	2693	GO:0043419//GO:0006355	GO:0035550	GO:0016151//GO:0016787	RTLSNSKMMLSGAEMEVLRLHNAGCLAQKRLARGLKLNFAEAVALLSSQCLEFIRDGQND VEKLEANVRRLLGFRQVLHGVPELITEISLEAYFPDGSRLIKITDPICAPDGDLVLALHG SFLPVPTYEIFGDINAETNTSPTPGSITVKDNEPIELNSTSDVTRFQSVTNTGDCPISIG SHYHFIEVNKTLEFDRGMAFGMRLNIPAGETMTFLPGEAKAVPLVQIGGDKIIRGGNLLC DGLVEESLLRKNMKNVKKRGFMHRKDENITDDKPAVTRIPRELYVQAYGPTVGDKITLGD TCLVLEIERDLTTYGDECLLGVGKVLREGMGQAANVRNDIALDLLICGAVVLDPVLGIIK ADIGVREGVIQNVGKGGNPYTMNGVSSNMTVGV…	0.65	0.52	0.26	0.25	0.14	0.8	0.47	0.63	0.47	0.32	0.5	2
CLUSTER-12666.17672	PF04828//PF00476//PF06420//PF03604//PF01155	DNA-directed RNA polymerases I, II, and III subunit RPABC4 [Microplitis demolitor]	Glutathione-dependent formaldehyde-activating enzyme//DNA polymerase family A//Mitochondrial genome maintenance MGM101//DNA directed RNA polymerase, 7 kDa subunit//Hydrogenase/urease nickel incorporation, metallochaperone, hypA	435	GO:0006351//GO:0051604//GO:0006260//GO:0000002//GO:0006144//GO:0006206//GO:0006281	GO:0005730//GO:0000262//GO:0042575	GO:0016151//GO:0016846//GO:0003677//GO:0003899//GO:0003887//GO:0003697	DYQTTNTISEYCVMTSTNRTSLATGTQSMDQPQQQQVPPASTTSSSAVMVYVCYDCGRDN EIRPKDLIRCRECGYRIMYKKRTDRMIVFDAR*	0.86	0.65	0.36	0.31	0.08	0.39	0.12	0.04	0.47	0.42	0.55	2
CLUSTER-12666.18281	PF01155	lipopolysaccharide-induced tumor necrosis factor-alpha factor homolog [Dendronephthya gigantea]	Hydrogenase/urease nickel incorporation, metallochaperone, hypA	1029	GO:0051604	--	GO:0016151	LKGVHEISGAKAYNKHLLSIQENEHTLVRQNTQHIYYMVSRNSGSYLRNILEPSQRKKRS MEECQSYTSYSRAMRTECMRCGYTVTTVTEPVKGTCTYIASLLFCLLGCWCGCCLLPFYS RYFQDAIHICPRCENVIAKFQRGRRLRDKDDIVV*	0.88	0.02	0.28	0.19	0.0	0.35	0.02	0.09	0.25	0.31	0.54	1
CLUSTER-4235.0	PF04060//PF01907//PF01783//PF01155	60S ribosomal protein L37 [Salmo salar]||XP_010862740.1 60S ribosomal protein L37 [Esox lucius]||XP_020313880.1 60S ribosomal protein L37 [Oncorhynchus kisutch]||XP_021457635.1 60S ribosomal protein L37 [Oncorhynchus mykiss]||XP_023840186.1 60S ribosomal protein L37 [Salvelinus alpinus]||XP_029504936.1 60S ribosomal protein L37 [Oncorhynchus nerka]||XP_029565823.1 60S ribosomal protein L37-like […	Putative Fe-S cluster//Ribosomal protein L37e//Ribosomal L32p protein family//Hydrogenase/urease nickel incorporation, metallochaperone, hypA	338	GO:0051604//GO:0006412//GO:0042254	GO:0015934//GO:0005840	GO:0051536//GO:0003735//GO:0016151	KKMTKGTSSFGKRRNKTHALCRRCGSKAYHLQKSSCGKCGYPEKRKRRYNWSAKAKRRNT TGSGRLRHLRVVYRRFRNGFREGTTPKPKRAAVAASSSS*	0.68	0.05	0.35	0.09	0.52	0.29	0.03	0.28	0.13	0.43	0.44	1
CLUSTER-12666.28181	PF01157//PF04828//PF00476//PF06420//PF03604//PF01155	DNA-directed RNA polymerases I, II, and III subunit RPABC4 [Microplitis demolitor]	Ribosomal protein L21e//Glutathione-dependent formaldehyde-activating enzyme//DNA polymerase family A//Mitochondrial genome maintenance MGM101//DNA directed RNA polymerase, 7 kDa subunit//Hydrogenase/urease nickel incorporation, metallochaperone, hypA	597	GO:0000002//GO:0006144//GO:0006260//GO:0051604//GO:0006281//GO:0006206//GO:0006412//GO:0042254//GO:0006351	GO:0000262//GO:0042575//GO:0005840//GO:0005730	GO:0003899//GO:0003677//GO:0003735//GO:0003887//GO:0003697//GO:0016151//GO:0016846	QTTNTISEYCVMTSTNRTSLATGTQSMDQPQQQQVPPASTTSSSAVMVYVCYDCGRDNEI RPKDLIRCRECGYRIMYKKRTDRMIVFDAR*	0.86	0.65	0.35	0.31	0.08	0.39	0.12	0.04	0.47	0.42	0.55	2
CLUSTER-12666.6438	PF01155//PF02892//PF04810//PF01428//PF00346//PF02701//PF07448	B-cell CLL/lymphoma 6 member B protein-like isoform X2 [Portunus trituberculatus]	Hydrogenase/urease nickel incorporation, metallochaperone, hypA//BED zinc finger//Sec23/Sec24 zinc finger//AN1-like Zinc finger//Respiratory-chain NADH dehydrogenase, 49 Kd subunit//Dof domain, zinc finger//Secreted phosphoprotein 24 (Spp-24) cystatin-like domain	587	GO:0046849//GO:0006888//GO:0006886//GO:0051604//GO:0006355	GO:0030127//GO:0005576	GO:0016651//GO:0016151//GO:0008270//GO:0048038//GO:0051287//GO:0003677	QYSRKRCDEQCDAFGFSCKRRSHLLPSQLYQPNPYCSDSLPCVQSLLPVVANPINVVSPS ENQTTHKCEYCDRKFNNRGNLLTHVRIHTGEHPYKCDFCQQKFVQSSHLRAHLRVHSSEQ PYKCDYCEKRFTRLGALRVHLRIHTGEKPYRCEFCDQRFVQSSHLQAHIRIHTGEQPYKC EYCEKRFKRSGALRV	1.0	0.0	0.0	0.02	0.0	0.45	0.0	0.0	0.53	0.0	1.0	2
CLUSTER-8865.0	PF01155//PF04060//PF01907	60S ribosomal protein L37 [Salmo salar]||XP_020345998.1 60S ribosomal protein L37-like [Oncorhynchus kisutch]||XP_023834948.1 60S ribosomal protein L37 [Salvelinus alpinus]||XP_029619381.1 60S ribosomal protein L37-like [Salmo trutta]||XP_035592366.1 60S ribosomal protein L37-like [Oncorhynchus keta]||XP_038869680.1 60S ribosomal protein L37-like [Salvelinus namaycush]||XP_046207212.1 60S ribosom…	Hydrogenase/urease nickel incorporation, metallochaperone, hypA//Putative Fe-S cluster//Ribosomal protein L37e	328	GO:0006412//GO:0051604//GO:0042254	GO:0005840	GO:0016151//GO:0051536//GO:0003735	FGKKMTKGTSSFGKRRNKTHALCRRCGSKAYHLQKSSCGKCGYPEKRKRKYNWSAKAKRR NTTGSGRIRHLRVVYRRFRNGFREGTVPKPKRAAVAASSS*	0.57	0.08	0.34	0.22	0.45	0.32	0.49	0.16	0.17	0.45	0.45	-
CLUSTER-12666.11960	PF00097//PF07975//PF01155//PF12678	hypothetical protein I4U23_026811 [Adineta vaga]	Zinc finger, C3HC4 type (RING finger)//TFIIH C1-like domain//Hydrogenase/urease nickel incorporation, metallochaperone, hypA//RING-H2 zinc finger domain	350	GO:0051604//GO:0006281	--	GO:0046872//GO:0016151//GO:0008270	DHIQPDGTTVWRYDGYHDCEICKQDVRTKDKRLYGIQKSCDHVFCFGCLKSWRMENKDNV DLRFQCPSCKKISKLVLPSSVHPCLVNRRMHFELYKMNGGSNFNA*	0.75	0.05	0.29	0.2	0.0	0.3	0.04	0.14	0.19	0.32	0.52	1
CLUSTER-12666.21918	PF12774//PF07726//PF00005//PF01078//PF00004//PF03193//PF00699//PF00158//PF02367//PF05496//PF14532//PF01695//PF03028//PF06414//PF07728	Midasin, partial [Trachymyrmex septentrionalis]	Hydrolytic ATP binding site of dynein motor region//ATPase family associated with various cellular activities (AAA)//ABC transporter//Magnesium chelatase, subunit ChlI//ATPase family associated with various cellular activities (AAA)//RsgA GTPase//Urease beta subunit//Sigma-54 interaction domain//Threonylcarbamoyl adenosine biosynthesis protein TsaE//Holliday junction DNA helicase RuvB P-loop doma…	13268	GO:0006355//GO:0043419//GO:0006281//GO:0006310//GO:0007018//GO:0007017//GO:0002949	GO:0005871//GO:0009379//GO:0030286//GO:0005874//GO:0035550//GO:0005667//GO:0005657	GO:0016887//GO:0009378//GO:0005524//GO:0016301//GO:0005525//GO:0008134//GO:0008569//GO:0003924	KNTKQSQKDMDEHKRPVTGISVDACPRKKAKLSHEIRLFDIKVEGKCTLAKLKDMYEDIV HDCARFRNDHILIERLVEQYHAGEDPANRALAKSCLCLLLNGPSLALKPQDEDVFDAISR VNARYNNTDEFQLSRECVVSEETKSSLGEIQDFVELTVADEHQITLLQQTQLAIENKRPL LLHGPVGCGKSMLVAYLAAKNKMPLYELQMSDQLDLKNLLGNYQCKGEIKQTFEWVPGPL LKVLSKPTWILVEDVDLCPPDVVSFFAQMLNTRKVSPGGNRPEVYLHHTVRFFFTTRSDK VDGSDWCHGIITQARNISIMTLQQLPVQSLSKIIRKRFPKLASVQNMILQAFQLYCELWE SESSDQSKGRSLGYQNRRPNPRDLMRLCKRMEV…	0.69	0.57	0.01	0.0	0.46	0.75	0.9	0.22	0.67	0.1	0.84	5
CLUSTER-12666.21465	PF10954//PF01155//PF04923//PF14369	CLUMA_CG004134, isoform A, partial [Clunio marinus]	Protein of unknown function (DUF2755)//Hydrogenase/urease nickel incorporation, metallochaperone, hypA//Ninjurin//zinc-ribbon	3940	GO:0051604//GO:0007155//GO:0042246	--	GO:0061630//GO:0016151	PIFQTLKAMIDHDADSKKGMLDQRPTDQSNGNTASANTMTITMAPCSEIGQITDNNQDPY YDDNNNADAHQDNITTKKSHPCMLCNRRFRTLLRLQKHTASHEGGMEDERKFKCSECGKA FKFKHHLKEHTRIHTGEKPFSCPHCGKKFSHSGSYSSHMASKRCVERGQNGGHMRGQRQG QRQVSVVQNSLSSYPDSLPHFPSPSGNHDSSPANSNGTVLSSMSSNGGNQSSVSPMSTGT PTTAGYYSTVSGSYHNNNNHQHHHHGTDPPNDRTMPTISPSFVKSENNFQQPNDFTATTQ TDSAEPLPSQHDQQQSIIQSFFRAYRMQVPTSCDDLAPESCVSANAGSNTASCPTPTDIA GKNKQNSCPCIKQELNDDDDAHNNNNSYGSATQ…	1.0	0.01	0.0	0.0	0.0	0.1	0.26	0.0	0.55	0.0	1.0	2
CLUSTER-12666.13201	PF04810//PF01428//PF02892//PF07975//PF01155//PF14369	hypothetical protein GJ496_003478 [Pomphorhynchus laevis]	Sec23/Sec24 zinc finger//AN1-like Zinc finger//BED zinc finger//TFIIH C1-like domain//Hydrogenase/urease nickel incorporation, metallochaperone, hypA//zinc-ribbon	390	GO:0006886//GO:0006281//GO:0006888//GO:0051604	GO:0030127	GO:0016151//GO:0061630//GO:0003677//GO:0008270	FSSNRELKGHAKTCLDASSLKTCLPVDKVGKKRYRCNLCMQTFSAGYTIKKHIRVHTREK PFSCDFCGDLFSQWGNLRLHVQRHLGINPYRCPYCDKAYIAPSKLEVHIRGHTNERPFPC NLCDSNFKSS	0.97	0.02	0.3	0.31	0.41	0.27	0.03	0.13	0.44	0.39	0.59	1
CLUSTER-12666.33485	PF05837//PF04048//PF01981//PF01155//PF01363	unnamed protein product, partial [Rotaria magnacalcarata]||CAF3938008.1 unnamed protein product, partial [Rotaria magnacalcarata]||CAF4118822.1 unnamed protein product, partial [Rotaria magnacalcarata]||CAF4210602.1 unnamed protein product, partial [Rotaria magnacalcarata]	Centromere protein H (CENP-H)//Sec8 exocyst complex component specific domain//Peptidyl-tRNA hydrolase PTH2//Hydrogenase/urease nickel incorporation, metallochaperone, hypA//FYVE zinc finger	837	GO:0006904//GO:0051382//GO:0051604	GO:0000145//GO:0000776	GO:0004045//GO:0016151//GO:0046872	ANELRQHGISVLSENMRGTGESQAGTIRTEGKERGTAANYQRPGSQTRTVRSTIDAERAR EQNDVVASAFYRWLDDDAVVRCMSCSKEFSFSTRKHHCRRCGGIFCSSCSSRRASVLKES QRQVRVCDRCFELKRFNSFVQSSTTMSSNGSCTSGLLE*	0.89	0.02	0.46	0.32	0.0	0.35	0.02	0.11	0.39	0.32	0.59	1
CLUSTER-12666.42616	PF02892//PF07975//PF01155	protein escargot-like [Schistocerca americana]	BED zinc finger//TFIIH C1-like domain//Hydrogenase/urease nickel incorporation, metallochaperone, hypA	720	GO:0006281//GO:0051604	--	GO:0016151//GO:0003677//GO:0008270	EPSETCRVGATVAGCEMGGMSEGNSPSADNRSRSSQSLQKKNFKCDRCGKAYITRSGLCR HREILCTADRSGQKMGPLARNFSCQQCSKAYTTMGALKMHVRTHTLPCKCETCGKAFSRP WLLQGHLRTHTGEKPFKCEVCSRAFADRSNLRAHMQTHSEVKKYRCSRCHKTFSRMSLLT KHRENCSAQTTAHQRQPFVTPPSSVAATSDVPGTVEDDHKSNTSENKQQQQVTNNPL*	1.0	0.0	0.01	0.05	0.0	0.38	0.0	0.0	0.52	0.01	1.0	2
CLUSTER-12666.21883	PF01155//PF00684//PF16685	hypothetical protein GJ496_003387 [Pomphorhynchus laevis]	Hydrogenase/urease nickel incorporation, metallochaperone, hypA//DnaJ central domain//zinc RING finger of MSL2	1449	GO:0051604	--	GO:0051082//GO:0031072//GO:0016151//GO:0061630	YQTTNTMPVDKTLYEILGVSPNASSSEIKKAYYHLAKKFHPDKNADHGDKFKEISFAYDV LANEDKKRVYDSRGLDGLKEGAASGGYEGFEDILGKLFGGGIGGGLGGGFFSSPFGFGGQ QRRQQKQRSQDMQIPLPVTLEDLYKGGTKTVEFSPKIVCKGCDGRGGPPGAVRKCPKCKG AGIYLETRRIGPGMIQQMQSHCRDCMGEGDIVREEDKCKRCQGKKVVEEKRKMEVQITPG MENRAMIPLRGKGHHMPDTEPGDVVVVLCQEDHDVFTRRREDLLMKMEINLTESLCGFKI PVKHVDGRVLMICHPPGDPITPKSLRLVVGEGMVNGQTGEHGNLIIVFDVLFPESNEMTE SQIKRIEKYLPSKPTIIIPNEDEVKEGIEEVQM…	0.63	0.77	0.26	0.56	0.15	0.53	0.31	0.03	0.56	0.34	0.65	5
CLUSTER-12666.23534	PF01155//PF03367	hypothetical protein GJ496_001451 [Pomphorhynchus laevis]	Hydrogenase/urease nickel incorporation, metallochaperone, hypA//ZPR1 zinc-finger domain	1143	GO:0051604	--	GO:0008270//GO:0016151	MPVTIVEIPLPAVTVASLADGQNLTDSLKQHLLLSHRSRVSLPELGIHLTESPVLAACEM TVAELIAVIIPDPTVTLTGLLRIEESSELRILPASPGANFDAQNGSSDDIKAPVEFETPC SQCRSMTQCSTRMSFAHIPFFGELIIMTTSCDQCGYKDSEVKRGGGMQVQGVRYVVKVRS AADMNREILKSEHSRLEIPSVELTIEPGTMGGKLTTIEGLISSVRTSLSSSPLAQDTSDR DGMDNFLIKLDECIKGERFPFTITLDDPSGLSYVQNYYAPDADPHMTEIHYDRTPEQIDE LGLTDMNT*	0.53	0.17	0.42	0.3	0.35	0.56	0.3	0.53	0.44	0.3	0.45	2
