# Supplementary material for: First insight into metal binding proteins from the de novo transcriptome of acanthocephalan parasite Dentitruncus truttae
Source: Sci Rep. 2025 Jul 18;15:26152. doi: 10.1038/s41598-025-11623-5 (PMC12274423; doi:10.1038/s41598-025-11623-5)
Supplement: Supplementary file 5 — Supplementary Material 5 [file 41598_2025_11623_MOESM5_ESM.xlsx]

## Sheet: copper_all
Metal binding prediction (MeBiPred) for Dentitruncus truttae other copper group Tier 1: metal-binding > 0.5; Tier 2: ion score >0.5
Entry name	PFAM ID	NR Description	PFAM description	Gene Length	Gene Ontology Biological Pathway	Gene Ontology Cellular Component	Gene Ontology Molecular Function	Sequence	MetalBinding	Ca	Co	Cu	Fe	K	Mg	Mn	Na	Ni	Zn	no. ions binding predicted
CLUSTER-12666.24072	PF04145	unnamed protein product [Adineta ricciae]||CAF1232147.1 unnamed protein product [Adineta ricciae]	Ctr copper transporter family	1113	GO:0035434//GO:0006825	--	GO:0005375	KNSKQYNFWLASWVDDLMQYHHKNMSHSAAASFSRETTSSADGGGGHCEDHGGMMMYFHA GMQEVILFERWATASYIGFILSVAVVFFASVMYEGLKCFREHLLKREILKNCRKQMQSDN CCHSASRCMARDPLAAAMEYNDNDNNNNNNANNDEPNVPMTSNDDHRQTCGGRCPCPTTS SHLLSQLSNPGARIWRTAHVLQTTLQLLQITVSYMLMLIAMTYNVYLFAAVVLGSAVGHF LFAWKRTTLSDCTEHCH*	0.78	0.57	0.4	0.34	0.09	0.52	0.14	0.05	0.48	0.41	0.54	3
CLUSTER-12666.10604	PF02066//PF01671//PF04620	hypothetical protein GJ496_002487 [Pomphorhynchus laevis]	Metallothionein family 11//African swine fever virus multigene family 360 protein//Flagellar filament outer layer protein Flaa	1790	GO:0071973//GO:0042330	GO:0030288	GO:0005507	RASTRRAKYYRFPEKVQYTSPGPIINSCICCCFMSKSFLIRDILRETVNQCQDDRNRECV LGQSSTVNQTQYYLSRIPIPIVGSCQSFQSEPSMSGLKRELTSMDFHSETKKQVRCSRMK SHVCTESVPSHSSGTRLPFSNLTNSLKRSIGMTVGSTVAVKQDIDDSMYQCSQAKRLKLL DCEYCSKSFTRQSLLMRHKRTHTGERPFRCDICDKAFSTRNGLSIHTRTHTGEKPFSCNV CSKRFSASSNLHYHRMIHTNTRPYRCTLCERSFMTPGELEKHQPVHTGSWSFICPCGRGF SKKTNFRSHLLRHLGSCKYGCHYCEKSFKLKKQLQCHIQDSHSETMVQSPQPSIEDLIGA VKSNMEPQTTTQCDGHATDLWDALK*	1.0	0.02	0.01	0.37	0.0	0.55	0.01	0.0	0.53	0.05	1.0	3
CLUSTER-12666.10602	--	hypothetical protein GJ496_002487 [Pomphorhynchus laevis]	--	749	--	--	--	PCGRGFSKKTNFRSHLLRHLGSCKYGCHYCEKSFKLKKQLQCHIQDSRVGR	0.72	0.09	0.29	0.3	0.0	0.3	0.26	0.13	0.28	0.36	0.51	1
CLUSTER-12666.8646	PF00098//PF00642//PF00649	hypothetical protein GJ496_009230 [Pomphorhynchus laevis]	Zinc knuckle//Zinc finger C-x8-C-x5-C-x3-H type (and similar)//Copper fist DNA binding domain	475	GO:0006355	GO:0005667	GO:0003700//GO:0003676//GO:0046872//GO:0003677//GO:0008270//GO:0005507	HVRRVLCQNYLAGLCPLGSKCQFMHPSFDLPTSLSMDGSHQPQGRKVIFVCEYCKELGHK ASTCFKLSPEERLKYHNSHSHTSVGYPTPVHEVTCFKCGEKGHYANKCPNGGRLGVNFRQ QQQQQNQQ*	0.54	0.05	0.27	0.19	0.0	0.25	0.15	0.19	0.21	0.35	0.49	-
CLUSTER-12666.24115	--	hypothetical protein GJ496_004270 [Pomphorhynchus laevis]	--	1778	--	--	--	YETGFFAKFPDEQGGMRDSSISSSFEGGLNDYSSGDDEGSIAVTGQSMYGGHVADNFGSG YLSGQASDMDYGGSGANAIGQSGVEEYIEHVSSSQMTHEGDMMGNCGVGYQPESSSHQQF SGSGNMYGSETYSQGAGYHQGSEYAGQAAVGSHDASCALDQEDYSRQVALNAKNAQVQHD PNPMIIKKPFSGVLPNYIQRVCVRYLQPPPPPPPGPLIVKELRQPPLPIPPPLCIKQNAP APPTPPPIILREKPPARPQAEPSKVVCKRLPPPPPPKRQLIIERLPRLPPKPRDILIERW LPYPPPSKRKVIYQRAPPPKLPKTPKNVIIMYEGKARVERMFKKLGITPADPDSYMRQYG AQLMDPRTLELTARNAGVQEDITAPAAIQSSAY…	0.68	0.59	0.33	0.3	0.54	0.46	0.34	0.16	0.39	0.43	0.49	2
CLUSTER-12666.16918	PF00080	superoxide dismutase [Loa loa]||EFO15395.1 superoxide dismutase [Loa loa]	Copper/zinc superoxide dismutase (SODC)	407	GO:0006801	--	GO:0046872	KSEAKKMGGSCKMNAVCVMTGDNVFGVIRMSQDGPKSPTMITGKIENLTPGLHGFHVHEF GNLTDGCTSAGGHFNPSNQTHGGPGDRVRHFGDLGNVVAGDDGIGHVNMEDKLVTL	0.98	0.18	0.64	1.0	0.0	0.99	0.0	0.0	0.16	0.05	0.84	4
CLUSTER-12666.21748	PF01087//PF05275	unnamed protein product [Dibothriocephalus latus]	Galactose-1-phosphate uridyl transferase, N-terminal domain//Copper resistance protein B precursor (CopB)	342	GO:0006878//GO:0006012//GO:0009117	GO:0009279	GO:0008108//GO:0005507	KSEAKKMGGSCKMNAVCVMTGDNVFGVIRMSQDGPKSPTMITGKIENLTPGLHGFHVHEF GNLTDGCTSAGGHFNPSNQTHGGPGDRVRHFGDLGNVVAGDDGIGHVNMEDKLVTLFGDN SVIGRTLVVHADEDDLGKGNQPDSSTTGHAGARVACGVIGIDSSDAD	0.88	0.17	0.8	1.0	0.0	0.99	0.0	0.0	0.12	0.03	0.91	4
CLUSTER-12666.8668	PF00080	unnamed protein product [Cercopithifilaria johnstoni]||CAG9535422.1 unnamed protein product [Cercopithifilaria johnstoni]	Copper/zinc superoxide dismutase (SODC)	853	GO:0006801	--	GO:0046872	QTTNTMSADGCSSITHRRYNPMDDTWVLVCPNRRFRPWQGETVQTATTEKTMNQSDLDSR EPNYLAPGGIRHGGTQNPMYDQCLVFTNDFPAMVPAACEADAMERPVATGDSSDQLFRRQ ESVSGECKVVCLHSRLNRCWANMSELEIDNALVTLQNEYTDLSARYLWVQIFENRGAAVG CSNPHPHCQIWASDFLPDLPRKKHIQFDKYLQKHGRCMLEDYVKREIETNERIVFRNDMW VCLVPYWAVWPYETMIAPVPQRHSPRRLNDLTVESRAQLGQAMKKLVQCYDGLFQVEFPY TMGFHGAPTGAQDDKPKAWLLHLIYLPPLLRSATVRKYMTGYELLSQPQRDLTAEDAAQT LRRVCELMGSGTLA*	0.73	0.11	0.45	0.17	0.16	0.51	0.44	0.73	0.3	0.07	0.49	2
CLUSTER-12666.8669	PF01087//PF02044//PF05275//PF02744	probable galactose-1-phosphate uridylyltransferase [Dermatophagoides pteronyssinus]	Galactose-1-phosphate uridyl transferase, N-terminal domain//Bombesin-like peptide//Copper resistance protein B precursor (CopB)//Galactose-1-phosphate uridyl transferase, C-terminal domain	1332	GO:0006012//GO:0009117//GO:0007218//GO:0006878	GO:0009279	GO:0005507//GO:0008108	QTTNTMSADGCSSITHRRYNPMDDTWVLVCPNRRFRPWQGETVQTATTEKTMNQSDLDSR EPNYLAPGGIRHGGTQNPMYDQCLVFTNDFPAMVPAACEADAMERPVATGDSSD	0.84	0.05	0.31	0.27	0.0	0.3	0.14	0.16	0.3	0.32	0.55	1

## Sheet: copper chaperones
Metal binding prediction (MeBiPred) for Dentitruncus truttae copper chaperones groups Tier 1: metal-binding > 0.5; Tier 2: ion score >0.5
	MetalBinding	Ca	Co	Cu	Fe	K	Mg	Mn	Na	Ni	Zn	no. ions binding predicted
CLUSTER-12666.6761	0.93	0.02	0.24	0.32	0.0	0.29	0.0	0.06	0.45	0.28	0.69	1

## Sheet: oxidase
Metal binding prediction (MeBiPred) for Dentitruncus truttae copper oxidases group Tier 1: metal-binding > 0.5; Tier 2: ion score >0.5
	MetalBinding	Ca	Co	Cu	Fe	K	Mg	Mn	Na	Ni	Zn	no. ions binding predicted
CLUSTER-12666.1060	0.79	0.45	0.16	0.3	0.02	0.58	0.22	0.01	0.54	0.27	0.69	3
