# Supplementary material for: First insight into metal binding proteins from the de novo transcriptome of acanthocephalan parasite Dentitruncus truttae
Source: Sci Rep. 2025 Jul 18;15:26152. doi: 10.1038/s41598-025-11623-5 (PMC12274423; doi:10.1038/s41598-025-11623-5)
Supplement: Supplementary file 6 — Supplementary Material 6 [file 41598_2025_11623_MOESM6_ESM.xlsx]

## Sheet: Iron-sulfur
Metal binding prediction (MeBiPred) for Dentitruncus truttae iron-sulfur group Tier 1: metal-binding > 0.5; Tier 2: ion score >0.5
	MetalBinding	Ca	Co	Cu	Fe	K	Mg	Mn	Na	Ni	Zn	no. ions binding predicted
CLUSTER-12666.25109	0.52	0.38	0.49	0.18	0.63	0.36	0.58	0.16	0.67	0.35	0.55	4
CLUSTER-12666.31466	0.52	0.36	0.13	0.17	0.74	0.44	0.53	0.22	0.57	0.81	0.5	4
CLUSTER-12666.28221	0.65	0.18	0.09	0.26	0.13	0.12	0.54	0.02	0.46	0.67	0.61	3
CLUSTER-12666.43560	0.77	0.29	0.19	0.98	0.02	0.41	0.02	0.08	0.43	0.29	0.53	2
CLUSTER-12666.14469	0.7	0.09	0.49	0.32	0.2	0.44	0.36	0.75	0.42	0.16	0.5	1
CLUSTER-12666.9508	0.77	0.16	0.16	0.34	0.0	0.3	0.12	0.03	0.47	0.3	0.71	1
CLUSTER-12666.179	1.0	0.13	0.03	0.12	0.0	0.32	0.06	0.0	0.5	0.08	0.99	1
CLUSTER-12666.33394	1.0	0.0	0.01	0.03	0.0	0.32	0.1	0.0	0.51	0.02	1.0	2

## Sheet: Other iron binding proteins
Metal binding prediction (MeBiPred) for Dentitruncus truttae other iron group Tier 1: metal-binding > 0.5; Tier 2: ion score >0.5
	MetalBinding	Ca	Co	Cu	Fe	K	Mg	Mn	Na	Ni	Zn	no. ions binding predicted
CLUSTER-12666.24806	0.68	0.3	0.33	0.23	0.41	0.35	0.48	0.09	0.35	0.46	0.51	1
CLUSTER-12666.17945	0.54	0.24	0.39	0.26	0.45	0.48	0.32	0.22	0.28	0.41	0.45	-
CLUSTER-12666.17306	0.99	0.05	0.24	0.3	0.0	0.32	0.01	0.05	0.43	0.26	0.72	1
CLUSTER-12666.17304	0.91	0.68	0.44	0.24	0.33	0.52	0.16	0.02	0.47	0.5	0.63	3
CLUSTER-12666.14855	0.52	0.16	0.23	0.13	0.56	0.25	0.59	0.35	0.35	0.44	0.5	1
CLUSTER-12666.9803	0.55	0.59	0.38	0.2	0.25	0.63	0.48	0.21	0.41	0.48	0.49	2
CLUSTER-12666.17672	0.86	0.65	0.36	0.31	0.08	0.39	0.12	0.04	0.47	0.42	0.55	2
CLUSTER-12666.17674	0.77	0.49	0.38	0.28	0.21	0.32	0.41	0.19	0.41	0.42	0.52	1
CLUSTER-12666.42179	0.71	0.04	0.24	0.11	0.06	0.21	0.2	0.07	0.04	0.36	0.46	-
CLUSTER-12666.17986	0.83	0.89	0.11	0.26	0.07	0.92	0.55	0.02	0.57	0.03	0.92	5
CLUSTER-12666.17922	0.61	0.04	0.25	0.13	0.0	0.36	0.2	0.1	0.11	0.33	0.49	-
