# Supplementary material for: First insight into metal binding proteins from the de novo transcriptome of acanthocephalan parasite Dentitruncus truttae
Source: Sci Rep. 2025 Jul 18;15:26152. doi: 10.1038/s41598-025-11623-5 (PMC12274423; doi:10.1038/s41598-025-11623-5)
Supplement: Supplementary file 7 — Supplementary Material 7 [file 41598_2025_11623_MOESM7_ESM.xlsx]

## Sheet: clustered_proteins
Analysis of metal binding preferences using MeBiPred for metal-binding proteins lacking PFAM definition from D. truttae
Protein	Ca	Co	Cu	Fe	K	Mg	Mn	Na	Ni	Zn	Cluster
CLUSTER-10571.0	0.39	0.35	0.27	0.17	0.32	0.21	0.09	0.27	0.43	0.48	2
CLUSTER-11218.0	0.24	0.32	0.27	0.1	0.27	0.07	0.12	0.21	0.39	0.48	1
CLUSTER-12144.0	0.59	0.42	0.18	0.21	0.37	0.16	0.12	0.24	0.37	0.46	2
CLUSTER-12426.0	0.21	0.18	0.98	0.0	0.44	0.0	0.06	0.39	0.24	0.53	2
CLUSTER-12540.0	0.11	0.24	0.22	0.28	0.24	0.53	0.07	0.28	0.49	0.49	1
CLUSTER-12666.10206	0.28	0.36	0.3	0.16	0.28	0.13	0.2	0.3	0.41	0.47	2
CLUSTER-12666.10298	0.07	0.2	0.29	0.0	0.29	0.39	0.05	0.4	0.31	0.63	0
CLUSTER-12666.10602	0.6	0.43	0.2	0.07	0.43	0.22	0.28	0.39	0.35	0.46	2
CLUSTER-12666.11766	0.3	0.27	0.19	0.0	0.24	0.04	0.03	0.16	0.4	0.47	1
CLUSTER-12666.11978	0.02	0.23	0.07	0.07	0.2	0.01	0.08	0.04	0.34	0.48	1
CLUSTER-12666.12146	0.07	0.33	0.33	0.61	0.43	0.34	0.47	0.38	0.6	0.45	2
CLUSTER-12666.12318	0.09	0.29	0.3	0.0	0.3	0.26	0.13	0.28	0.36	0.51	1
CLUSTER-12666.12509	0.55	0.32	0.09	0.14	0.86	0.21	0.0	0.51	0.13	0.87	0
CLUSTER-12666.12651	0.63	0.25	0.26	0.38	0.47	0.49	0.07	0.44	0.34	0.51	2
CLUSTER-12666.12708	0.09	0.28	0.15	0.51	0.26	0.08	0.17	0.41	0.44	0.45	1
CLUSTER-12666.12756	0.03	0.14	0.26	0.0	0.28	0.06	0.01	0.48	0.21	0.89	0
CLUSTER-12666.12955	0.33	0.23	0.22	0.2	0.25	0.48	0.15	0.44	0.34	0.59	2
CLUSTER-12666.13142	0.44	0.36	0.32	0.09	0.35	0.32	0.08	0.44	0.45	0.49	2
CLUSTER-12666.13200	0.21	0.21	0.09	0.0	0.21	0.01	0.02	0.02	0.39	0.45	1
CLUSTER-12666.13202	0.02	0.35	0.14	0.62	0.44	0.18	0.79	0.25	0.44	0.46	2
CLUSTER-12666.13307	0.33	0.38	0.26	0.08	0.3	0.25	0.18	0.23	0.41	0.47	1
CLUSTER-12666.13404	0.13	0.18	0.08	0.34	0.17	0.59	0.07	0.33	0.28	0.55	1
CLUSTER-12666.13435	0.29	0.01	0.08	0.0	0.08	0.57	0.0	0.43	0.1	0.98	0
CLUSTER-12666.13475	0.63	0.26	0.29	0.27	0.61	0.45	0.06	0.47	0.36	0.52	2
CLUSTER-12666.13669	0.73	0.41	0.32	0.09	0.39	0.34	0.2	0.44	0.22	0.52	2
CLUSTER-12666.13670	0.62	0.3	0.34	0.11	0.49	0.41	0.2	0.45	0.41	0.53	2
CLUSTER-12666.13712	0.24	0.44	0.29	0.26	0.49	0.26	0.4	0.41	0.37	0.48	2
CLUSTER-12666.13744	0.35	0.36	0.48	0.33	0.37	0.08	0.08	0.38	0.46	0.48	2
CLUSTER-12666.13826	0.26	0.36	0.35	0.55	0.33	0.34	0.25	0.45	0.47	0.5	2
CLUSTER-12666.13829	0.09	0.43	0.37	0.35	0.3	0.26	0.12	0.43	0.41	0.48	2
CLUSTER-12666.13862	0.23	0.3	0.47	0.37	0.44	0.26	0.09	0.46	0.43	0.52	2
CLUSTER-12666.14148	0.35	0.35	0.31	0.28	0.59	0.33	0.25	0.46	0.37	0.5	2
CLUSTER-12666.14160	0.05	0.49	0.29	0.58	0.28	0.17	0.26	0.39	0.45	0.52	2
CLUSTER-12666.14390	0.05	0.27	0.12	0.0	0.24	0.08	0.16	0.12	0.32	0.51	1
CLUSTER-12666.14568	0.2	0.27	0.33	0.01	0.37	0.28	0.09	0.43	0.36	0.57	2
CLUSTER-12666.14671	0.1	0.29	0.32	0.0	0.29	0.04	0.12	0.38	0.35	0.55	1
CLUSTER-12666.14743	0.31	0.46	0.28	0.14	0.33	0.41	0.2	0.14	0.4	0.46	2
CLUSTER-12666.14805	0.04	0.25	0.07	0.0	0.59	0.04	0.07	0.19	0.28	0.48	1
CLUSTER-12666.15027	0.23	0.45	0.31	0.57	0.28	0.28	0.31	0.32	0.47	0.48	2
CLUSTER-12666.15160	0.09	0.05	0.01	0.1	0.09	0.66	0.01	0.47	0.18	0.69	0
CLUSTER-12666.15301	0.03	0.28	0.24	0.0	0.26	0.01	0.12	0.28	0.31	0.58	1
CLUSTER-12666.15480	0.18	0.26	0.34	0.21	0.35	0.3	0.09	0.45	0.36	0.62	2
CLUSTER-12666.15575	0.7	0.45	0.29	0.09	0.47	0.22	0.12	0.45	0.42	0.52	2
CLUSTER-12666.15734	0.69	0.42	0.3	0.47	0.46	0.25	0.16	0.44	0.37	0.51	2
CLUSTER-12666.15737	0.02	0.35	0.14	0.62	0.44	0.18	0.79	0.25	0.44	0.46	2
CLUSTER-12666.15838	0.25	0.27	0.36	0.38	0.26	0.39	0.07	0.45	0.45	0.53	2
CLUSTER-12666.15900	0.08	0.25	0.19	0.0	0.23	0.13	0.05	0.12	0.37	0.48	1
CLUSTER-12666.16097	0.4	0.29	0.3	0.37	0.3	0.37	0.06	0.46	0.45	0.59	2
CLUSTER-12666.16296	0.29	0.33	0.34	0.34	0.3	0.39	0.14	0.44	0.41	0.52	2
CLUSTER-12666.16689	0.3	0.32	0.33	0.16	0.34	0.32	0.13	0.45	0.37	0.54	2
CLUSTER-12666.17142	0.28	0.3	0.26	0.1	0.29	0.49	0.07	0.31	0.46	0.47	2
CLUSTER-12666.17258	0.08	0.27	0.19	0.01	0.26	0.14	0.13	0.21	0.36	0.48	1
CLUSTER-12666.18371	0.29	0.27	0.25	0.16	0.27	0.5	0.06	0.31	0.46	0.48	2
CLUSTER-12666.18400	0.5	0.37	0.21	0.65	0.18	0.37	0.22	0.45	0.68	0.46	2
CLUSTER-12666.18626	0.34	0.39	0.24	0.03	0.45	0.27	0.07	0.39	0.4	0.47	2
CLUSTER-12666.1863	0.32	0.36	0.21	0.25	0.35	0.44	0.4	0.19	0.41	0.45	2
CLUSTER-12666.1864	0.11	0.36	0.3	0.37	0.38	0.43	0.31	0.21	0.44	0.46	2
CLUSTER-12666.18700	0.1	0.35	0.23	0.39	0.37	0.19	0.17	0.23	0.4	0.48	1
CLUSTER-12666.19000	0.1	0.25	0.35	0.01	0.3	0.33	0.09	0.45	0.38	0.53	2
CLUSTER-12666.19002	0.57	0.23	0.2	0.44	0.48	0.48	0.12	0.41	0.45	0.56	2
CLUSTER-12666.19003	0.58	0.32	0.25	0.12	0.36	0.32	0.01	0.46	0.41	0.56	2
CLUSTER-12666.19006	0.25	0.28	0.25	0.05	0.3	0.45	0.08	0.16	0.45	0.46	1
CLUSTER-12666.19610	0.12	0.42	0.34	0.5	0.33	0.28	0.31	0.25	0.44	0.47	2
CLUSTER-12666.19755	0.04	0.22	0.05	0.01	0.19	0.02	0.05	0.04	0.4	0.48	1
CLUSTER-12666.19880	0.71	0.47	0.42	0.44	0.45	0.13	0.1	0.42	0.46	0.54	2
CLUSTER-12666.19917	0.28	0.34	0.28	0.23	0.28	0.22	0.07	0.28	0.43	0.47	1
CLUSTER-12666.20057	0.25	0.36	0.34	0.42	0.32	0.42	0.33	0.31	0.43	0.48	2
CLUSTER-12666.20175	0.03	0.28	0.08	0.52	0.23	0.07	0.15	0.16	0.43	0.44	1
CLUSTER-12666.20256	0.09	0.42	0.16	0.61	0.25	0.37	0.3	0.28	0.5	0.48	2
CLUSTER-12666.20306	0.72	0.2	0.37	0.24	0.71	0.56	0.37	0.52	0.21	0.59	2
CLUSTER-12666.20620	0.57	0.19	0.24	0.56	0.65	0.49	0.32	0.56	0.47	0.55	2
CLUSTER-12666.20813	0.57	0.38	0.26	0.23	0.45	0.3	0.4	0.45	0.35	0.47	2
CLUSTER-12666.20902	0.27	0.22	0.19	0.49	0.21	0.56	0.16	0.37	0.42	0.53	2
CLUSTER-12666.20947	0.75	0.45	0.31	0.05	0.47	0.25	0.12	0.46	0.27	0.55	2
CLUSTER-12666.21067	0.05	0.23	0.1	0.0	0.42	0.11	0.05	0.08	0.35	0.46	1
CLUSTER-12666.21088	0.68	0.35	0.28	0.07	0.35	0.05	0.03	0.45	0.43	0.56	2
CLUSTER-12666.21452	0.04	0.21	0.33	0.03	0.29	0.35	0.07	0.46	0.38	0.57	1
CLUSTER-12666.21453	0.36	0.35	0.51	0.25	0.37	0.08	0.06	0.31	0.45	0.46	2
CLUSTER-12666.21654	0.01	0.25	0.33	0.0	0.28	0.08	0.08	0.45	0.34	0.55	1
CLUSTER-12666.22455	0.02	0.25	0.27	0.0	0.5	0.01	0.06	0.46	0.29	0.55	1
CLUSTER-12666.23020	0.51	0.07	0.02	0.18	0.07	0.65	0.02	0.34	0.29	0.65	0
CLUSTER-12666.23029	0.04	0.29	0.09	0.49	0.28	0.13	0.12	0.11	0.42	0.43	1
CLUSTER-12666.23036	0.23	0.24	0.32	0.39	0.32	0.28	0.06	0.47	0.36	0.68	2
CLUSTER-12666.23061	0.01	0.2	0.24	0.0	0.34	0.01	0.04	0.44	0.21	0.84	0
CLUSTER-12666.23066	0.19	0.22	0.26	0.09	0.3	0.49	0.05	0.35	0.49	0.5	2
CLUSTER-12666.23269	0.22	0.44	0.26	0.17	0.42	0.22	0.61	0.34	0.27	0.47	2
CLUSTER-12666.23367	0.16	0.26	0.39	0.32	0.3	0.4	0.09	0.44	0.39	0.57	2
CLUSTER-12666.23694	0.14	0.49	0.59	0.61	0.41	0.44	0.2	0.27	0.64	0.47	2
CLUSTER-12666.23762	0.3	0.37	0.27	0.09	0.31	0.41	0.06	0.4	0.4	0.48	2
CLUSTER-12666.23805	0.0	0.21	0.25	0.0	0.31	0.02	0.03	0.44	0.23	0.82	0
CLUSTER-12666.23851	0.28	0.05	0.13	0.0	0.42	0.02	0.0	0.5	0.07	0.98	0
CLUSTER-12666.24004	0.15	0.3	0.15	0.0	0.68	0.24	0.07	0.43	0.24	0.56	2
CLUSTER-12666.24108	0.03	0.27	0.32	0.0	0.32	0.04	0.09	0.44	0.3	0.63	1
CLUSTER-12666.24115	0.67	0.28	0.2	0.51	0.43	0.49	0.02	0.42	0.57	0.63	2
CLUSTER-12666.24260	0.12	0.22	0.12	0.01	0.24	0.06	0.04	0.06	0.37	0.45	1
CLUSTER-12666.24269	0.16	0.26	0.18	0.02	0.25	0.13	0.06	0.13	0.39	0.45	1
CLUSTER-12666.24279	0.28	0.33	0.33	0.03	0.3	0.3	0.09	0.34	0.4	0.49	2
CLUSTER-12666.24347	0.5	0.25	0.23	0.53	0.52	0.54	0.56	0.55	0.57	0.51	2
CLUSTER-12666.2470	0.02	0.22	0.35	0.0	0.25	0.29	0.04	0.14	0.42	0.46	1
CLUSTER-12666.24878	0.34	0.33	0.28	0.51	0.36	0.4	0.28	0.33	0.5	0.46	2
CLUSTER-12666.24900	0.03	0.18	0.89	0.58	0.23	0.22	0.12	0.54	0.55	0.56	2
CLUSTER-12666.25237	0.28	0.33	0.18	0.19	0.41	0.46	0.35	0.3	0.42	0.46	2
CLUSTER-12666.26042	0.05	0.41	0.21	0.19	0.31	0.24	0.68	0.48	0.2	0.47	2
CLUSTER-12666.26099	0.49	0.28	0.17	0.1	0.33	0.54	0.18	0.43	0.36	0.49	2
CLUSTER-12666.26165	0.67	0.39	0.22	0.09	0.44	0.32	0.31	0.43	0.3	0.48	2
CLUSTER-12666.26174	0.11	0.25	0.15	0.03	0.22	0.32	0.09	0.05	0.37	0.46	1
CLUSTER-12666.26248	0.02	0.27	0.06	0.16	0.8	0.06	0.15	0.44	0.24	0.55	2
CLUSTER-12666.26464	0.04	0.25	0.03	0.13	0.71	0.05	0.07	0.21	0.31	0.45	1
CLUSTER-12666.26501	0.03	0.21	0.02	0.0	0.17	0.05	0.05	0.02	0.3	0.5	1
CLUSTER-12666.26502	0.68	0.44	0.24	0.33	0.52	0.16	0.02	0.47	0.5	0.63	2
CLUSTER-12666.27005	0.05	0.24	0.3	0.0	0.32	0.01	0.05	0.43	0.26	0.72	0
CLUSTER-12666.27013	0.21	0.29	0.22	0.32	0.27	0.52	0.08	0.29	0.48	0.47	2
CLUSTER-12666.27075	0.52	0.43	0.18	0.44	0.5	0.46	0.72	0.44	0.09	0.48	2
CLUSTER-12666.27518	0.01	0.31	0.24	0.4	0.29	0.01	0.11	0.24	0.42	0.51	1
CLUSTER-12666.27550	0.46	0.17	0.4	0.78	0.48	0.53	0.67	0.36	0.77	0.52	2
CLUSTER-12666.27664	0.36	0.01	0.04	0.0	0.8	0.17	0.0	0.5	0.02	1.0	0
CLUSTER-12666.27770	0.42	0.3	0.31	0.33	0.33	0.37	0.06	0.46	0.45	0.5	2
CLUSTER-12666.27790	0.03	0.12	0.28	0.0	0.35	0.06	0.01	0.48	0.19	0.92	0
CLUSTER-12666.28213	0.2	0.45	0.32	0.05	0.39	0.28	0.36	0.46	0.35	0.47	2
CLUSTER-12666.28261	0.04	0.25	0.13	0.0	0.36	0.2	0.1	0.11	0.33	0.49	1
CLUSTER-12666.28564	0.24	0.39	0.26	0.45	0.48	0.32	0.22	0.28	0.41	0.45	2
CLUSTER-12666.28615	0.18	0.36	0.33	0.43	0.41	0.42	0.16	0.28	0.41	0.48	2
CLUSTER-12666.29225	0.63	0.09	0.07	0.05	0.48	0.24	0.0	0.49	0.17	0.94	0
CLUSTER-12666.29362	0.4	0.25	0.31	0.08	0.67	0.21	0.03	0.49	0.32	0.64	2
CLUSTER-12666.29407	0.22	0.31	0.28	0.02	0.27	0.27	0.09	0.26	0.4	0.47	1
CLUSTER-12666.29544	0.17	0.18	0.34	0.01	0.57	0.55	0.04	0.48	0.44	0.53	2
CLUSTER-12666.29648	0.33	0.37	0.36	0.28	0.33	0.24	0.22	0.48	0.46	0.52	2
CLUSTER-12666.29668	0.32	0.47	0.33	0.63	0.27	0.42	0.1	0.43	0.47	0.57	2
CLUSTER-12666.29909	0.19	0.14	0.19	0.1	0.19	0.54	0.02	0.38	0.58	0.54	1
CLUSTER-12666.29973	0.39	0.14	0.1	0.27	0.16	0.59	0.05	0.48	0.49	0.54	2
CLUSTER-12666.30198	0.16	0.27	0.2	0.06	0.25	0.09	0.12	0.09	0.37	0.48	1
CLUSTER-12666.31146	0.68	0.38	0.53	0.48	0.54	0.31	0.43	0.44	0.22	0.5	2
CLUSTER-12666.31152	0.03	0.28	0.2	0.03	0.29	0.07	0.14	0.22	0.36	0.49	1
CLUSTER-12666.31263	0.03	0.28	0.2	0.03	0.29	0.07	0.14	0.22	0.36	0.49	1
CLUSTER-12666.31580	0.19	0.32	0.19	0.02	0.43	0.19	0.07	0.19	0.38	0.47	1
CLUSTER-12666.31626	0.39	0.32	0.17	0.05	0.26	0.08	0.04	0.1	0.42	0.47	1
CLUSTER-12666.31674	0.16	0.25	0.38	0.03	0.35	0.33	0.07	0.45	0.39	0.53	2
CLUSTER-12666.31800	0.03	0.26	0.13	0.0	0.23	0.02	0.11	0.19	0.32	0.5	1
CLUSTER-12666.31874	0.04	0.21	0.04	0.0	0.65	0.07	0.07	0.17	0.27	0.45	1
CLUSTER-12666.31876	0.09	0.35	0.3	0.0	0.32	0.28	0.18	0.33	0.37	0.5	1
CLUSTER-12666.31955	0.07	0.24	0.13	0.0	0.22	0.18	0.11	0.07	0.34	0.48	1
CLUSTER-12666.32388	0.35	0.33	0.25	0.36	0.35	0.28	0.15	0.35	0.42	0.45	2
CLUSTER-12666.32613	0.46	0.32	0.25	0.45	0.35	0.43	0.47	0.37	0.4	0.47	2
CLUSTER-12666.32769	0.08	0.34	0.34	0.01	0.35	0.04	0.13	0.44	0.38	0.5	1
CLUSTER-12666.32770	0.41	0.33	0.3	0.44	0.37	0.36	0.09	0.39	0.46	0.47	2
CLUSTER-12666.32825	0.52	0.34	0.24	0.6	0.37	0.39	0.09	0.47	0.65	0.61	2
CLUSTER-12666.33275	0.03	0.28	0.29	0.0	0.31	0.1	0.12	0.35	0.33	0.52	1
CLUSTER-12666.33392	0.3	0.32	0.33	0.1	0.3	0.07	0.07	0.44	0.41	0.5	2
CLUSTER-12666.33804	0.08	0.27	0.32	0.01	0.31	0.1	0.1	0.46	0.39	0.48	1
CLUSTER-12666.3390	0.23	0.32	0.34	0.43	0.33	0.33	0.11	0.41	0.46	0.46	2
CLUSTER-12666.33937	0.03	0.27	0.3	0.0	0.32	0.2	0.1	0.42	0.28	0.66	0
CLUSTER-12666.34220	0.28	0.28	0.01	0.0	0.85	0.01	0.06	0.29	0.15	0.46	1
CLUSTER-12666.3435	0.66	0.32	0.26	0.38	0.56	0.39	0.17	0.44	0.37	0.51	2
CLUSTER-12666.34526	0.38	0.39	0.29	0.49	0.54	0.3	0.08	0.45	0.43	0.57	2
CLUSTER-12666.34807	0.09	0.18	0.22	0.13	0.27	0.53	0.06	0.33	0.5	0.51	1
CLUSTER-12666.34865	0.08	0.22	0.1	0.01	0.18	0.18	0.04	0.05	0.37	0.44	1
CLUSTER-12666.34893	0.43	0.18	0.21	0.01	0.51	0.42	0.1	0.52	0.4	0.51	2
CLUSTER-12666.34963	0.04	0.36	0.17	0.01	0.26	0.31	0.1	0.08	0.39	0.46	1
CLUSTER-12666.35218	0.29	0.32	0.38	0.13	0.31	0.22	0.08	0.3	0.42	0.49	2
CLUSTER-12666.35666	0.19	0.29	0.15	0.44	0.26	0.1	0.07	0.17	0.46	0.43	1
CLUSTER-12666.35704	0.24	0.2	0.32	0.06	0.22	0.45	0.03	0.47	0.49	0.53	2
CLUSTER-12666.35738	0.04	0.22	0.04	0.42	0.19	0.03	0.11	0.04	0.4	0.41	1
CLUSTER-12666.35771	0.65	0.43	0.27	0.45	0.44	0.24	0.15	0.41	0.38	0.48	2
CLUSTER-12666.35772	0.05	0.28	0.23	0.24	0.31	0.08	0.08	0.39	0.39	0.47	1
CLUSTER-12666.36017	0.36	0.33	0.63	0.56	0.32	0.37	0.08	0.48	0.57	0.57	2
CLUSTER-12666.36380	0.08	0.27	0.16	0.01	0.42	0.28	0.08	0.1	0.36	0.47	1
CLUSTER-12666.36669	0.01	0.19	0.03	0.0	0.19	0.01	0.03	0.03	0.32	0.5	1
CLUSTER-12666.36733	0.1	0.28	0.29	0.0	0.41	0.28	0.1	0.43	0.33	0.56	2
CLUSTER-12666.37345	0.03	0.28	0.35	0.0	0.3	0.03	0.11	0.44	0.33	0.59	1
CLUSTER-12666.37591	0.26	0.22	0.23	0.12	0.26	0.51	0.05	0.41	0.48	0.49	2
CLUSTER-12666.37733	0.58	0.4	0.34	0.54	0.51	0.25	0.11	0.43	0.46	0.54	2
CLUSTER-12666.37929	0.01	0.22	0.12	0.0	0.44	0.11	0.04	0.33	0.36	0.45	1
CLUSTER-12666.38038	0.72	0.41	0.28	0.11	0.56	0.32	0.21	0.46	0.32	0.54	2
CLUSTER-12666.38056	0.08	0.21	0.33	0.08	0.42	0.35	0.08	0.46	0.32	0.6	2
CLUSTER-12666.38069	0.52	0.19	0.23	0.63	0.67	0.48	0.33	0.48	0.64	0.51	2
CLUSTER-12666.38311	0.44	0.05	0.13	0.51	0.57	0.75	0.11	0.63	0.29	0.66	0
CLUSTER-12666.38423	0.42	0.29	0.25	0.3	0.67	0.44	0.19	0.47	0.5	0.48	2
CLUSTER-12666.38576	0.51	0.17	0.07	0.17	0.86	0.46	0.45	0.46	0.52	0.49	2
CLUSTER-12666.39097	0.69	0.42	0.48	0.11	0.77	0.39	0.0	0.52	0.63	0.72	2
CLUSTER-12666.39143	0.31	0.3	0.49	0.06	0.35	0.23	0.09	0.44	0.43	0.48	2
CLUSTER-12666.39244	0.16	0.27	0.41	0.56	0.3	0.29	0.49	0.49	0.36	0.48	2
CLUSTER-12666.3938	0.93	0.13	0.03	0.01	0.35	0.41	0.0	0.54	0.42	0.97	0
CLUSTER-12666.39675	0.7	0.46	0.27	0.24	0.43	0.24	0.18	0.44	0.29	0.49	2
CLUSTER-12666.39969	0.07	0.28	0.25	0.11	0.25	0.24	0.07	0.18	0.43	0.48	1
CLUSTER-12666.39998	0.26	0.35	0.58	0.22	0.51	0.24	0.11	0.45	0.5	0.48	2
CLUSTER-12666.40157	0.04	0.6	0.23	0.01	0.37	0.0	0.07	0.41	0.46	0.45	1
CLUSTER-12666.40287	0.04	0.32	0.36	0.0	0.33	0.27	0.14	0.42	0.35	0.55	2
CLUSTER-12666.40567	0.55	0.39	0.21	0.04	0.39	0.28	0.1	0.27	0.4	0.46	2
CLUSTER-12666.40747	0.67	0.27	0.01	0.3	0.47	0.52	0.86	0.51	0.0	0.5	2
CLUSTER-12666.40756	0.65	0.75	0.36	0.04	0.47	0.11	0.14	0.45	0.34	0.46	2
CLUSTER-12666.41097	0.13	0.83	0.28	0.04	0.63	0.09	0.04	0.45	0.17	0.73	2
CLUSTER-12666.41585	0.83	0.35	0.31	0.63	0.64	0.41	0.78	0.39	0.01	0.76	2
CLUSTER-12666.41878	0.43	0.15	0.22	0.02	0.29	0.1	0.04	0.59	0.24	0.62	0
CLUSTER-12666.41987	0.26	0.29	0.26	0.35	0.27	0.47	0.07	0.43	0.43	0.51	2
CLUSTER-12666.42012	0.11	0.26	0.12	0.33	0.21	0.18	0.1	0.05	0.4	0.45	1
CLUSTER-12666.42138	0.05	0.27	0.22	0.03	0.31	0.45	0.19	0.19	0.43	0.47	1
CLUSTER-12666.42465	0.2	0.15	0.29	0.07	0.22	0.48	0.04	0.45	0.39	0.61	0
CLUSTER-12666.4323	0.05	0.34	0.21	0.41	0.27	0.24	0.15	0.18	0.44	0.46	1
CLUSTER-12666.43301	0.19	0.11	0.22	0.24	0.34	0.42	0.01	0.47	0.18	0.86	0
CLUSTER-12666.4335	0.05	0.03	0.02	0.0	0.04	0.62	0.0	0.35	0.79	0.73	1
CLUSTER-12666.43443	0.02	0.28	0.31	0.0	0.4	0.05	0.12	0.46	0.3	0.57	1
CLUSTER-12666.43478	0.22	0.23	0.08	0.47	0.23	0.04	0.18	0.04	0.37	0.42	1
CLUSTER-12666.44781	0.01	0.24	0.28	0.0	0.28	0.01	0.07	0.43	0.28	0.68	0
CLUSTER-12666.45232	0.07	0.34	0.13	0.51	0.27	0.25	0.23	0.13	0.43	0.44	1
CLUSTER-12666.45596	0.04	0.25	0.12	0.0	0.42	0.18	0.07	0.1	0.34	0.48	1
CLUSTER-12666.4740	0.29	0.38	0.26	0.05	0.43	0.25	0.11	0.35	0.38	0.48	2
CLUSTER-12666.4953	0.02	0.13	0.2	0.0	0.29	0.14	0.01	0.47	0.17	0.94	0
CLUSTER-12666.5233	0.18	0.3	0.31	0.0	0.28	0.07	0.1	0.23	0.39	0.5	1
CLUSTER-12666.5291	0.08	0.29	0.22	0.14	0.33	0.52	0.28	0.24	0.47	0.47	2
CLUSTER-12666.5794	0.27	0.3	0.2	0.15	0.35	0.09	0.07	0.4	0.4	0.46	1
CLUSTER-12666.5795	0.61	0.4	0.3	0.25	0.34	0.21	0.14	0.45	0.46	0.54	2
CLUSTER-12666.5870	0.55	0.39	0.19	0.32	0.6	0.33	0.21	0.47	0.46	0.51	2
CLUSTER-12666.6125	0.49	0.29	0.31	0.61	0.52	0.48	0.48	0.55	0.42	0.57	2
CLUSTER-12666.6203	0.35	0.37	0.28	0.55	0.41	0.44	0.31	0.4	0.48	0.5	2
CLUSTER-12666.6447	0.05	0.34	0.36	0.04	0.37	0.36	0.2	0.45	0.36	0.53	2
CLUSTER-12666.6448	0.29	0.23	0.11	0.11	0.23	0.58	0.05	0.42	0.47	0.51	2
CLUSTER-12666.6585	0.1	0.28	0.21	0.03	0.34	0.14	0.09	0.21	0.39	0.47	1
CLUSTER-12666.6944	0.52	0.35	0.4	0.11	0.45	0.39	0.14	0.36	0.42	0.47	2
CLUSTER-12666.7306	0.06	0.33	0.18	0.45	0.28	0.13	0.21	0.25	0.42	0.47	1
CLUSTER-12666.7320	0.07	0.36	0.27	0.12	0.32	0.45	0.54	0.43	0.3	0.54	2
CLUSTER-12666.7605	0.06	0.22	0.1	0.01	0.19	0.06	0.05	0.05	0.35	0.47	1
CLUSTER-12666.8013	0.54	0.32	0.29	0.43	0.29	0.41	0.03	0.46	0.52	0.62	2
CLUSTER-12666.8034	0.15	0.33	0.17	0.02	0.52	0.27	0.1	0.25	0.36	0.46	1
CLUSTER-12666.8234	0.28	0.03	0.11	0.0	0.31	0.15	0.0	0.49	0.06	0.99	0
CLUSTER-12666.83	0.62	0.38	0.23	0.06	0.78	0.42	0.17	0.49	0.36	0.62	2
CLUSTER-12666.8347	0.59	0.33	0.3	0.54	0.46	0.34	0.16	0.39	0.43	0.49	2
CLUSTER-12666.8721	0.47	0.37	0.51	0.16	0.74	0.4	0.68	0.51	0.31	0.53	2
CLUSTER-12666.9152	0.23	0.25	0.32	0.58	0.51	0.3	0.27	0.51	0.44	0.46	2
CLUSTER-12666.9256	0.32	0.35	0.34	0.41	0.25	0.42	0.03	0.46	0.43	0.61	2
CLUSTER-12666.9406	0.25	0.34	0.32	0.3	0.33	0.26	0.11	0.4	0.43	0.47	2
CLUSTER-12666.9469	0.26	0.29	0.1	0.06	0.62	0.3	0.17	0.36	0.34	0.47	2
CLUSTER-12666.9819	0.49	0.29	0.22	0.18	0.41	0.45	0.02	0.5	0.23	0.78	0
CLUSTER-12666.9876	0.02	0.26	0.21	0.0	0.23	0.0	0.08	0.23	0.34	0.5	1
CLUSTER-12666.9892	0.19	0.06	0.12	0.0	0.63	0.25	0.0	0.47	0.06	0.97	0
CLUSTER-12666.9893	0.46	0.32	0.32	0.5	0.29	0.25	0.03	0.47	0.53	0.64	2
CLUSTER-12814.1	0.55	0.35	0.51	0.5	0.43	0.25	0.21	0.46	0.43	0.52	2
CLUSTER-1520.0	0.01	0.07	0.14	0.0	0.4	0.01	0.0	0.49	0.08	0.99	0
CLUSTER-1687.0	0.11	0.51	0.24	0.25	0.21	0.54	0.45	0.45	0.34	0.55	2
CLUSTER-1893.0	0.56	0.27	0.33	0.11	0.69	0.3	0.11	0.5	0.4	0.48	2
CLUSTER-2204.0	0.46	0.31	0.28	0.45	0.36	0.45	0.49	0.42	0.43	0.48	2
CLUSTER-4178.0	0.66	0.37	0.21	0.17	0.42	0.39	0.17	0.4	0.36	0.48	2
CLUSTER-4516.0	0.66	0.29	0.18	0.13	0.72	0.38	0.31	0.48	0.4	0.48	2
CLUSTER-5391.0	0.04	0.29	0.27	0.0	0.3	0.33	0.16	0.29	0.35	0.51	1
CLUSTER-5724.0	0.04	0.28	0.17	0.19	0.47	0.31	0.08	0.17	0.38	0.47	1
CLUSTER-6230.0	0.05	0.22	0.34	0.0	0.32	0.04	0.05	0.47	0.28	0.7	0
CLUSTER-6468.2	0.02	0.68	0.1	0.0	0.32	0.0	0.05	0.29	0.45	0.41	1
CLUSTER-7159.1	0.28	0.41	0.15	0.2	0.35	0.26	0.62	0.37	0.15	0.44	2
CLUSTER-7259.0	0.17	0.26	0.43	0.42	0.26	0.43	0.11	0.45	0.36	0.64	2
CLUSTER-8428.0	0.32	0.23	0.26	0.67	0.69	0.41	0.21	0.43	0.7	0.48	2
CLUSTER-8685.0	0.04	0.27	0.22	0.0	0.25	0.01	0.1	0.25	0.34	0.5	1
CLUSTER-8697.0	0.16	0.33	0.31	0.13	0.3	0.19	0.12	0.33	0.41	0.48	1
CLUSTER-9750.0	0.7	0.48	0.26	0.1	0.47	0.21	0.06	0.43	0.45	0.53	2
CLUSTER-980.0	0.05	0.23	0.08	0.0	0.19	0.04	0.08	0.05	0.33	0.49	1
CLUSTER-2381.0	0.66	0.37	0.4	0.39	0.55	0.34	0.04	0.53	0.57	0.72	2
CLUSTER-12666.21542	0.33	0.27	0.13	0.03	0.28	0.08	0.05	0.05	0.4	0.44	1
CLUSTER-12666.36783	0.09	0.28	0.21	0.01	0.29	0.37	0.14	0.12	0.35	0.48	1
CLUSTER-12666.25218	0.03	0.3	0.23	0.0	0.28	0.01	0.14	0.2	0.33	0.54	1
CLUSTER-12666.32421	0.2	0.32	0.37	0.44	0.3	0.23	0.14	0.46	0.45	0.55	2
CLUSTER-12666.6439	0.33	0.36	0.3	0.4	0.29	0.17	0.07	0.24	0.47	0.47	2
CLUSTER-12666.37215	0.16	0.27	0.18	0.38	0.23	0.55	0.1	0.26	0.39	0.48	2
CLUSTER-12666.29864	0.19	0.29	0.25	0.41	0.28	0.46	0.1	0.21	0.43	0.47	2
CLUSTER-12666.19007	0.06	0.28	0.35	0.31	0.34	0.18	0.08	0.46	0.37	0.53	2
CLUSTER-12666.22323	0.7	0.37	0.27	0.07	0.35	0.17	0.02	0.46	0.43	0.56	2
CLUSTER-12666.28589	0.16	0.29	0.46	0.02	0.55	0.13	0.07	0.47	0.35	0.5	2
CLUSTER-12666.15489	0.03	0.2	0.01	0.0	0.15	0.01	0.04	0.01	0.3	0.51	1
CLUSTER-12666.1597	0.22	0.21	0.29	0.08	0.28	0.44	0.05	0.45	0.38	0.61	2
CLUSTER-12666.5471	0.28	0.29	0.35	0.03	0.35	0.17	0.05	0.47	0.41	0.51	2
CLUSTER-12666.45590	0.06	0.31	0.23	0.41	0.26	0.15	0.18	0.28	0.43	0.47	1
CLUSTER-12666.23339	0.85	0.34	0.86	0.3	0.23	0.43	0.05	0.41	0.01	0.8	2
CLUSTER-12666.43840	0.34	0.34	0.23	0.07	0.27	0.08	0.07	0.22	0.42	0.47	1
CLUSTER-12666.35641	0.02	0.19	0.06	0.0	0.13	0.0	0.04	0.22	0.37	0.48	1
CLUSTER-12666.13298	0.25	0.32	0.3	0.39	0.32	0.46	0.17	0.25	0.45	0.46	2
CLUSTER-12666.24504	0.16	0.31	0.22	0.04	0.3	0.16	0.13	0.25	0.39	0.46	1
CLUSTER-12666.28291	0.07	0.27	0.2	0.01	0.23	0.04	0.08	0.11	0.38	0.49	1
CLUSTER-12666.30478	0.53	0.4	0.17	0.06	0.35	0.26	0.07	0.13	0.41	0.46	1
CLUSTER-12666.9506	0.03	0.26	0.08	0.0	0.24	0.01	0.06	0.04	0.33	0.52	1
CLUSTER-598.0	0.31	0.3	0.21	0.04	0.27	0.16	0.06	0.1	0.42	0.45	1
CLUSTER-12666.11646	0.12	0.33	0.3	0.03	0.31	0.27	0.14	0.25	0.38	0.5	1
CLUSTER-12666.19432	0.36	0.36	0.03	0.16	0.24	0.41	0.74	0.29	0.09	0.46	2
CLUSTER-12666.18582	0.31	0.34	0.27	0.13	0.31	0.31	0.06	0.32	0.44	0.47	2
CLUSTER-12666.45436	0.02	0.28	0.22	0.0	0.28	0.21	0.1	0.18	0.35	0.51	1
CLUSTER-12666.13436	0.33	0.33	0.23	0.53	0.39	0.47	0.34	0.28	0.49	0.46	2
CLUSTER-12666.20278	0.67	0.37	0.24	0.24	0.57	0.3	0.22	0.46	0.34	0.49	2
CLUSTER-12666.29766	0.49	0.28	0.2	0.06	0.55	0.44	0.04	0.48	0.3	0.63	2
CLUSTER-12666.4025	0.13	0.27	0.11	0.01	0.2	0.02	0.1	0.04	0.35	0.47	1
CLUSTER-12666.4026	0.02	0.24	0.31	0.0	0.29	0.02	0.07	0.44	0.29	0.67	0
CLUSTER-12666.28514	0.4	0.27	0.06	0.17	0.74	0.2	0.12	0.43	0.32	0.48	2
CLUSTER-12666.27988	0.34	0.21	0.34	0.29	0.21	0.42	0.06	0.47	0.42	0.63	2
CLUSTER-12666.42891	0.04	0.33	0.21	0.18	0.36	0.12	0.24	0.23	0.37	0.5	1
CLUSTER-12666.11830	0.67	0.4	0.21	0.15	0.54	0.43	0.02	0.45	0.48	0.6	2
CLUSTER-12666.21673	0.22	0.3	0.24	0.03	0.28	0.34	0.08	0.11	0.41	0.46	1
CLUSTER-12666.15202	0.64	0.92	0.27	0.25	0.48	0.08	0.01	0.46	0.21	0.63	2
CLUSTER-7157.0	0.02	0.2	0.01	0.0	0.16	0.0	0.03	0.01	0.31	0.52	1
CLUSTER-12666.16214	0.41	0.45	0.22	0.06	0.5	0.21	0.14	0.41	0.42	0.47	2
CLUSTER-12666.26914	0.08	0.27	0.21	0.0	0.25	0.08	0.09	0.13	0.35	0.5	1
CLUSTER-12666.30552	0.11	0.23	0.1	0.01	0.19	0.13	0.09	0.04	0.34	0.47	1
CLUSTER-3540.0	0.3	0.31	0.17	0.39	0.28	0.26	0.08	0.08	0.45	0.44	1
CLUSTER-6872.0	0.06	0.2	0.03	0.0	0.16	0.01	0.03	0.02	0.32	0.5	1
CLUSTER-12666.13275	0.04	0.25	0.15	0.0	0.26	0.41	0.09	0.08	0.37	0.47	1
CLUSTER-12666.30034	0.37	0.32	0.17	0.42	0.32	0.11	0.13	0.14	0.43	0.43	1
CLUSTER-12666.28497	0.13	0.33	0.29	0.0	0.4	0.16	0.04	0.47	0.25	0.76	0
CLUSTER-12666.24304	0.36	0.51	0.34	0.49	0.32	0.24	0.11	0.34	0.44	0.49	2
CLUSTER-12666.32831	0.05	0.25	0.63	0.0	0.34	0.0	0.08	0.36	0.36	0.54	1
CLUSTER-12666.21456	0.31	0.3	0.2	0.44	0.32	0.08	0.09	0.43	0.44	0.45	2
CLUSTER-1431.0	0.01	0.13	0.19	0.0	0.29	0.04	0.01	0.47	0.16	0.94	0
CLUSTER-8944.0	0.7	0.32	0.27	0.45	0.65	0.37	0.09	0.46	0.32	0.54	2
CLUSTER-12666.8308	0.01	0.18	0.01	0.0	0.17	0.03	0.05	0.02	0.27	0.52	1
CLUSTER-12666.33287	0.04	0.27	0.13	0.06	0.34	0.06	0.13	0.14	0.34	0.49	1
CLUSTER-12666.11117	0.08	0.19	0.05	0.0	0.22	0.04	0.02	0.02	0.35	0.46	1
CLUSTER-10064.0	0.21	0.37	0.37	0.61	0.36	0.17	0.38	0.45	0.43	0.47	2
CLUSTER-12666.33506	0.09	0.26	0.33	0.0	0.3	0.02	0.06	0.46	0.38	0.51	1
CLUSTER-12666.15762	0.03	0.34	0.15	0.5	0.24	0.01	0.21	0.13	0.41	0.49	1
CLUSTER-12666.43570	0.7	0.38	0.27	0.07	0.35	0.17	0.02	0.46	0.43	0.56	2
CLUSTER-1856.0	0.35	0.45	0.2	0.27	0.39	0.23	0.77	0.46	0.07	0.48	2
CLUSTER-12666.30360	0.71	0.39	0.29	0.18	0.44	0.29	0.16	0.45	0.28	0.51	2
CLUSTER-12666.18325	0.09	0.3	0.3	0.45	0.26	0.47	0.16	0.35	0.46	0.49	2
CLUSTER-12666.15642	0.43	0.26	0.28	0.09	0.39	0.17	0.05	0.47	0.35	0.63	2
CLUSTER-12666.24077	0.74	0.49	0.31	0.44	0.51	0.22	0.12	0.45	0.34	0.56	2
CLUSTER-12666.24524	0.02	0.22	0.02	0.0	0.71	0.03	0.08	0.2	0.24	0.44	1
CLUSTER-12666.7318	0.09	0.26	0.2	0.01	0.23	0.03	0.1	0.46	0.39	0.46	1
CLUSTER-12666.33245	0.69	0.14	0.16	0.16	0.66	0.52	0.09	0.58	0.19	0.69	0
CLUSTER-12666.21669	0.02	0.22	0.0	0.42	0.19	0.0	0.06	0.02	0.36	0.18	1
CLUSTER-12666.15501	0.14	0.3	0.28	0.0	0.38	0.17	0.07	0.34	0.38	0.51	1
CLUSTER-12666.40666	0.21	0.44	0.15	0.14	0.23	0.18	0.61	0.26	0.19	0.45	2
CLUSTER-12666.18290	0.01	0.21	0.02	0.0	0.36	0.0	0.03	0.02	0.31	0.5	1
CLUSTER-12666.20031	0.04	0.21	0.33	0.03	0.29	0.35	0.07	0.46	0.38	0.57	1
CLUSTER-12666.18445	0.22	0.33	0.48	0.45	0.32	0.39	0.28	0.41	0.49	0.5	2
CLUSTER-12666.25737	0.26	0.37	0.35	0.45	0.38	0.18	0.1	0.46	0.45	0.54	2
CLUSTER-12666.35041	0.06	0.29	0.18	0.4	0.24	0.07	0.15	0.16	0.4	0.48	1
CLUSTER-12666.15318	0.08	0.25	0.18	0.01	0.22	0.22	0.06	0.09	0.38	0.46	1
CLUSTER-12666.23771	0.09	0.24	0.08	0.28	0.3	0.58	0.08	0.37	0.17	0.49	1
CLUSTER-12666.30362	0.26	0.35	0.33	0.42	0.32	0.37	0.13	0.32	0.5	0.47	2
CLUSTER-12666.22063	0.05	0.24	0.07	0.0	0.2	0.0	0.06	0.03	0.32	0.52	1
CLUSTER-12666.18456	0.27	0.32	0.22	0.06	0.37	0.44	0.16	0.25	0.43	0.47	2
CLUSTER-12666.38893	0.08	0.24	0.11	0.0	0.21	0.07	0.1	0.06	0.32	0.5	1
CLUSTER-12666.17306	0.01	0.29	0.14	0.14	0.65	0.07	0.08	0.36	0.26	0.55	1
CLUSTER-12666.17304	0.02	0.26	0.06	0.0	0.21	0.0	0.06	0.04	0.31	0.54	1
CLUSTER-12666.39908	0.29	0.84	0.3	0.34	0.41	0.12	0.55	0.3	0.21	0.43	2
CLUSTER-12666.39909	0.33	0.36	0.3	0.53	0.32	0.26	0.24	0.29	0.47	0.46	2
CLUSTER-12666.27196	0.03	0.27	0.04	0.56	0.25	0.09	0.21	0.04	0.39	0.39	1
CLUSTER-918.0	0.32	0.45	0.31	0.17	0.42	0.21	0.59	0.45	0.3	0.51	2
CLUSTER-12666.32218	0.26	0.26	0.27	0.02	0.51	0.3	0.04	0.46	0.27	0.65	0
CLUSTER-12666.31408	0.55	0.32	0.25	0.08	0.33	0.45	0.09	0.24	0.37	0.46	2
CLUSTER-12666.23808	0.35	0.25	0.3	0.24	0.62	0.17	0.13	0.51	0.26	0.52	2
CLUSTER-12666.40378	0.26	0.35	0.36	0.45	0.32	0.3	0.18	0.35	0.47	0.47	2
CLUSTER-12666.40503	0.39	0.02	0.29	0.01	0.13	0.65	0.0	0.56	0.82	0.86	0
CLUSTER-12666.36001	0.33	0.45	0.33	0.31	0.46	0.1	0.09	0.46	0.33	0.58	2
CLUSTER-12666.10507	0.34	0.32	0.32	0.62	0.49	0.18	0.28	0.45	0.43	0.5	2
CLUSTER-12666.39091	0.02	0.2	0.1	0.0	0.17	0.02	0.08	0.34	0.36	0.47	1
CLUSTER-12666.11549	0.03	0.32	0.2	0.0	0.26	0.02	0.11	0.17	0.33	0.51	1
CLUSTER-12666.26709	0.2	0.34	0.25	0.4	0.37	0.15	0.17	0.31	0.43	0.47	2
CLUSTER-12666.19936	0.03	0.23	0.29	0.03	0.34	0.45	0.08	0.4	0.36	0.57	1
CLUSTER-12666.13493	0.15	0.33	0.21	0.53	0.28	0.14	0.24	0.26	0.45	0.45	2
CLUSTER-12666.13637	0.15	0.27	0.17	0.08	0.28	0.54	0.11	0.14	0.37	0.47	1
CLUSTER-2149.0	0.13	0.29	0.26	0.01	0.31	0.07	0.09	0.3	0.37	0.48	1
CLUSTER-12666.32936	0.54	0.36	0.22	0.06	0.36	0.37	0.09	0.25	0.4	0.46	2
CLUSTER-8890.0	0.2	0.56	0.58	0.57	0.55	0.17	0.54	0.43	0.3	0.47	2
CLUSTER-12666.45358	0.01	0.1	0.17	0.0	0.31	0.29	0.0	0.47	0.15	0.95	0
CLUSTER-12666.45431	0.09	0.22	0.07	0.01	0.18	0.1	0.07	0.03	0.33	0.46	1
CLUSTER-12666.10658	0.08	0.27	0.24	0.0	0.26	0.21	0.11	0.17	0.35	0.49	1
CLUSTER-12666.19537	0.62	0.5	0.32	0.05	0.42	0.24	0.08	0.44	0.39	0.48	2
CLUSTER-12666.43642	0.07	0.23	0.31	0.0	0.3	0.1	0.05	0.44	0.29	0.69	0
CLUSTER-12666.17445	0.16	0.29	0.35	0.48	0.23	0.1	0.08	0.46	0.44	0.57	2
CLUSTER-12666.22542	0.35	0.4	0.28	0.54	0.27	0.42	0.15	0.39	0.55	0.5	2
CLUSTER-12666.18458	0.02	0.19	0.01	0.0	0.15	0.0	0.03	0.01	0.29	0.53	1
CLUSTER-12666.22618	0.13	0.47	0.4	0.49	0.4	0.28	0.6	0.34	0.21	0.47	2
CLUSTER-12666.16422	0.1	0.2	0.3	0.01	0.3	0.42	0.05	0.45	0.31	0.65	0
CLUSTER-12666.4095	0.39	0.3	0.83	0.32	0.38	0.34	0.06	0.48	0.56	0.58	2
CLUSTER-12666.4096	0.02	0.2	0.01	0.0	0.15	0.04	0.03	0.01	0.31	0.5	1
CLUSTER-12666.17660	0.22	0.37	0.34	0.49	0.31	0.17	0.23	0.45	0.46	0.46	2
CLUSTER-12666.22568	0.09	0.2	0.05	0.0	0.16	0.04	0.03	0.04	0.35	0.47	1
CLUSTER-12666.41558	0.51	0.33	0.2	0.16	0.25	0.53	0.71	0.49	0.4	0.72	2
CLUSTER-12666.17780	0.43	0.34	0.19	0.02	0.35	0.06	0.06	0.18	0.42	0.48	1
CLUSTER-12666.11899	0.35	0.07	0.21	0.01	0.27	0.4	0.0	0.46	0.2	0.85	0
CLUSTER-12666.14521	0.17	0.36	0.24	0.03	0.25	0.05	0.33	0.2	0.34	0.47	1
CLUSTER-12666.43863	0.25	0.3	0.22	0.32	0.3	0.48	0.13	0.21	0.45	0.47	2
CLUSTER-12666.41937	0.03	0.25	0.13	0.0	0.21	0.04	0.09	0.1	0.32	0.51	1
CLUSTER-2207.0	0.11	0.24	0.18	0.18	0.28	0.53	0.09	0.14	0.41	0.47	1
CLUSTER-12666.17396	0.18	0.28	0.17	0.02	0.55	0.22	0.13	0.49	0.3	0.46	2
CLUSTER-12666.16506	0.07	0.31	0.32	0.3	0.35	0.09	0.1	0.44	0.35	0.62	2
CLUSTER-12666.20536	0.23	0.31	0.32	0.26	0.3	0.04	0.1	0.32	0.39	0.54	1
CLUSTER-12666.22605	0.04	0.27	0.13	0.34	0.22	0.19	0.13	0.09	0.42	0.45	1
CLUSTER-1076.0	0.12	0.28	0.2	0.0	0.25	0.08	0.11	0.1	0.35	0.5	1
CLUSTER-12666.19532	0.06	0.21	0.05	0.25	0.17	0.04	0.06	0.02	0.34	0.47	1
CLUSTER-12666.6219	0.26	0.08	0.0	0.39	0.09	0.7	0.01	0.39	0.0	0.64	0
CLUSTER-12666.14303	0.61	0.3	0.24	0.35	0.37	0.5	0.24	0.35	0.3	0.48	2
CLUSTER-12666.20555	0.06	0.33	0.05	0.05	0.14	0.61	0.02	0.34	0.27	0.58	1
CLUSTER-12666.33107	0.14	0.29	0.3	0.0	0.49	0.16	0.08	0.45	0.32	0.56	2
CLUSTER-12666.35260	0.05	0.29	0.25	0.0	0.28	0.03	0.14	0.31	0.3	0.6	1
CLUSTER-12666.9483	0.51	0.24	0.09	0.79	0.05	0.61	0.07	0.46	0.95	0.54	2
CLUSTER-12666.533	0.04	0.37	0.13	0.65	0.29	0.35	0.27	0.31	0.53	0.48	2
CLUSTER-12666.7696	0.19	0.28	0.23	0.01	0.24	0.12	0.08	0.13	0.38	0.47	1
CLUSTER-12666.557	0.39	0.31	0.15	0.14	0.31	0.07	0.08	0.07	0.42	0.44	1
CLUSTER-12666.33720	0.26	0.12	0.25	0.03	0.21	0.48	0.01	0.44	0.32	0.69	0
CLUSTER-12666.24873	0.04	0.32	0.21	0.04	0.43	0.08	0.23	0.24	0.32	0.52	1
CLUSTER-12666.16875	0.14	0.29	0.33	0.0	0.32	0.28	0.14	0.38	0.35	0.56	2
CLUSTER-12666.45417	0.24	0.38	0.28	0.55	0.49	0.23	0.43	0.38	0.41	0.45	2
CLUSTER-4925.0	0.12	0.31	0.36	0.38	0.35	0.31	0.14	0.45	0.45	0.48	2
CLUSTER-12666.24872	0.02	0.18	0.18	0.13	0.72	0.25	0.02	0.47	0.13	0.81	0
CLUSTER-12666.17587	0.07	0.24	0.26	0.0	0.22	0.04	0.09	0.06	0.35	0.49	1
CLUSTER-12666.8582	0.11	0.31	0.36	0.06	0.34	0.34	0.18	0.44	0.36	0.54	2
CLUSTER-12666.12297	0.06	0.24	0.26	0.0	0.54	0.2	0.05	0.46	0.23	0.67	0
CLUSTER-12666.38403	0.23	0.31	0.23	0.37	0.34	0.1	0.08	0.38	0.44	0.46	2
CLUSTER-12666.13501	0.06	0.3	0.33	0.03	0.31	0.41	0.09	0.42	0.41	0.5	2
CLUSTER-12666.26415	0.42	0.38	0.17	0.01	0.58	0.19	0.04	0.44	0.37	0.47	2
CLUSTER-12666.29735	0.2	0.2	0.09	0.38	0.2	0.04	0.04	0.05	0.42	0.42	1
CLUSTER-5059.2	0.47	0.29	0.18	0.1	0.32	0.46	0.12	0.28	0.42	0.48	2
CLUSTER-12666.4909	0.71	0.43	0.31	0.51	0.36	0.2	0.2	0.41	0.27	0.46	2
CLUSTER-12666.29612	0.09	0.23	0.15	0.0	0.2	0.06	0.04	0.04	0.37	0.49	1
CLUSTER-12666.25390	0.07	0.08	0.07	0.18	0.09	0.58	0.01	0.33	0.71	0.62	1
CLUSTER-12666.24140	0.09	0.3	0.3	0.03	0.29	0.06	0.14	0.38	0.36	0.5	1
CLUSTER-12666.21440	0.26	0.4	0.22	0.21	0.37	0.31	0.64	0.24	0.19	0.46	2
CLUSTER-6217.2	0.28	0.23	0.37	0.07	0.33	0.21	0.04	0.47	0.41	0.57	2
CLUSTER-12666.5669	0.06	0.27	0.33	0.0	0.31	0.27	0.13	0.41	0.34	0.59	1
CLUSTER-12666.17945	0.05	0.21	0.04	0.0	0.17	0.01	0.03	0.02	0.34	0.48	1
CLUSTER-12666.21508	0.11	0.49	0.32	0.51	0.76	0.26	0.39	0.42	0.27	0.53	2
CLUSTER-12666.21194	0.48	0.43	0.29	0.05	0.46	0.26	0.07	0.44	0.41	0.5	2
CLUSTER-12666.19545	0.17	0.37	0.28	0.5	0.56	0.15	0.17	0.45	0.33	0.5	2
CLUSTER-12666.24289	0.17	0.36	0.28	0.49	0.58	0.17	0.18	0.45	0.32	0.49	2
CLUSTER-12666.25777	0.58	0.35	0.23	0.28	0.5	0.44	0.61	0.45	0.21	0.49	2
CLUSTER-12666.24132	0.06	0.22	0.03	0.53	0.19	0.07	0.08	0.03	0.39	0.38	1
CLUSTER-12666.14692	0.05	0.22	0.02	0.02	0.16	0.04	0.06	0.02	0.32	0.5	1
CLUSTER-12666.3623	0.73	0.29	0.2	0.11	0.45	0.19	0.01	0.47	0.39	0.71	2
CLUSTER-12666.17577	0.51	0.09	0.08	0.06	0.21	0.56	0.0	0.41	0.47	0.64	0
CLUSTER-12666.34239	0.32	0.42	0.2	0.38	0.36	0.28	0.6	0.28	0.2	0.45	2
CLUSTER-12666.4817	0.19	0.22	0.3	0.03	0.35	0.25	0.05	0.45	0.3	0.73	0
CLUSTER-12666.33200	0.56	0.79	0.31	0.31	0.32	0.37	0.08	0.39	0.42	0.51	2
CLUSTER-12666.7751	0.18	0.36	0.29	0.16	0.42	0.16	0.22	0.44	0.36	0.51	2
CLUSTER-12666.9957	0.25	0.25	0.9	0.02	0.4	0.0	0.1	0.38	0.36	0.49	2
CLUSTER-7594.0	0.02	0.4	0.12	0.01	0.33	0.09	0.53	0.12	0.29	0.44	1
CLUSTER-12666.26290	0.24	0.34	0.21	0.09	0.42	0.42	0.56	0.27	0.33	0.45	2
CLUSTER-12666.21436	0.31	0.35	0.1	0.66	0.42	0.46	0.32	0.29	0.68	0.46	2
CLUSTER-12666.20090	0.33	0.36	0.08	0.67	0.33	0.4	0.35	0.3	0.63	0.44	2
CLUSTER-12666.30804	0.26	0.33	0.36	0.19	0.33	0.11	0.15	0.46	0.39	0.52	2
CLUSTER-12666.12124	0.62	0.05	0.07	0.4	0.92	0.68	0.29	0.71	0.73	0.62	2
CLUSTER-12666.21471	0.13	0.36	0.35	0.08	0.36	0.3	0.14	0.43	0.35	0.58	2
CLUSTER-12666.32357	0.16	0.3	0.28	0.03	0.3	0.42	0.1	0.23	0.41	0.47	1
CLUSTER-12666.27239	0.1	0.26	0.21	0.01	0.26	0.41	0.08	0.12	0.41	0.47	1
CLUSTER-12666.10724	0.07	0.44	0.54	0.4	0.31	0.31	0.72	0.22	0.09	0.48	2
CLUSTER-12666.10045	0.11	0.45	0.22	0.55	0.27	0.16	0.28	0.26	0.45	0.48	2
CLUSTER-12666.29796	0.02	0.18	0.0	0.0	0.13	0.02	0.03	0.01	0.3	0.56	1
CLUSTER-12666.12829	0.49	0.28	0.25	0.16	0.45	0.33	0.02	0.47	0.37	0.62	2
CLUSTER-12666.13623	0.44	0.37	0.2	0.1	0.3	0.24	0.04	0.15	0.44	0.47	1
CLUSTER-12666.21927	0.39	0.36	0.12	0.04	0.31	0.15	0.26	0.06	0.35	0.43	1
CLUSTER-12666.15329	0.14	0.3	0.28	0.02	0.28	0.26	0.1	0.28	0.4	0.47	1
CLUSTER-12666.6776	0.07	0.27	0.2	0.01	0.35	0.12	0.14	0.36	0.36	0.47	1
CLUSTER-12666.23517	0.03	0.19	0.01	0.0	0.15	0.07	0.05	0.02	0.28	0.51	1
CLUSTER-13457.1	0.09	0.24	0.18	0.0	0.27	0.06	0.08	0.15	0.35	0.48	1
CLUSTER-12666.28469	0.08	0.28	0.07	0.3	0.25	0.11	0.23	0.05	0.39	0.44	1
CLUSTER-12666.29554	0.05	0.23	0.08	0.0	0.19	0.19	0.09	0.05	0.33	0.47	1
CLUSTER-12666.32258	0.07	0.26	0.31	0.0	0.28	0.37	0.09	0.36	0.38	0.51	1
CLUSTER-12666.37331	0.01	0.16	0.2	0.05	0.3	0.08	0.01	0.49	0.17	0.92	0
CLUSTER-12666.29634	0.02	0.04	0.11	0.0	0.84	0.03	0.0	0.49	0.03	0.99	0
CLUSTER-12666.39567	0.69	0.27	0.03	0.77	0.73	0.66	0.97	0.55	0.0	0.63	2
CLUSTER-12666.13926	0.05	0.23	0.13	0.0	0.21	0.04	0.06	0.15	0.36	0.47	1
CLUSTER-12666.18225	0.23	0.38	0.34	0.5	0.26	0.44	0.21	0.29	0.47	0.49	2
CLUSTER-12666.18746	0.3	0.38	0.28	0.29	0.33	0.37	0.27	0.23	0.42	0.46	2
CLUSTER-12666.29552	0.2	0.09	0.19	0.01	0.41	0.11	0.0	0.49	0.13	0.94	0
CLUSTER-12666.13892	0.03	0.26	0.11	0.0	0.26	0.09	0.11	0.08	0.34	0.51	1
CLUSTER-12666.22580	0.18	0.29	0.21	0.27	0.23	0.08	0.15	0.19	0.41	0.45	1
CLUSTER-12666.8205	0.2	0.26	0.49	0.3	0.33	0.39	0.11	0.45	0.5	0.49	2
CLUSTER-12666.30381	0.33	0.34	0.28	0.05	0.34	0.35	0.07	0.34	0.43	0.47	2
CLUSTER-12666.30077	0.6	0.26	0.29	0.13	0.63	0.45	0.14	0.47	0.35	0.51	2
CLUSTER-12666.19083	0.35	0.36	0.22	0.57	0.37	0.37	0.28	0.22	0.52	0.45	2
CLUSTER-12666.23271	0.0	0.17	0.0	0.0	0.05	0.0	0.01	0.06	1.0	0.41	1
CLUSTER-12666.21364	0.03	0.27	0.33	0.0	0.3	0.29	0.14	0.43	0.36	0.52	1
CLUSTER-12666.12378	0.28	0.33	0.27	0.39	0.28	0.03	0.09	0.19	0.43	0.5	1
CLUSTER-12666.32279	0.68	0.47	0.27	0.16	0.45	0.11	0.07	0.45	0.48	0.51	2
CLUSTER-12666.20231	0.36	0.38	0.21	0.37	0.31	0.08	0.09	0.22	0.44	0.46	1
CLUSTER-12666.45487	0.24	0.24	0.09	0.09	0.71	0.33	0.12	0.36	0.37	0.47	2
CLUSTER-12666.16454	0.4	0.28	0.36	0.17	0.43	0.13	0.06	0.48	0.43	0.56	2
CLUSTER-12666.25690	0.05	0.13	0.03	0.13	0.2	0.61	0.09	0.42	0.11	0.57	0
CLUSTER-12666.21623	0.07	0.36	0.28	0.3	0.29	0.27	0.45	0.35	0.37	0.47	2
CLUSTER-12666.22353	0.02	0.28	0.23	0.0	0.28	0.0	0.11	0.33	0.29	0.62	1
CLUSTER-12666.23410	0.66	0.41	0.35	0.15	0.46	0.26	0.29	0.44	0.29	0.48	2
CLUSTER-12666.13736	0.05	0.35	0.25	0.0	0.32	0.4	0.11	0.26	0.4	0.47	1
CLUSTER-12666.24136	0.03	0.17	0.0	0.0	0.11	0.04	0.02	0.02	0.26	0.56	1
CLUSTER-12666.31735	0.17	0.36	0.22	0.24	0.42	0.37	0.68	0.49	0.23	0.46	2
CLUSTER-12666.15162	0.17	0.34	0.4	0.59	0.54	0.18	0.48	0.48	0.33	0.48	2
CLUSTER-12666.17922	0.01	0.26	0.18	0.0	0.26	0.0	0.09	0.26	0.35	0.51	1
CLUSTER-12666.1258	0.04	0.25	0.32	0.01	0.32	0.41	0.14	0.44	0.42	0.49	2
CLUSTER-12666.41163	0.6	0.36	0.32	0.17	0.44	0.3	0.17	0.47	0.4	0.49	2
CLUSTER-13141.0	0.01	0.22	0.24	0.0	0.32	0.03	0.04	0.42	0.23	0.78	0
CLUSTER-12666.26936	0.1	0.3	0.23	0.01	0.36	0.36	0.13	0.16	0.39	0.47	1
CLUSTER-12666.2840	0.19	0.2	0.26	0.24	0.32	0.51	0.03	0.41	0.55	0.54	2
CLUSTER-12666.31099	0.3	0.39	0.27	0.26	0.29	0.44	0.08	0.45	0.43	0.5	2
CLUSTER-12666.19627	0.07	0.45	0.22	0.52	0.65	0.28	0.11	0.45	0.2	0.68	2
CLUSTER-12666.23045	0.07	0.45	0.22	0.52	0.65	0.28	0.12	0.45	0.2	0.68	2
CLUSTER-12666.30768	0.18	0.39	0.34	0.39	0.41	0.33	0.49	0.44	0.34	0.49	2
CLUSTER-12666.21407	0.13	0.24	0.13	0.01	0.21	0.12	0.06	0.07	0.36	0.45	1
CLUSTER-12666.17477	0.07	0.36	0.22	0.51	0.31	0.36	0.25	0.19	0.44	0.45	2
CLUSTER-12666.14272	0.09	0.3	0.14	0.01	0.28	0.06	0.07	0.14	0.47	0.45	1
CLUSTER-12666.33535	0.36	0.24	0.09	0.01	0.27	0.07	0.02	0.03	0.4	0.42	1
CLUSTER-12666.21836	0.13	0.08	0.22	0.0	0.28	0.06	0.0	0.47	0.13	0.95	0
CLUSTER-12666.33573	0.11	0.27	0.32	0.01	0.31	0.34	0.1	0.39	0.38	0.53	1
CLUSTER-12666.41840	0.16	0.3	0.25	0.02	0.28	0.31	0.08	0.13	0.41	0.47	1
CLUSTER-12666.23150	0.68	0.47	0.34	0.09	0.45	0.2	0.21	0.44	0.31	0.49	2
CLUSTER-12666.19396	0.56	0.4	0.33	0.08	0.68	0.3	0.08	0.5	0.31	0.57	2
CLUSTER-12666.24843	0.19	0.35	0.13	0.6	0.29	0.11	0.28	0.16	0.46	0.44	1
CLUSTER-12666.38343	0.09	0.14	0.23	0.0	0.36	0.04	0.01	0.48	0.18	0.9	0
CLUSTER-12666.22271	0.0	0.02	0.07	0.0	0.33	0.01	0.0	0.5	0.04	1.0	0
CLUSTER-12666.11320	0.15	0.36	0.1	0.59	0.27	0.09	0.28	0.14	0.45	0.44	1
CLUSTER-12666.28600	0.17	0.29	0.21	0.29	0.26	0.05	0.11	0.13	0.41	0.48	1
CLUSTER-12666.24025	0.29	0.43	0.3	0.21	0.6	0.29	0.53	0.4	0.34	0.46	2
CLUSTER-12666.36166	0.08	0.44	0.32	0.47	0.32	0.31	0.59	0.44	0.37	0.55	2
CLUSTER-12666.37487	0.65	0.42	0.3	0.33	0.36	0.36	0.06	0.44	0.5	0.54	2
CLUSTER-12666.45103	0.26	0.34	0.36	0.07	0.43	0.16	0.05	0.46	0.33	0.58	2
CLUSTER-12666.21420	0.08	0.26	0.26	0.0	0.28	0.0	0.06	0.31	0.31	0.61	1
CLUSTER-12666.35736	0.58	0.35	0.23	0.35	0.48	0.45	0.6	0.44	0.21	0.49	2
CLUSTER-12666.17839	0.38	0.32	0.24	0.24	0.3	0.47	0.08	0.27	0.42	0.47	2
CLUSTER-7280.0	0.72	0.29	0.25	0.08	0.56	0.49	0.27	0.43	0.12	0.53	2
CLUSTER-12666.32571	0.14	0.3	0.32	0.01	0.3	0.28	0.12	0.32	0.4	0.49	1
CLUSTER-12666.6057	0.1	0.31	0.35	0.05	0.34	0.35	0.18	0.43	0.35	0.54	2
CLUSTER-12666.18234	0.01	0.28	0.17	0.0	0.25	0.0	0.09	0.17	0.29	0.57	1
CLUSTER-12666.42975	0.89	0.09	0.01	0.06	0.77	0.07	0.0	0.57	0.08	1.0	0
CLUSTER-12666.37933	0.2	0.27	0.18	0.02	0.23	0.13	0.07	0.07	0.38	0.46	1
CLUSTER-12666.12540	0.29	0.36	0.22	0.53	0.31	0.07	0.16	0.15	0.46	0.47	1
CLUSTER-12666.39413	0.79	0.35	0.22	0.2	0.62	0.47	0.12	0.44	0.14	0.66	2
CLUSTER-12666.23758	0.79	0.35	0.22	0.2	0.62	0.47	0.12	0.44	0.14	0.66	2
CLUSTER-12666.11778	0.15	0.31	0.3	0.15	0.52	0.18	0.21	0.48	0.28	0.49	2
CLUSTER-12666.13318	0.04	0.28	0.13	0.28	0.29	0.26	0.11	0.07	0.41	0.45	1
CLUSTER-12666.4744	0.09	0.29	0.31	0.01	0.33	0.38	0.15	0.39	0.39	0.49	2
CLUSTER-12666.12498	0.03	0.22	0.05	0.0	0.18	0.0	0.06	0.03	0.32	0.51	1
CLUSTER-787.0	0.18	0.31	0.32	0.2	0.36	0.27	0.13	0.34	0.4	0.51	2
CLUSTER-12666.15286	0.01	0.21	0.25	0.0	0.4	0.09	0.04	0.43	0.2	0.82	0
CLUSTER-12666.31243	0.11	0.28	0.36	0.29	0.27	0.32	0.07	0.1	0.44	0.46	1
CLUSTER-11412.0	0.02	0.28	0.34	0.0	0.29	0.25	0.21	0.46	0.35	0.53	1
CLUSTER-12666.12030	0.01	0.12	0.0	0.0	0.07	0.0	0.01	0.01	0.25	0.59	1
CLUSTER-12666.39379	0.1	0.29	0.33	0.31	0.3	0.44	0.12	0.33	0.45	0.48	2
CLUSTER-12666.35335	0.01	0.27	0.3	0.0	0.28	0.01	0.11	0.44	0.31	0.61	1
CLUSTER-12666.16074	0.03	0.17	0.0	0.0	0.11	0.05	0.03	0.01	0.23	0.58	1
CLUSTER-12666.30414	0.06	0.28	0.14	0.0	0.25	0.03	0.12	0.1	0.32	0.52	1
CLUSTER-12666.19698	0.05	0.24	0.28	0.0	0.54	0.05	0.09	0.48	0.27	0.53	1
CLUSTER-12666.20423	0.02	0.16	0.19	0.4	0.16	0.3	0.01	0.5	0.34	0.92	0
CLUSTER-12666.20530	0.33	0.33	0.21	0.28	0.62	0.2	0.16	0.46	0.33	0.5	2
CLUSTER-12666.13474	0.26	0.28	0.34	0.41	0.34	0.29	0.1	0.46	0.39	0.62	2
CLUSTER-12666.32907	0.16	0.32	0.32	0.0	0.28	0.06	0.16	0.42	0.37	0.49	1
CLUSTER-12666.26471	0.04	0.21	0.06	0.0	0.18	0.05	0.13	0.08	0.31	0.48	1
CLUSTER-12666.6655	0.21	0.35	0.47	0.34	0.33	0.13	0.17	0.28	0.42	0.47	2
CLUSTER-12666.30971	0.31	0.3	0.49	0.19	0.42	0.14	0.06	0.44	0.42	0.5	2
CLUSTER-12666.24548	0.02	0.27	0.24	0.0	0.31	0.34	0.09	0.21	0.39	0.49	1
CLUSTER-12666.8666	0.19	0.31	0.36	0.33	0.33	0.36	0.15	0.43	0.46	0.47	2
CLUSTER-12666.8665	0.05	0.28	0.25	0.0	0.28	0.3	0.09	0.25	0.38	0.49	1
CLUSTER-12666.28789	0.4	0.48	0.62	0.5	0.4	0.07	0.1	0.22	0.39	0.45	2
CLUSTER-12666.16481	0.13	0.34	0.19	0.01	0.37	0.03	0.03	0.25	0.46	0.45	1
CLUSTER-12666.33563	0.62	0.44	0.22	0.07	0.39	0.18	0.07	0.32	0.44	0.48	2
CLUSTER-12666.34383	0.17	0.34	0.01	0.15	0.23	0.36	0.7	0.35	0.15	0.44	2
CLUSTER-12666.13521	0.01	0.27	0.24	0.0	0.27	0.02	0.1	0.36	0.28	0.63	1
CLUSTER-12666.3258	0.1	0.28	0.27	0.01	0.23	0.03	0.16	0.46	0.38	0.47	1
CLUSTER-12666.4379	0.19	0.31	0.31	0.36	0.35	0.17	0.08	0.39	0.44	0.46	2
CLUSTER-12666.34411	0.68	0.33	0.21	0.12	0.54	0.4	0.36	0.44	0.29	0.51	2
CLUSTER-7527.0	0.04	0.33	0.16	0.08	0.31	0.47	0.58	0.12	0.29	0.46	1
CLUSTER-12666.33782	0.26	0.38	0.4	0.52	0.35	0.05	0.47	0.31	0.33	0.46	2
CLUSTER-12666.39116	0.09	0.31	0.08	0.39	0.26	0.14	0.27	0.08	0.42	0.44	1
CLUSTER-5851.0	0.04	0.26	0.33	0.01	0.35	0.11	0.1	0.46	0.36	0.51	1
CLUSTER-12666.14152	0.55	0.3	0.18	0.09	0.35	0.45	0.25	0.31	0.35	0.48	2
CLUSTER-12666.30686	0.03	0.2	0.26	0.0	0.4	0.07	0.04	0.45	0.21	0.82	0
CLUSTER-12666.45318	0.86	0.59	0.23	0.33	0.56	0.19	0.01	0.46	0.71	0.78	2
CLUSTER-12666.13563	0.07	0.32	0.18	0.01	0.24	0.0	0.08	0.47	0.37	0.46	1
CLUSTER-12666.23097	0.09	0.31	0.28	0.14	0.32	0.33	0.1	0.28	0.44	0.48	1
CLUSTER-12666.30065	0.1	0.39	0.16	0.54	0.76	0.19	0.21	0.38	0.38	0.5	2
