# Supplementary material for: First insight into metal binding proteins from the de novo transcriptome of acanthocephalan parasite Dentitruncus truttae
Source: Sci Rep. 2025 Jul 18;15:26152. doi: 10.1038/s41598-025-11623-5 (PMC12274423; doi:10.1038/s41598-025-11623-5)
Supplement: Supplementary file 8 — Supplementary Material 8 [file 41598_2025_11623_MOESM8_ESM.xlsx]

## Sheet: Metallothioneins
Entry name	PFAM ID	NR Description	PFAM description	Gene Length	Gene ontology (biological pathway)	Gene ontology (cellular component)	Gene ontology (molecular function)	Sequence	MetalBinding	Ca	Co	Cu	Fe	K	Mg	Mn	Na	Ni	Zn	no. ions binding predicted
Cluster-12666.10604	PF02066//PF01671//PF04620	hypothetical protein GJ496_002487 [Pomphorhynchus laevis]	Metallothionein family 11//African swine fever virus multigene family 360 protein//Flagellar filament outer layer protein Flaa	1790	GO:0071973//GO:0042330	GO:0030288	GO:0005507	RASTRRAKYYRFPEKVQYTSPGPIINSCICCCFMSKSFLIRDILRETVNQCQDDRNRECV LGQSSTVNQTQYYLSRIPIPIVGSCQSFQSEPSMSGLKRELTSMDFHSETKKQVRCSRMK SHVCTESVPSHSSGTRLPFSNLTNSLKRSIGMTVGSTVAVKQDIDDSMYQCSQAKRLKLL DCEYCSKSFTRQSLLMRHKRTHTGERPFRCDICDKAFSTRNGLSIHTRTHTGEKPFSCNV CSKRFSASSNLHYHRMIHTNTRPYRCTLCERSFMTPGELEKHQPVHTGSWSFICPCGRGF SKKTNFRSHLLRHLGSCKYGCHYCEKSFKLKKQLQCHIQDSHSETMVQSPQPSIEDLIGA VKSNMEPQTTTQCDGHATDLWDALK	1.0	0.02	0.01	0.37	0	0.55	0.01	0	0.53	0.05	1	3
Cluster-11542.0	PF01439//PF02067//PF02068	Metallothionein-like protein type 2, partial [Trichinella patagoniensis]	Metallothionein//Metallothionein family 5//Plant PEC family metallothionein	506	--	--	GO:0008270//GO:0046872	RKMSCKCGSNCSCGDDCKCGKKFPDLGISENINTVTIIAGVAPVKMYYEGSAEMSFGAEN GCKCGSNCSCDPCNCK	0.94	0.03	0.29	0.23	0	0.3	0.03	0.12	0.34	0.27	0.64	1
Cluster-12666.32908	PF07846//PF00018//PF00621//PF00435	PREDICTED: kalirin-like [Branchiostoma belcheri]	Metallothionein family//SH3 domain//RhoGEF domain//Spectrin repeat	7369	GO:0043087	--	GO:0005515//GO:0005085//GO:0046870	PITNLSACRAFYQGPFLQMWVSKECREMMDWIEQNQQIMSIRIGDIGRSSSSAADLLASH EQFENTCFISSDVSHSVESLRRLASRIQRDRPCPQVRVQMEAIEENWNKFQKMLERRTVV LRLSLNFHQNIDEYLDGVLEWKQACTDPVPLFDPKCHDSNHLVEILREISRVHQKLLQKI NKTYADICSAGKSIVDALKQKIEPESSMCFDGHGKAGTNHVFNTIQELLPTHQNLEKLWN ERKILLQKRLQRALYKSDTTSVFEWIDVHGEGFLKRNSGIGRSVSKTKNLLRIHNQFEDA LQNTLTNIKRLTTAAKSFRGEPGDDDLKELAVKLEKKAHDFLDQVERRKSMLSTSALFHL HFKELHSWLSDLETCLTSQNTELPTDYPNSLRE…	0.52	0.63	0.09	0.08	0.81	0.72	0.69	0.51	0.62	0.76	0.59	8
Cluster-12666.18104	PF02067//PF00751	--	Metallothionein family 5//DM DNA binding domain	640	GO:0006355	--	GO:0043565//GO:0046872	MKRLHLYTRTWGFAHGATSLRLPAREASNMKRLQLDYSHAMLCTWSACTWITCTRGFAHG SPALGLPARESFAHGSPALGIPAREALHMKRLHLKYMHAELCTWSACT	0.62	0.09	0.27	0.31	0.01	0.31	0.45	0.13	0.3	0.41	0.48	0
Cluster-6000.0	PF02067//PF02068//PF01439	Metallothionein-like protein type 2, partial [Trichinella patagoniensis]	Metallothionein family 5//Plant PEC family metallothionein//Metallothionein	454	--	--	GO:0008270//GO:0046872	RKMSCKCGSNCSCGDDCKCGKKFPDLGISENINTVTIIAGVAPVKMYYEGSAEMSFGAEN GCKCGSNCSCDPCNCK	0.94	0.03	0.29	0.23	0	0.3	0.03	0.12	0.34	0.27	0.64	1
