# Supplementary material for: First insight into metal binding proteins from the de novo transcriptome of acanthocephalan parasite Dentitruncus truttae
Source: Sci Rep. 2025 Jul 18;15:26152. doi: 10.1038/s41598-025-11623-5 (PMC12274423; doi:10.1038/s41598-025-11623-5)
Supplement: Supplementary file 9 — Supplementary Material 9 [file 41598_2025_11623_MOESM9_ESM.xlsx]

## Sheet: zinc finger_all
Metal binding prediction (MeBiPred) for Dentitruncus truttae zinc-finger group Tier 1: metal-binding > 0.5; Tier 2: ion score >0.5
Entry name	PFAM ID	NR Description	PFAM description	Gene Length	Gene Ontology Biological Pathway	Gene Ontology Cellular Component	Gene Ontology Molecular Function	Sequence	MetalBinding	Ca	Co	Cu	Fe	K	Mg	Mn	Na	Ni	Zn	no. ions binding predicted
CLUSTER-12666.32867	PF05180	hypothetical protein GJ496_000109 [Pomphorhynchus laevis]	DNL zinc finger	436	--	--	GO:0008270	TQFIDFQTIAMLTRRMLNFVCRAGSSSLLPQRPIIPQRRLPMLGNRQPLSTIAVSPPVSSSRIVAGKLDASHMKYLRFRCGKCRTTNEATFRSSSYQNGIVLVKCEGCCVHHVIADNYGWFSDMEGMKNIEELMEAKKVMSSVDQ	0.9	0.07	0.43	0.34	0.56	0.22	0.21	0.27	0.44	0.48	0.52	2
CLUSTER-13650.0	PF06689//PF02892//PF01780	60S ribosomal protein L37a [Homo sapiens]||NP_001030180.1 60S ribosomal protein L37a [Bos taurus]||NP_001125513.1 60S ribosomal protein L37a [Pongo abelii]||NP_001135081.1 60S ribosomal protein L37a [Salmo salar]||NP_001158713.1 ribosomal protein L37a [Oncorhynchus mykiss]||NP_001192247.2 putative 60S ribosomal protein L37a [Rattus norvegicus]||NP_001252654.1 60S ribosomal protein L37a [Macaca mu…	ClpX C4-type zinc finger//BED zinc finger//Ribosomal L37ae protein family	361	GO:0042254//GO:0006412	GO:0005840	GO:0046983//GO:0003677//GO:0003735//GO:0008270	KRTKKVGIVGKYGTRYGASLRKMVKKIEISQHAKYTCSFCGKTKMKRRAVGIWHCGSCMKTVAGGAWTYNTTSAVTVKSAIRRLKELKDQ	0.7	0.05	0.25	0.09	0.0	0.57	0.14	0.06	0.22	0.31	0.47	1
CLUSTER-12666.11571	PF03636//PF07496//PF00149	serine/threonine-protein phosphatase 4 catalytic subunit, partial [Folsomia candida]	Glycosyl hydrolase family 65, N-terminal domain//CW-type Zinc Finger//Calcineurin-like phosphoesterase	1255	GO:0005975	--	GO:0016787//GO:0003824//GO:0008270	EIISQLHKREKISERDVMNICSKAKEILAEEGNVVIVDTPVTICGDIHGQFYDLKHLFEI GGHIPSVKYLFLGDFVDRGFYSVETFLLLLTLKVRYPDRVFLIRGNHESRQITQVYGFYD ECIRKYGSPTVWRFCTDVFDYLTLSAIVDNEVFCVHGGLSPSIQALDQIRAIDRKIEVPH EGAMCDLLWSDPNQAGIPGYKTSPRGAGYLFGYDVADAFNHHNQLQLICRAHQLVMEGYK FHFGTNVVTVWSAPNYCYRCGNVASIMKLDEAMQRTFLIFKAAKAAQRSVPKRVVDSAYF L	0.56	0.0	0.45	0.0	0.36	0.01	0.17	0.98	0.31	0.01	0.47	1
CLUSTER-12666.20737	PF03671//PF06713//PF02820//PF01388	hypothetical protein GJ496_002010 [Pomphorhynchus laevis]	Ubiquitin fold modifier 1 protein//Bacterial PH domain//mbt repeat//ARID/BRIGHT DNA binding domain	3700	GO:0006355//GO:0030153//GO:0071569	GO:0005634	GO:0003677	AMAYTLKPGEPTILSTGMKVSAKFKGSMCEAEIFKVDRNVLLLIECDNRETTRVKEDQLA GELKVGHTVDYHPTSSLSLQSRKCIIKKIIDNSSYGVVFHDGDQIFVRRRSIKTKSGDLH SHRASLCSEYSGSNADRMETGCAIGKNIDRFKSASPSSPSQLRSAIATRSHPDASDGHAG EHTSDDPHVNAGSIVIVKRKPIDNDKSNFPGIVLNRRTVDGIVTVKRFNDGTEYDIGLDD VEILDRTHFSKDDITDELFPGISSDVLNAVKRYSRNGELPDSWRSVDEIALLVSSDEETI STKDFFLANLLTFFETAGGDKLDELPRVNGQEVDLSRLSHIVERNGGFHKICNKDAWRDV YILMGLRLTGQQDGQQIKSLYSKYLQAFHNMNK…	0.65	0.52	0.24	0.25	0.37	0.73	0.43	0.25	0.5	0.4	0.52	3
CLUSTER-12666.24476	PF03119	hypothetical protein GJ496_001072, partial [Pomphorhynchus laevis]	NAD-dependent DNA ligase C4 zinc finger domain	6827	GO:0006260//GO:0006281	--	GO:0003911	DDRQRSIINDDYHTAMINGDRQRPIINDDYHTAMINDDRQRSIINDDYHTAMINDDRQRS IINDDYQVLLVNDDCQMSTINDYSEASMVNDDRERSIINDDYQASLMINDDHQELIINDY SEASMVNDDRERQSSIINDDYQASMINDDHQELIINDDSEASMSNDDRQRSIINDDYQAL MSNGDRQRSIINDDFQASMINDDHQELIINDDSEASMSNGDRQRSIINDDFQASMINDDH QELIINDDSEASMINFGCQRSSATDDFQASVTSDNCRSSGSTSGQPIQEAEIQYVSDILE QTERLSVPASQRQSDNDDVHMASDVTVDLTDSDFDQPESSTNKVYPVDESEIPAFSIPPR QTPLSQSVSLPPPFQVSDVDLPLRQSRQRIMDR…	0.75	0.43	0.06	0.13	0.2	0.13	0.57	0.0	0.49	0.64	0.67	3
CLUSTER-12666.9098	PF00642	hypothetical protein GJ496_005592 [Pomphorhynchus laevis]	Zinc finger C-x8-C-x5-C-x3-H type (and similar)	3474	--	--	GO:0046872	IFQTLKARNMGEWIQEEIDLYAKDSKYRSYASVIEKTLKNFETSSEWADLISNLARLEKA IESNITYALIPKRISISRRLAQCLHPNLPTGVHLKSLAVYIIVMQASKDTLIRDITLYSP AILYLLPRSSFTIRPKLLALIERFVVPLSGAIPDLPILIASLFASIEESSDLSDRIIGIA EKILQMCKNRKFFAAGWRALQMTFECHFSYLQFIITKLDRKEISIDNLRAIEPETALYAL CACLKDDNAHVLVCRTGMDLVSALVPIENPHCSTAAILDLLTAVLTLLLHKDVSLNRRIF MWITGKDEIECSERTNRLLIATLKRMISAFDEKTRLVGVTYRISLSKTISIITTLLDRPC FTKVIVKSFLIDFVLFVYQHCACSTSSGQTGNT…	0.52	0.64	0.48	0.41	0.57	0.79	0.52	0.41	0.49	0.45	0.52	5
CLUSTER-7187.0	PF11421//PF02892//PF00443	hypothetical protein GJ496_000469 [Pomphorhynchus laevis]	ATP synthase F1 beta subunit//BED zinc finger//Ubiquitin carboxyl-terminal hydrolase	3778	GO:0016579//GO:0006754//GO:0006508	GO:0000275	GO:0016887//GO:0003677//GO:0005524//GO:0004843	FVPNIFLIFNFIKVTVIAVIDWSMSGIPQITFNEADYVQAYNHFLICASERTVRITHRLK QSCRRYAIRRLKRRLLAQMRPSGGETVDDTEDLERSREESQRQHNLWLERERLAQNNFKA RQLKKALLEEKSEKSKGLLSKIVNDVKMTEITQPESPAAYSNPVIFPSPEMILDMADKPV CNFFEKTGACRFNMACRRAHNYFLRDTNTLMLHNIYARPDVNSSSNSDDDNNLNIDERER KVHLEEFCEDVVGHLEECAKGPLQTFLVCSNKCPHLVGNVYAQWNEVDEANRAFSSLIGR YYAGQMLKISYLKMESWTKSMCGDYMRGRCMHNDGCNFLHPYAVKWRKYSSYGTDDKGSV AIPSRSLVISVERYRPNTTYRHRGDRSAVATEH…	0.56	0.31	0.35	0.2	0.05	0.56	0.44	0.2	0.34	0.4	0.47	1
CLUSTER-12666.21244	PF12678//PF11789//PF12861//PF00097//PF06809	hypothetical protein GJ496_006053, partial [Pomphorhynchus laevis]	RING-H2 zinc finger domain//Zinc-finger of the MIZ type in Nse subunit//Anaphase-promoting complex subunit 11 RING-H2 finger//Zinc finger, C3HC4 type (RING finger)//Neural proliferation differentiation control-1 protein (NPDC1)	354	GO:0031145	GO:0005680	GO:0008270//GO:0097602//GO:0061630//GO:0046872	GKCGFLSGILDACEEAGKRALTSENDDKVKETIKCPICLEVIYKCVSALPCMHNYCGSCL SQWVTDSRRRCPICKKRIIAISRNHAMNNIIDAWLTDGGRRSETADELASKDLEDRVG	1.0	0.02	0.09	0.15	0.0	0.27	0.1	0.0	0.47	0.13	0.97	1
CLUSTER-12666.32447	PF06220//PF19088//PF08499	hypothetical protein GJ496_007938 [Pomphorhynchus laevis]	U1 zinc finger//TUTase nucleotidyltransferase domain//3'5'-cyclic nucleotide phosphodiesterase N-terminal	2111	GO:0006144	--	GO:0004114//GO:0016779//GO:0008270	CGHTFCLKCIQDHLAEETGHVRCMECDVTSRIDNVNTLIENISVANMIKIDKVCIETNAL CAICNDRPSITGCEHCGEICCTVCVLEHKEQILSEISLIAADLTKVMCFVEEQITAMKEA SKITMMKGTADLNQRKTALPQSIDEQSLAMIQIAEKPVGLQNSDTDEVENDIRNVIQAKQ ELIQATEKVTRNKVDATVSGLLEFKKLLTSSTTYMHGLLDISNPSYPMLSFHSSSFEVTS KMIGEYTNNDDDSKCIQLVSTISPAINVSEENWYPRSVEVDWKGNVVVVDRDNCSVKIFH QPRNDGERSTTNLINNLNKTRDICCDNVRQLYFIRDEHWVLILDHDGVTSKIIGRYQPID IS	0.79	0.03	0.36	0.0	0.06	0.06	0.27	0.93	0.25	0.03	0.5	1
CLUSTER-12666.24924	PF09329	hypothetical protein GJ496_005493 [Pomphorhynchus laevis]	Primase zinc finger	1992	GO:0006260	GO:0005634	--	MSKNNTVYVCIARLLISDMKKEESSESQTDDNLVAANTQQQQGDETSTSECTDAQAASDD DPQTRTTLAKSKKAGHVVSFKCELCLVSCVNQDIFEAHLKGQKHQRKLIRKQEMERSGRF DAIVNSSRYCKLCCVELTSSTHMSIHLSGKKHRQTLARSMAGKPAEEVASVQKELAEIEQ KQKRCEEELIERANITDWTKFAIPADKKTGNSETDKTQYEYFCSVCNKFFVGKTQLAMHV LSIKHRSKTRSGGRMFTPRSHSTSYRRRQPFSSDDNAISHYSSPYYRSHHQSYGSSYQTP ERVQSYSRGDFTRDISSSAALFSRLSRNTGSSPPSNYNYQMESLSGQDTNRQYGVLGDAA IGTYQYQPRTRRYNQATFLPSSVMPAQLMAEHS…	0.56	0.27	0.3	0.32	0.09	0.36	0.22	0.16	0.48	0.41	0.5	-
CLUSTER-12666.24106	PF14369//PF10954//PF01155//PF19335//PF03884//PF01428//PF05460//PF04923	CLUMA_CG004134, isoform A, partial [Clunio marinus]	zinc-ribbon//Protein of unknown function (DUF2755)//Hydrogenase/urease nickel incorporation, metallochaperone, hypA//Heavy metal binding domain//DNA gyrase inhibitor YacG//AN1-like Zinc finger//Origin recognition complex subunit 6 (ORC6)//Ninjurin	540	GO:0007155//GO:0006260//GO:0051604//GO:0042246	GO:0005664	GO:0061630//GO:0003677//GO:0008270//GO:0016151//GO:0046872	RLSNNKHIVLFGRVTQQWEEIESPQDSVSSSRVYLTWLEHDVHTPIRDTERERKRDRERQ ALAHNSSLTRRPFSPGKSINGGFSFILLSVNDSMLKPGECHLYQVDFDGVVPIQTLPPGI FDSMDKSTINIQGWQYLNDLFNCQNQYNGDRNIRRNHNISQHRYVESRRNQPPRHRRDNK HTYSSMENLNGFINPGSPRSPPPHFNQQFARNVSGPVQKKKKKPPANSPGVNLPNIEISQ LRSALSGQFKPAGVGKLPSITHQRMVTGINDDYDSSRSFVFVVSGISKDQALPIPSGNNC LASGDFGDDSAMFLETPAMYLMGLCDGAGGNRGYGFDPKHFSAKLMEYCAEYAKSQATDP VVVPSSCSMEADNNLQPLPIMMSALQMLQGRKV…	0.54	0.5	0.37	0.24	0.51	0.43	0.28	0.17	0.36	0.42	0.46	1
CLUSTER-12666.15363	PF00105	hypothetical protein GJ496_003604 [Pomphorhynchus laevis]	Zinc finger, C4 type (two domains)	385	GO:0006355	GO:0005667	GO:0008270//GO:0003700//GO:0043565	SETAVKLESFGSESDVTRCLSRTNTKRSTHRTVQSIMVNVFNVASMTSNSDVVAVARSTT ASGTNNNNNSQVLSDTCQTVSATSQDDVDAVSPTMKRHAGSLHHHHHHHHHHPCKYDVVS RNFGESQMSTVKQHDDFRTDNFHTNIDSFKPDQRRCAVCKDVASGYHYGVWSCEGCKAFF KRSIQGPCDYICPATNTCTIDKHRRKSCQACRLRTCYEVGMSKGSTRRERRPYRRKSSIT NNSTGTAS	0.97	0.03	0.05	0.01	0.08	0.35	0.02	0.0	0.6	0.96	0.87	3
CLUSTER-12666.29194	PF06220	hypothetical protein GJ496_010425 [Pomphorhynchus laevis]	U1 zinc finger	1151	--	--	GO:0008270	YFNIYIYVFIINVADFTYNTTVFVRCTGPCDYICPATNTCTIDKHRRKSCQACRLRTCYE VGMSKGSTRRERRPYRRKSSITNNSTGTASNDNGTSSNQLGSVSSAYMFSVNNAGGSGSQ HYAAVQK	0.78	0.1	0.17	0.28	0.0	0.27	0.32	0.03	0.46	0.26	0.78	1
CLUSTER-12666.10752	PF04583//PF11547//PF13857//PF02207	hypothetical protein GJ496_001098 [Pomphorhynchus laevis]	Baculoviridae p74 conserved region//E3 ubiquitin ligase EDD//Ankyrin repeats (many copies)//Putative zinc finger in N-recognin (UBR box)	5471	GO:0019058	--	GO:0043130//GO:0005515//GO:0008270	CDYCDTYLTHDSPSVRRTHNSGRNHKENVRIYYQQWMEEQAQKLIDQTTAAFKSGKFSSA ANRMAMTVPAPMATPAINQLTPGQLILPDGTTNNQFLVPGGFVPNSALHINASAGLSNPA LITWNPSNRLLLPGASRGPICQAGQANPALEMPHRLQLAGHPYASMGQFSGQFQQPSFFN NYNG*	0.72	0.12	0.24	0.33	0.15	0.28	0.49	0.21	0.44	0.48	0.52	1
CLUSTER-12666.38439	PF12861//PF15750//PF00463//PF12678//PF11789//PF00097	hypothetical protein GJ496_003659 [Pomphorhynchus laevis]	Anaphase-promoting complex subunit 11 RING-H2 finger//Ubiquitin-binding zinc-finger//Isocitrate lyase family//RING-H2 zinc finger domain//Zinc-finger of the MIZ type in Nse subunit//Zinc finger, C3HC4 type (RING finger)	2387	GO:0019752//GO:0031145//GO:0006097	GO:0005680	GO:0097602//GO:0004451//GO:0046872//GO:0043130//GO:0008270//GO:0061630	LCHLLSGNQCLANDLPDMSLEVATSFLSNDNNQSQPNESSEEQQQNIQQQHQTILGRSHH PDEEDEDRDIMSCDSELLHVSRISNSTPYSEDNDKSKQYHGDCTDTSFQNSHHHHHQQPS SQNTVDQQLSQQPQQLQNSVHNRIQDYRNFYSNYGTVSSSSSDNHHHHHHQLKSSVAAVS EGLRSETVQSSRDVAGLNNRYRHYNHHQSLQPQQNSHQVIDTHRQPPLAVQRGTSHNHSR ASSYLAQNVQYTAIGSQPPVEDESTNIPSMVDHYGENGLHNGNEETASSHACSLQSQTVQ ACEFPPTYTFDPRFGLNEACPVCGDKVSGFHYGLLTCESCKGFFKRTVQNKKKYQCVDKQ ECEIDKTQRKRCAYCRFKKCLAVGMKLEAVREN…	0.84	0.48	0.21	0.07	0.77	0.08	0.41	0.01	0.52	0.87	0.73	4
CLUSTER-12666.43791	PF07690//PF01607//PF00097	hypothetical protein GJ496_008614 [Pomphorhynchus laevis]	Major Facilitator Superfamily//Chitin binding Peritrophin-A domain//Zinc finger, C3HC4 type (RING finger)	3446	GO:0055085	GO:0005576	GO:0022857//GO:0008061//GO:0046872	LSNNKHKSTFSIKNLLNLREDQHVAVRPYPLRRENGRLVYECMTCKKRFGQLSNLKVHLR THTGERPYACDICPKRFSQFAHLQKHVMVHAGNQKIYVCFMCQQRCRHGSVEQMISTCIG QACRSGQTSQKRRLAKCDEGSFCDQQKRYCTSEMTFFRQLS*	0.98	0.06	0.14	0.22	0.0	0.3	0.28	0.02	0.44	0.21	0.87	1
CLUSTER-12666.18716	PF12678//PF11789//PF12861//PF11857//PF00097	E3 ubiquitin-protein ligase RNF185-like protein [Dinothrombium tinctorium]	RING-H2 zinc finger domain//Zinc-finger of the MIZ type in Nse subunit//Anaphase-promoting complex subunit 11 RING-H2 finger//Domain of unknown function (DUF3377)//Zinc finger, C3HC4 type (RING finger)	976	GO:0031145	GO:0005680	GO:0008270//GO:0097602//GO:0004222//GO:0061630//GO:0046872	FFPIHFFHWLSEKTFPSLMNHPLNIFFSNSAVSGSTRIHCGLSMSENDNFWRMTSYDMQR QPLPLLPDSTIVEADTSSLKLEMTCPICLDLLRDTVVTKECLHRFCDACISTALRSGKKE CPACRRKLISKRSLRRDLTIDRLIECLYPCRQQYEQFQDDVTKSMFKHATSAVSAKHRVH AAPDNQSGPECSSSSISKLGSTQLAAATVTSTNALIGVQGPAAGQEHVGDQCGDLCNIKI VCNPCTSQDGPVRLLRAQSNVTVHHLIKYLYVRSCRQPESLEIQQPSGALKVVGDEELDD VEFYSIYSRRMKTLSLGQQGFDQPDMTQGRTGSSLDGSVIVAKLSMDCKLVQLATDVSTD TVRNDPGNTEAGDSRLLLSGRDLSMPLLQVAVY…	0.87	0.08	0.19	0.19	0.0	0.85	0.23	0.02	0.47	0.08	0.87	2
CLUSTER-12666.26313	PF15686//PF15077//PF03666//PF02535//PF01056//PF12678//PF10404//PF01080	zinc finger protein 765-like [Dreissena polymorpha]	Lysine-rich CEACAM1 co-isolated protein family//Membrane-anchored junction protein//Nitrogen Permease regulator of amino acid transport activity 3//ZIP Zinc transporter//Myc amino-terminal region//RING-H2 zinc finger domain//Rad4 beta-hairpin domain 2//Presenilin	1658	GO:0045766//GO:0032007//GO:0043123//GO:0030001//GO:0043066//GO:0006355//GO:0055085//GO:0016485	GO:0005667//GO:0016020	GO:0003700//GO:0003677//GO:0004190//GO:0008270//GO:0046873	LYCGCSQEAVQPESPSQQERYEHNRQKISWYLLMAGISTIPSSDDDMQRVQTTVRTVDDR SEDVIDFNGLNDKPSSFLAVDTHPSQRHNHESQLPPSMFWRRVSELVQYTLTRYSHRSSS QRRHYRRRSKQSIPDNGATNNDSRHATDSKTTTGMIKSSLPLMHEYQPANSNDPMYPPLH HTLSHRPQLTTSNTVVLTKNGVNTISSHGNKNNVSTSSSKCTFLCRLCLMENDISESISL DLSCGHMFCEGCLRTMITLAISEARIFIECPLPECDQQLHPTDISRIVGSDDEIMAKYER FMVRRVLQTIPDCRWCPAPDCSFAVIASGCASCPKLVCHMPGCNTAFCYNCKQIWHPNQT CKDAATEMLTTMNIDVPANIAVFDGRKRRRQRL…	0.64	0.48	0.32	0.25	0.65	0.58	0.47	0.19	0.42	0.48	0.54	3
CLUSTER-12666.24223	PF12861//PF12678//PF00097	E3 ubiquitin-protein ligase makorin-2-like [Aethina tumida]	Anaphase-promoting complex subunit 11 RING-H2 finger//RING-H2 zinc finger domain//Zinc finger, C3HC4 type (RING finger)	639	GO:0031145	GO:0005680	GO:0061630//GO:0046872//GO:0097602//GO:0008270	KNSKQLTRNIGKKMQANNGVNDQSEGDLPPDNSSSSSSSSSSGDQACCQSEQRTEHDFQC NICLDTARDAVVSMCGHMFCWPCLSQWLDMRPESQTCPVCKSGINRNKVVPIYGRNSDHE DPRTKNVPRPSGQRSEPSRSPFTIGGSGFSMSFGVGAFPIALLSATFNYGTGAMRTTGSR NGEDSLLSKLFVGLAIVIVFWVIFG*	0.83	0.5	0.32	0.26	0.07	0.4	0.4	0.03	0.45	0.37	0.55	1
CLUSTER-12666.2787	PF16685//PF12678//PF12861//PF00097//PF01539	E3 ubiquitin-protein ligase makorin-2-like [Aethina tumida]	zinc RING finger of MSL2//RING-H2 zinc finger domain//Anaphase-promoting complex subunit 11 RING-H2 finger//Zinc finger, C3HC4 type (RING finger)//Hepatitis C virus envelope glycoprotein E1	649	GO:0031145	GO:0005680//GO:0019031	GO:0061630//GO:0046872//GO:0097602//GO:0008270	ASHFRYPTQHQHHHPYASHHQSASGASSGFMSAAAATAAAAAGTAQPHLQQLYNDFRMRN QFFPIIANNKFAGNRRTNACNQFQNGFGKRSDNEICKVCGANSSGFHFGVFTCEACKGFF RRYCRKQKHPDPCSRPCEINVNNRNNCPACRFAKCKSVGMAIENIRY	0.8	0.74	0.47	0.27	0.16	0.42	0.23	0.03	0.44	0.44	0.59	2
CLUSTER-12666.2786	PF00958//PF01530	jg4688 [Pararge aegeria aegeria]	GMP synthase C terminal domain//Zinc finger, C2HC type	631	GO:0006164//GO:0006144//GO:0006536//GO:0006355//GO:0006177	GO:0005634	GO:0003922//GO:0008270//GO:0005524	RLSLFPLSMKTDHCKPFNPFHFQTTEDAGNETAQTHKHSNCSLARYCYVDYPQRDLNIAN SLHAAFPHYHDSDRHRNGVDTLTGNGTHPTDISLNCQEFLLPYATNNNTTAFNATSTHSP APPQPHHFLSPYRQASVVTSSSFDYTAAMNPFHSVLSSATSCMLEASTTSAGMMDFSNNS SALLGDYVSNLSPQYASHFRYPTQHQHHHPYASHHQSASGASSGFMSAAAAATAAAAAGT AQPHLQQLYNDFRMRNQFFPIIANNKFAGNRRTNACNQFQNGFGKRSDNEICKVCGANSS GFHFGVFTCEACKGFFRRYCRKQKHPDPCSRPCEINVNNRNNCPACRFAKCKSVGMAIEN IRYGKPPKVDKPQKIKSFRHIPMSTNMTSMTWS…	0.84	0.69	0.43	0.22	0.23	0.52	0.3	0.31	0.43	0.32	0.63	3
CLUSTER-12666.13300	PF00097//PF05192//PF16331//PF01436	hypothetical protein I4U23_026751 [Adineta vaga]	Zinc finger, C3HC4 type (RING finger)//MutS domain III//TolA binding protein trimerisation//NHL repeat	2841	GO:0070206//GO:0006298	--	GO:0046872//GO:0030983//GO:0005515//GO:0005524	TVKKNKNAFVFFFSFCFDEDAIEIGRCCSVLHLFHRIAKKSLFCRDACQLLFFALANTEN VFSNEHMLSMGQPMVVDQSSCLVYPGGDDPPSFLHHSSRFEPCQVCGERSSGLHCNAVTC EACKKFFLRSINGEQKKYQCTQNQDCTMTRNTRTQCQYCRFKKCLDVGMSAKDTSRTATV IDLFKQISCYVCGA	0.84	0.29	0.18	0.32	0.23	0.25	0.48	0.04	0.44	0.37	0.62	1
CLUSTER-12666.18082	PF00520//PF00097//PF00642//PF11789//PF16685	E3 ubiquitin-protein ligase RNF113A-like [Patella vulgata]	Ion transport protein//Zinc finger, C3HC4 type (RING finger)//Zinc finger C-x8-C-x5-C-x3-H type (and similar)//Zinc-finger of the MIZ type in Nse subunit//zinc RING finger of MSL2	3189	GO:0055085//GO:0006811	GO:0016020	GO:0008270//GO:0046872//GO:0061630//GO:0005216	SICYEVVNKMPLPFYGIMNSCQHEFCYLCLLKWRRSLGLSMSAKLKCPYCRTESRKVLAS MKSPSEIADKKLFFKINPNFRVTKYICEELSMFLGPHPSLFG*	0.82	0.04	0.28	0.25	0.0	0.28	0.1	0.11	0.25	0.33	0.53	1
CLUSTER-12666.18084	PF06221//PF01194	hypothetical protein CRUP_038253, partial [Coryphaenoides rupestris]	Putative zinc finger motif, C2HC5-type//RNA polymerases N / 8 kDa subunit	445	GO:0006206//GO:0006144//GO:0006355//GO:0006351	GO:0005634//GO:0005730	GO:0003899//GO:0008270//GO:0003677	RAMAMTSRKRMRLSIAARQRLVEMEAAQEAAPQCESGDDGPLCSICYEVVKKMPLPFYGI MNSCQHEFCYLCLLKWRRSLGLSMSAKLKCPYCQTESRKVLASMKSPSEIADKKLFFKIN PNFRVTKYICEELSMFLGP	0.86	0.02	0.27	0.24	0.0	0.27	0.03	0.1	0.33	0.31	0.55	1
CLUSTER-12666.9251	--	unnamed protein product [Didymodactylos carnosus]||CAF4049852.1 unnamed protein product [Didymodactylos carnosus]	--	615	--	--	--	LLSLLGSERAITHGPRRRRNPITSRAVRLAREDGKWTDCVFLFPRASGRMLVCDVTCPNT LTASHTAHAVTAAGPVASHAEQMKRRQYSCLDEYQYQCGIIYQYHEIYHIYIYIYLLK*	0.65	0.03	0.23	0.11	0.0	0.2	0.07	0.08	0.12	0.34	0.49	-
CLUSTER-12666.9470	PF02176//PF02892	zinc finger protein 852 [Drosophila mojavensis]||KRG01521.1 uncharacterized protein Dmoj_GI26630 [Drosophila mojavensis]	TRAF-type zinc finger//BED zinc finger	638	--	--	GO:0008270//GO:0003677	REYVWKTNMTEEFETAVQCPVCLDTFSQPMILPCQHTYCKPCLQRLSSNSCIKCPECRAV HMLGSQSIDGFAANRALGYVCDVIKKSKGTINAKCPSCKSKASLSLCKCCEVPLCKQCSH SHMQKIYGDFTVAATLCIKKHKNTLLTMQMQQEAIIEEQKLDRGQIEASSEQLRSYYAAL IEDIQAERTVVLHQLTDCKNNQERKCLQRERMLVRINAIIRRVKDIERSCNAVTYNKQIH LQTSDLRQSMNSLENEVDLLKTDFTNLNDDPEMCYEVSYSMFEKISPNWVTLKLTSMALD RTLLYQLKCGQASPDVEEVEERDDDQPQFEEEHSMIHSSLSSDRRLCYSSQWRISIKIYP SCCAYLANPPSILIASRFSKNIHIYTLEGESKG…	0.75	0.28	0.34	0.35	0.62	0.2	0.38	0.08	0.47	0.54	0.59	3
CLUSTER-12666.30222	PF00569	hypothetical protein KR009_002157, partial [Drosophila setifemur]	Zinc finger, ZZ type	1252	--	--	GO:0008270	CPNCTDLHAKKVLLKLERHLIAFGLSHEETEVCLLCNNDFRDATGLDIRTAPPARPRTVP PVNTGRGGSRGGGRGSRGTARGGHSAIMQSRQTSGSRTSGTRAISARGTPSRRTRGAGRA RGSRASKKNTPGRTPFTDKGDRVCMCGEAPVELVTRSEGINKGRHFLKCAKNQCNFFEWA SPIVSDVSSGFGMSAGDGSAIAPNAGFRSATNASNN	0.75	0.61	0.34	0.23	0.3	0.39	0.42	0.04	0.4	0.47	0.5	1
CLUSTER-12666.24425	PF00097//PF12861	hypothetical protein GJ496_009692 [Pomphorhynchus laevis]	Zinc finger, C3HC4 type (RING finger)//Anaphase-promoting complex subunit 11 RING-H2 finger	2624	GO:0031145	GO:0005680	GO:0008270//GO:0097602//GO:0046872//GO:0061630	MADKQPKLPFFKRKIGAASKANNIRQPRRRGSNGSSSSEDGPMTKKTSFALSKPKARVCD GLTVNNSSTSKGQERLQAPYSSTGTTSSLPKDMGATLYNEIDTDVAHDAQAIAQRAIEIN KIAKGKEDDRTYKGINNYQQFYEKKDSALGNAASGLVRNKGPIRAPAHLRVTTRWDYQPD VCKDYKETGFCGFGDSCKFLHDRSDYKFGWQLEREQEQQKQHPGGGDDVGRYEVGSSDEE DDVPFRCPICRNSYRDPVITKCAHYFCESCALKYFRERSSRCFACGMDTGGQFNPAKGLL ERIAQKRARGEGSDNEDDDDNLSDNDCNV*	0.87	0.76	0.42	0.21	0.07	0.59	0.4	0.02	0.45	0.51	0.66	4
CLUSTER-12666.25266	PF01314//PF00097//PF16685	hypothetical protein GJ496_009691 [Pomphorhynchus laevis]	Aldehyde ferredoxin oxidoreductase, domains 2 & 3//Zinc finger, C3HC4 type (RING finger)//zinc RING finger of MSL2	444	GO:0006118	--	GO:0051536//GO:0016491//GO:0046872//GO:0016625//GO:0061630//GO:0009055	YQTTNTMSMFFKVIHVGQTSSVALLSKVNLDQVTPHAFYNQIHDKVAELLKRVNEKACKA DDFPSSTHSMEYSMYYSDRQGDLVCIDTAADLEIVMEFARHCLQPEEDNRPPVMTFIIHP SSKKSSNSSQLSNDWSSSSSNTKERPNHRDMSMSDYARNNPLGFHPNILCDGCDLRIYGL RHHCTQCPDYDLCGECHAKNKHYYHKLQPILPPKNEDEDESESSRLVNDCYWKTQIDKLL DCFDNLSESVSSSISDLKDSYGFQMDNLEMVVQELKDTVNEGVEKCVKICEDISAKDEQD NTVTADKGGDDAVHWDLAMDDQENQTGEALKTTTSYPKLADDGEPIYEQNKTDNSGYFYV ESKHVGGRGAVAKDNCADSSDCGMRIAQDCVQT…	0.82	0.65	0.42	0.27	0.29	0.44	0.35	0.03	0.47	0.48	0.61	2
CLUSTER-12666.39202	PF06687//PF02892	hypothetical protein A3Q56_00463 [Intoshia linei]	SUR7/PalI family//BED zinc finger	3765	--	GO:0005886	GO:0003677	YMSDTRNQTVSGRNFTPGAGRAVATKQAPTQAGSKGTEGGTKGGGRTQATSHVGSSKKKA KLIIGHAAARYNCGCEAKEHELLTNCLSCGRVVCSAEGEGLCYTCGNTVSKRRARAQPSK AGLDALKHKEKLLNYDKNSVQRTSVVDD	0.68	0.15	0.33	0.31	0.09	0.32	0.31	0.18	0.25	0.39	0.5	-
CLUSTER-12666.45417	PF00097//PF12861//PF12678	unnamed protein product [Acanthoscelides obtectus]	Zinc finger, C3HC4 type (RING finger)//Anaphase-promoting complex subunit 11 RING-H2 finger//RING-H2 zinc finger domain	1590	GO:0031145	GO:0005680	GO:0061630//GO:0046872//GO:0097602//GO:0008270	FQFVRDRVKNASVAYAALSFREMRKLAEMEAFKVKLDIVIDAPVIYIPQNWQSFDCLIVD LGRIYMTTSFSNADQGLTVLEVQDLLMEDVKAGRLVLPPPPPRRRLDHQTNMTVESKAMS LIACERMKVTVKRRLTTPPNSHVPYISTMLDWSRIQMDLSKGDFGFIMKLLSENINDPYK PESSVISIADKYYTKFRTEDIAKE	0.52	0.33	0.34	0.28	0.05	0.34	0.35	0.07	0.34	0.43	0.47	-
CLUSTER-12666.27607	PF03854	unnamed protein product, partial [Adineta ricciae]	P-11 zinc finger	14569	--	--	GO:0008270//GO:0003723	QKSSLTRHQKLHARSNHFQHSFPHQTNHASIYTQQQYVAESSRIIADVGVSRTTNTEHDR FKCGICGKGFSQRSELIYHIRKHTGERPYKCKYCQMTFTRSQVLKRHKERHVSKTSEMSL MMDGHVPIETRSISEFENTTHINCETMIPKETSCVVQDPASSSDEYDMPADCRSMGKNRE DQIDGQLFTFEFSEKSFDVDGTMNAVQNIDTK	0.83	0.05	0.44	0.15	0.12	0.42	0.41	0.89	0.46	0.16	0.72	2
CLUSTER-12666.18003	PF00105//PF11347	unnamed protein product [Rotaria magnacalcarata]	Zinc finger, C4 type (two domains)//Protein of unknown function (DUF3148)	4904	GO:0006355//GO:0010258	GO:0005667	GO:0003700//GO:0043565//GO:0008270	RLRPCNRTSVDNMSGKEGGGTKAVQDKVPDEESELSRNRKVNKKHGRRQGQNENLTALIN FRLPEISRPTVVQKRFSESRRKTVFNRDQYLKAVYQFAFPVAALNSVADETDFTWDAILQ VRLFDNDKCLCPICLSDPAAARITRCGHIFCYPCLLRHFAYKLKACLCPVCATTISQKQL KSARIFPVQKYSEGQEMKFTLMRRRKHLDARVETADGIPVEAADIRCFVEDVVDFKSAVY EGERDQLEHRLAEDELDEEEISIGFDVEALRRLENDMKDDGLDSTDASCYQSDFFPSRMI VGDENDTQDNFAYFYQSADCQRIYLHPLNVLSLVFDHKAVDQCPRTITGRIIVLESNFLN HDLKKQYRYLNHLPIGAEFKFAELDLKHLISKQ…	0.84	0.64	0.18	0.25	0.75	0.36	0.47	0.03	0.41	0.45	0.64	3
CLUSTER-12666.27536	PF00621//PF01363	hypothetical protein GJ496_003971 [Pomphorhynchus laevis]	RhoGEF domain//FYVE zinc finger	3429	GO:0043087	--	GO:0046872//GO:0005085	DRVSTVFAGNANEKRHREKSPASNHYQPLAKKVKSTRSSERDDRDHCVNEEKATTIFACS LCGFKTYGRGDLSIHSETVHSTISINQSGPLCCYRCPFRCETIVELFEHEMCHTNFTPYR CSVCRKMFFSRRVSLDHLDEHCYKLLKH	0.58	0.1	0.32	0.17	0.43	0.25	0.24	0.2	0.14	0.43	0.46	-
CLUSTER-12666.23697	PF00097//PF02008//PF12678	E3 ubiquitin-protein ligase makorin-2-like isoform X2 [Xyrauchen texanus]	Zinc finger, C3HC4 type (RING finger)//CXXC zinc finger domain//RING-H2 zinc finger domain	710	--	--	GO:0008270//GO:0003677//GO:0046872	MMRYVSSEHNHQSASQADTVTSVGATRAGEVVSSESLCENRPILDDGPILVTDNLFGSDS SSSTRKRMKTENGEVLDIDDSRHMNTSTTIITSDTANTSNTVGSLVSLKSDFHAFDQSAI VAQNSFRQVDIQVKTIENINDGPLAVLPTPSPNGVSRRHHHLHHHYTHQILSSAEQQRES SSHDDCVAGARTHQQQHHHQPKSSTGRPRHATSSSSSGIETSQYGGRGGLVVKGLTNGED RTIDSYGDAYCEFCCKKFCNKYYLRKHKVDVHGVESPHKSHQEGHIEQTVSNNNNNTAIN TAMNDMESENGQVGDYIDEHAMQQYRRSDEASCIYCGKRFVTTFFLLNHIKDNHSVNALL AALSEYYSIPLGHDSLKVLDDLVAQTKYHRNQV…	0.89	0.45	0.41	0.28	0.69	0.27	0.34	0.02	0.47	0.6	0.69	2
CLUSTER-12666.29886	PF00097//PF02008//PF12678	E3 ubiquitin-protein ligase makorin-2-like isoform X2 [Xyrauchen texanus]	Zinc finger, C3HC4 type (RING finger)//CXXC zinc finger domain//RING-H2 zinc finger domain	660	--	--	GO:0046872//GO:0008270//GO:0003677	YQSFKLSKQLIASNFCCCKQLKMPRGRKAVVKMGSQLKRKIDRSYTSGSINKHRSGSNAD ANKSVVLCTICLEELTGNRAKPSCCDHMFCEQCLTKWVERSNSCPVDRKTFTKMILTKQD GKKKVVSVESREADDVSVDLHSPSSIFCHVCGSADNEDVLLVCEICSAGIHCYCLDHQLE SVPTDDWKCPDCCTDRGDTLSDSVLFDPNIEIIYSSFDHRRPHTRSTTRNNQDQHVSEYS VDVNPCRVLDSTMSSLGSSEETLELSSDEDDTTEDEGSVSSDEAESEPRPQQRRRGRIHR RMTSSRSNVAPTLENPEIYTDEDSDDERGRMQRLQPSRRVQRRRNARNMTVITRSPRPRR QEPTRTARTVARQRGPRARRNCTASDQTTNRNT…	0.68	0.37	0.28	0.85	0.26	0.4	0.31	0.08	0.47	0.61	0.53	3
CLUSTER-12666.45666	PF00105	hypothetical protein GJ496_004329 [Pomphorhynchus laevis]	Zinc finger, C4 type (two domains)	2997	GO:0006355	GO:0005667	GO:0003700//GO:0043565//GO:0008270	PFTMPLSARRKRSLQIIAVQRLLEMEAAQQAAVPHAGERVEDCATCTICLQEIKKMPLPF YGIMSMCSHDYCFLCLVQWRRKLRLSKRAKLKCPYCQKKSEQVLPSLVRSSEIEDKKMFF QIFSNGRALSNYVCEELSLFLGPDETTLVEYNF*	0.78	0.09	0.34	0.25	0.49	0.18	0.52	0.12	0.31	0.44	0.52	2
CLUSTER-12666.45665	PF00097//PF13176//PF00515//PF13174//PF10579//PF13181	hypothetical protein I4U23_013423 [Adineta vaga]	Zinc finger, C3HC4 type (RING finger)//Tetratricopeptide repeat//Tetratricopeptide repeat//Tetratricopeptide repeat//Rapsyn N-terminal myristoylation and linker region//Tetratricopeptide repeat	1765	GO:0007268	--	GO:0005515//GO:0043495//GO:0046872//GO:0033130	PFTMPLSARRKRSLQIIAVQRLLEMEAAQQAAVPHAGERVEDCATCTICLQEIEKMPLPF YGIMSMCSHDYCFLCLVQWRRKLRLSKRAKLKCPYCQKKSEQVLPSLVRSSEIEDKKMFF QIFSNGRALSNYVCEELSLFLGPDETTLVEYNF*	0.83	0.09	0.38	0.28	0.5	0.19	0.51	0.12	0.32	0.45	0.52	2
CLUSTER-12666.15310	PF17308//PF05495	hypothetical protein GJ496_006960 [Pomphorhynchus laevis]	Pro-corazonin//CHY zinc finger	367	GO:0045823	--	GO:0008270//GO:0071858	CLDVIKTAIIDLEAMIERRYLKPPFVKRIEACLLNNSSSDEEETLCMGRWKLAVQQATSS SRLSICLTQLEKHIAWEKSIMRVICQICNKDENEDTLLLCDGCDRGHHTYCFVPQITEIP D	0.95	0.28	0.22	0.31	0.16	0.4	0.14	0.03	0.47	0.31	0.69	1
CLUSTER-12666.17945	--	hypothetical protein GJ496_004123 [Pomphorhynchus laevis]	--	428	--	--	--	KEKPLTYVIDSPGVLEPSIADLKTACKLCLTSCLRPPERSQCRLIVVEFLKTYMDDFAMS HRYKDRYEMARVGANGKLGADITVVQMLAAIARLNRLYTSATGLAAPMIGKGSRMLDLDA ATEVFLKDYTAGDLGKIMLDED	0.54	0.24	0.39	0.26	0.45	0.48	0.32	0.22	0.28	0.41	0.45	-
CLUSTER-12666.31665	PF02176//PF03145	hypothetical protein GJ496_012036 [Pomphorhynchus laevis]	TRAF-type zinc finger//Seven in absentia protein family	2680	GO:0007275//GO:0006511	GO:0005737	GO:0008270	HALLNLNQNHGHGYSELFVAADDIDDNCFCPICRRVLRNPVQTSPCGHRFCKYCFQRANE VLQNPANKCPLDNEPVTSVFPDNAFQRVVMSLETACRAKELGCGHVCQLRHLENHLDECT VYPIPCGQGKCPLSFNRLQIEAHRAMCRHKENPCQYCGEMVSVKDITFHMVSSCSMFPMK CPKCDKFSGPRSKVMEHMCEVYGTCQETATLCPFHTIGCNAMNNFWHQIVSRCISTSG*	0.91	0.48	0.16	0.24	0.1	0.53	0.13	0.01	0.49	0.26	0.85	2
CLUSTER-12666.4990	PF06839	hypothetical protein GJ496_001558 [Pomphorhynchus laevis]	GRF zinc finger	650	--	--	GO:0008270	SRFSRGNNISYNRCQDEMISMMMYPSNRSRHIVSEELHRMHSCVGFRLKIEMSHNIRQSR SKQNSALKSVFKTCLNYARKCNRDDSTCEICNLCVLDKRCGMFGVSNNCDCVFCFECILK ARRDGVCGVQSFHCPICDMALEFILPTDLHPLSITEDDRVRIYREYLRSDISDTLETVVL LQVEDSEH*	0.68	0.45	0.42	0.25	0.14	0.35	0.12	0.38	0.24	0.36	0.47	-
CLUSTER-12666.20142	PF19335//PF01530//PF04750	unnamed protein product [Rotaria sordida]||CAF0955729.1 unnamed protein product [Rotaria sordida]||CAF1014200.1 unnamed protein product [Rotaria sordida]||CAF1135683.1 unnamed protein product [Rotaria sordida]||CAF1259848.1 unnamed protein product [Rotaria sordida]	Heavy metal binding domain//Zinc finger, C2HC type//FAR-17a/AIG1-like protein	825	GO:0006355	GO:0005634	GO:0008270//GO:0046872	SSNIFAAYYFQRQSSIGARECVKCGTLSTTAWCRDDAGYFLCTHCASIDQYMQHHPINSV YPSPIDHRATVVAQNQARRMNNQQHICANCGTTETTLWRRDSSGQSVCNACGLYFKLHKV NRPMTMRKDGIQTRKRKAGKASGKSKEHRPAKIASKRACCESIIVYRVLGNLFHIIFLRP *	0.99	0.27	0.09	0.2	0.02	0.37	0.18	0.0	0.48	0.15	0.92	1
CLUSTER-12666.18566	PF04719//PF08099	hypothetical protein JYU34_003944 [Plutella xylostella]	hTAFII28-like protein conserved region//Scorpion calcine family	712	GO:0006367//GO:0006810	GO:0005634//GO:0005576	GO:0019855	NLSNSQSNMSENENNSQNSRRSNARSARSTRSSQQRSAATSVLSTHDDAGRSPSSAAGRT SSIRPGASPASILSSPAHSIGRASLRRGRSALRALNDPQQSDQMSEGARDMFSSPATNQF GSPSLAGSVSPIKHLAAIGENEEATWANYASPHRIRANGSRTTALSVSGKQFTDGWPVSA VGAQSPFHSSNAGGRASSGQQQVVLVWGTDLDVKQCQERFQQFLVNFRLDVGATDTAVAS SSLVDENIDPSLADAGYYMRKLNELHVLETCNLEVDCDHIHSFDPSLARQLISYPQEVIP AFDLAANKVFNAVYPNDKLPQQIHVRLYNSINKKTMRLLDPSDIDQLVTINGMVIRLSSL IPEMRMAFFECSVCRSTLTVDVERGRIIEPTLC…	0.6	0.47	0.31	0.26	0.67	0.41	0.44	0.43	0.47	0.49	0.5	1
CLUSTER-12666.22177	PF00320//PF01873//PF01412	hypothetical protein GJ496_000049, partial [Pomphorhynchus laevis]	GATA zinc finger//Domain found in IF2B/IF5//Putative GTPase activating protein for Arf	4260	GO:0006413//GO:0006446//GO:0006355	GO:0005840	GO:0005096//GO:0003743//GO:0043565	GKSSTRSSVSNTAKGSQETQSLRIRMEQRKEQWLAEKLTSITGRHTDHSIVKYLCNIDND SGLRNAMSDVLQMPASSTIVENLMYEINYGGNFRYMSDTRNQTVSGRNFTPGAGRAVATK QAPTQAGSKGTEGGTKGGGRTQATSHVGSSKKKAKLIIGHAAARYNCGCEAKEHELLTNC LSCGRVVCSAEGEGLCYTCGNTVSKRRARAQPSKAGLDALKHKEKLLNYDKNSVQRTSVV DDNADFFKTSNPWLSNKAINELIDLKKLIEEKRKNPERIMSLDIQNKNVIEETVDPMKGM EARLAAIFKPPVERYADKTSRKQTNSKMDFMPVYVKQSSEIAQSGKSGYVADVLRRVQDD DLQLASDQCMCLSMHQPYASLLCMGIKTQEGRN…	0.68	0.38	0.34	0.33	0.22	0.33	0.34	0.06	0.45	0.45	0.5	-
CLUSTER-12666.11457	PF00004//PF01078//PF00320//PF07726//PF00493//PF04700//PF16969//PF00158//PF07728	hypothetical protein GJ496_005734 [Pomphorhynchus laevis]	ATPase family associated with various cellular activities (AAA)//Magnesium chelatase, subunit ChlI//GATA zinc finger//ATPase family associated with various cellular activities (AAA)//MCM P-loop domain//Structural glycoprotein p40/gp41 conserved region//RNA-binding signal recognition particle 68//Sigma-54 interaction domain//AAA domain (dynein-related subfamily)	2969	GO:0032508//GO:0006614//GO:0006355	GO:0005667//GO:0044423//GO:0005786	GO:0043565//GO:0005198//GO:0016887//GO:0005047//GO:0008134//GO:0030942//GO:0008312//GO:0005524//GO:0003677	NLELVEMTGVLRLKPNIFVSAKRFVDKRPNFLGRMAPDTKSAVKVTQINANNLPMINENE ERVGVLSGVDAEEIKSRKCTIVNRSLNVMQSGHGSNQYSLLFDKCVRWQNPLVGWCSTND PMSNSEMKFPSMDDAIRFCQRMGYHYEVEVRPEAKKRIKSYGDNFSWNKRTRISTR*	0.71	0.03	0.24	0.08	0.0	0.19	0.02	0.05	0.04	0.34	0.49	-
CLUSTER-12666.20657	PF01613//PF06221	hypothetical protein GJ496_001838 [Pomphorhynchus laevis]	Flavin reductase like domain//Putative zinc finger motif, C2HC5-type	3539	GO:0006355	GO:0005634	GO:0010181//GO:0008270	MDGESYITPDPASTIPFTLLKNELLSRHAKIGTRGEGDLFLTNYRLYAQPNTFEPSIFNV PVRLVDYALPVDAQTIRINCRHGFAFRLRFFEVSSAINCVLLINSLAAYSPFQLVIRYEP GPIPTDRNVICLSDYQRLGLNAHPLKISAINKDHRLCPHYPEYLCIPSDISSSEIQQSSK FRAASRVISIVYRHEHNGVCLARGGQPGPGILCYRNSADEKALKCLSEVSGTAGSAETVF IVDARDGTAAYWNRARGGGYEYNDYYVGSKIFFMSIANIHAARSALSTLRDAIYEGTHKS NFERRFRESGWSDFIYTIIKAAKFVASAIHEKGKPVLVHCSDGWDRTPQMVSLAKLMLDP YYRTIVGFMVLIEIEWIAYGHRFISRCQSDKDS…	0.72	0.67	0.4	0.57	0.24	0.62	0.37	0.07	0.47	0.58	0.62	5
CLUSTER-12666.20655	PF00097//PF03854	E3 ubiquitin-protein ligase NEURL3, partial [Pseudonaja textilis]	Zinc finger, C3HC4 type (RING finger)//P-11 zinc finger	310	--	--	GO:0046872//GO:0003723//GO:0008270	QIIIAHRSTILALDCNRAFDRFGFIDEEYIQDKFNLTGLCEQVPHYKEALDIVLDMEPED EVPENMSREDVFEQAAEMLYGLIHSRYILTNAGIAAMVEKYQNGDFGHCPRVYCDSQPML PVGLSDVPGEAMVKLYCPRCLDIYSPRSSRYHHIDGAYFGTSFPHMVFMVHPELRPKPPT DRYVHRLYGFQLHNSAHHLQAQIATKSKMQAVGASVTSGGSFPNGGKR*	0.64	0.14	0.54	0.36	0.35	0.39	0.35	0.17	0.35	0.39	0.48	1
CLUSTER-12666.19427	PF01363//PF13350//PF00102//PF00782	hypothetical protein GJ496_000737 [Pomphorhynchus laevis]	FYVE zinc finger//Tyrosine phosphatase family//Protein-tyrosine phosphatase//Dual specificity phosphatase, catalytic domain	3952	GO:0006570//GO:0016311//GO:0006470	--	GO:0004721//GO:0008138//GO:0004725//GO:0046872	QTSNCQDMQQRTMTNVPESELAEETEIYRQTVIEPSSSNDICPICLDVYKFPVTTNCGHT FCGQCFTRMWNVIDNVVDSVSCPICRNHVHILIPLFTGDEFEI	0.98	0.02	0.06	0.15	0.0	0.17	0.52	0.01	0.43	0.25	0.86	2
CLUSTER-12666.19426	PF02892//PF01214	casein kinase II subunit beta isoform X2 [Photinus pyralis]||XP_031336499.1 casein kinase II subunit beta isoform X4 [Photinus pyralis]||KAB0791361.1 hypothetical protein PPYR_03161 [Photinus pyralis]||KAB0800866.1 hypothetical protein PPYR_05220 [Photinus pyralis]	BED zinc finger//Casein kinase II regulatory subunit	1213	GO:0045859	GO:0005956	GO:0003677//GO:0019887	LSNNKHNCQDMQQRTMTNVPESELAEETEIYRQTVIEPSSSNDICPICLDVYKFPVTTNC GHTFCGQCFTRMWNVIDNVVDSVSCPICRNHVHILIPLFTGDEFEIARSYSNGDEFQFLA DIQRFNRFYSVNRTVIESIGDIPFLLSHLFRQLFTGTALAWTFKLRTVLFLGSLLIYVIV PFDLIPEAIFGLIGLIDDLVIAMAIIFYVSKIYRAVVTEWLQE*	0.9	0.04	0.04	0.14	0.01	0.11	0.55	0.01	0.42	0.38	0.81	2
CLUSTER-12666.3936	PF14369//PF00097//PF04710//PF11789//PF01363	RING-HC_RNF170 domain-containing protein isoform X2 [Kryptolebias marmoratus]	zinc-ribbon//Zinc finger, C3HC4 type (RING finger)//Pellino//Zinc-finger of the MIZ type in Nse subunit//FYVE zinc finger	311	GO:0008592//GO:0000209	--	GO:0008270//GO:0061630//GO:0046872	VENYYMGTSSLRKYHNLHHNKPGQSKQASIKKEQSGKPKRLTYRERNGYEKFKSYGILAA LALERYQYRDHLSYSLQQLSIADEIDSDELRLEAYFNLARAYERLTDFYKSVSYCRACLK IPDISDYNKACSNLLMGEAYCGLGVHEKAMECWIEVMQLSQSSDDIVIEIAVLLAIGHLL KDLHDFVGSYVMIRRALIYAIRLAPSTKMCNRLITMAELELAGLLVFLGRPGESLPLIER ICRESVLSGEKRIQATCIYYEGHVYCRLNRFKEGLKCYSISRIMFTDIGDRWLLICVMLS MAQAAYESKDPSTLPTAKSNLNDALELAQSINAKFLQLKCHTLRSSMSDSMAPLTVPVEI SQEKIKQLSHETGLVCTICNDVLFGRCESLETL…	0.77	0.53	0.19	0.61	0.15	0.34	0.49	0.03	0.44	0.52	0.62	4
CLUSTER-12666.21401	PF00097//PF11789//PF06467//PF01363	E3 ubiquitin-protein ligase RNF170 isoform X2 [Protopterus annectens]	Zinc finger, C3HC4 type (RING finger)//Zinc-finger of the MIZ type in Nse subunit//MYM-type Zinc finger with FCS sequence motif//FYVE zinc finger	999	--	--	GO:0046872//GO:0008270	SHSSLTVHTCSPNIDQLHRGYVSLLQANSLLQEHSNHQVTHVSRWSPSTMKTCHRSEVGM IEDRARRATASTTTGLRGFSSLAIGEGQCPTENNINSNRQNFMMKGIALGFDHKLVLGAL QNVQADTTMSKFIEMLIQGEGEGSPSVQTPCTQDFGFSLAEEQSIPPNSIIFLDGIDLAA RYSNQQHPTTTAGIELCLMYLQENNVRSYAVVMTSTTCFKSHLPSCKFLDSLEANNKLIC VEAKAPAVMCETLTSLNVENGFLVSTGYANHSVISLFQTLDINCSQLRCLSYHFTNDKNF CLDGIYDMHTSANNNQLSIGSSRSLPAASNCMLCPYGKKCTYGNKCKYYHPERGNCPQLS VTERIIQKSILEKRKLEQSMKGRNGYGALSPHN…	0.68	0.42	0.33	0.91	0.59	0.37	0.37	0.18	0.43	0.58	0.54	3
CLUSTER-12666.37155	PF02611//PF12678//PF12906//PF09570	hypothetical protein GJ496_000473 [Pomphorhynchus laevis]	CDP-diacylglycerol pyrophosphatase//RING-H2 zinc finger domain//RING-variant domain//SinI restriction endonuclease	8490	GO:0006308//GO:0009307//GO:0046486//GO:0008654	GO:0009359//GO:0016020	GO:0009036//GO:0008270//GO:0008715//GO:0003677	TIKQQTQTTSNIFFDKTRGILGRLSFKIDHFFLEMVDDFTNPADGEPNNNNVFLITTESI MNQEPTENRATESQIHSIGRASRREMIDVVTVETETSDVGQRGKDEANRDEVVSVRLNLE SCSGNGADEDRDCAERSEEDAADSSIDSYCSLSDPNMVNETDPNRSVECAIIDNDATSTT SNSTTSVVFPNPRPDNRSRRNVRTSERLTNHRRRRVARIERGEQTVCVQPPLGSAGVEGR NRQIIDLTTINSQPNDSDQHEITVILSSGEDDETDVIATRGPIATRGHATDTLSWIWRRR ARRTRLPTRGQSQLSDNPSFLGDNLIHVGLASIGVDEMTGSDHLMNSSPTSDNSQTDSAE FCGRCPICLESISRLIRSVGMYSTVCGHVVCGN…	0.82	0.42	0.15	0.26	0.03	0.3	0.37	0.01	0.48	0.35	0.7	1
CLUSTER-12666.19590	PF00097//PF12861//PF12678//PF11789	hypothetical protein GJ496_007231 [Pomphorhynchus laevis]	Zinc finger, C3HC4 type (RING finger)//Anaphase-promoting complex subunit 11 RING-H2 finger//RING-H2 zinc finger domain//Zinc-finger of the MIZ type in Nse subunit	1192	GO:0031145	GO:0005680	GO:0061630//GO:0046872//GO:0008270//GO:0097602	FRVNCSFYFKIGACRHGEKCSRVHNKPAFSQTVIMKNLYLNPRNTNRVSGKPNNEDMTVE DEQQHFDDFFEEVWTEIEAKYGEIEELNVCDNLGEHLVGNIYVKFRKEQDAEKAVEDLNN RWFDGKPIYAELSPVTDFKEASCRKFEVGDCRRGGFCNFMHIKNVSHDVRKRLMGHKRRR SRSRSPRRHR*	0.8	0.08	0.39	0.31	0.48	0.31	0.1	0.31	0.34	0.43	0.48	-
CLUSTER-12666.44477	PF00642	hypothetical protein GJ496_008742 [Pomphorhynchus laevis]	Zinc finger C-x8-C-x5-C-x3-H type (and similar)	503	--	--	GO:0046872	MIRHQSVSDRQSSGFEQCSICFCEQANVALVPCGHMVLCPVCSEKINNQHGKCPLCMVRI ERLLRIYT*	0.94	0.02	0.27	0.25	0.0	0.31	0.04	0.1	0.38	0.27	0.68	1
CLUSTER-12666.29372	PF11807//PF00642	hypothetical protein GJ496_006799 [Pomphorhynchus laevis]	Mycotoxin biosynthesis protein UstYa//Zinc finger C-x8-C-x5-C-x3-H type (and similar)	3439	GO:0043386	--	GO:0046872	FRSMIHVRCKRGYTVHKKRYIHDAWSSNINCSACGQIKSRRCAASERYLTAVVDFRIPLM SGMLQVHFLTEQPSKMYELIFQNPTSYFDELIRGIQSVKPHLRAFYLQWFNPESNTYGYI NNEASLMEAWHSSTPLKVYVQNVDSTPLQQQQQQQQQLGYNPAIGSDWLPSPPPPPPQMG HQPSLQPNLVYPKAPGMDYNRTLNVRAVEVPVSQWGDGRTSSPIGFYPLPPLLQPTNDAT ALVQPTYSLYTQTTPSTPPTYNVADIVFPTPNPPSHDSGDRSRSPMYDMWGRVDNQNLSL QPNKKYNNTSFDEDLGSKGVHHPGIKCDGCSKAIYGVRYKCEVCTDYDLCGKCERKNVHP NHNMRKIVIPEKIRSPVVDKIPPVPDFNTIPDK…	0.73	0.24	0.37	0.47	0.51	0.33	0.29	0.19	0.46	0.46	0.54	2
CLUSTER-12666.24827	PF01428//PF04810//PF02892//PF07975//PF19335	hypothetical protein GJ496_010882 [Pomphorhynchus laevis]	AN1-like Zinc finger//Sec23/Sec24 zinc finger//BED zinc finger//TFIIH C1-like domain//Heavy metal binding domain	715	GO:0006281//GO:0006888//GO:0006886	GO:0030127	GO:0008270//GO:0003677//GO:0046872	EKECQEFFRHFGAATAALLERRSEPERLCQSLNVCAEDSDCLICSLFGRELEKQFPVDHK ISRDELDGMLPAACEKLDQRVRQCKQFVHNYGPAILTLIVDRNTMPRKICRSLNVCYGPT TTIEALPTVSPCTACQVAVQVVEDVMLRNVTEDDVLDIAKAQCARLPSEMMRQKCIDLVD NDFKKIVQLLELLGQPHLVCLQLGLCGQRRPYPVSSGLVSAGNHSFCSGCEKIMILTQAW MQKVHVAEDLKPYLRTACKVFPDAVEQGTLYRDCLDAMDTIDRLLVGLLGSVDFTSFCRR LDLCPSAMDVLDG	0.77	0.22	0.31	0.3	0.07	0.35	0.4	0.24	0.45	0.38	0.5	-
CLUSTER-12666.22750	PF01530	hypothetical protein GJ496_011863 [Pomphorhynchus laevis]	Zinc finger, C2HC type	365	GO:0006355	GO:0005634	GO:0008270	LSTMAHFGLLQVKYRQTQEELSKIRFELQSCRSKHLTTSCTDERSFVQQLLKIIGELYDS LAYSDIDVKINDQATVFHAHKFVLEAHGSEWFNDTSVYDGCRSLDLSDFEPDAVRIVLRF VYKNQIEESLSCDMCKKVLELASRFQLRLLENRCAQVMVSFVTVENVFQTYMFATRMSGT KQLVDYCADLIFENWHNFDVDDFSSVPAESMLDLLESRTKYVLQRAIDIHRSDVAYLITL GQKDKVAAVVNAPDENHLTALQSALLSKQWDIAMMLVENGADVNFLSSEGHAEDQCLLHY FIRNRNYTAANFLVGQNCQLNLPGKHSLKSPLHMLAEFLGGDDDHFKQLVVNMIEHGVDA SLKDSNGNTALHSSVMHRNRVLFDFLIHSLKTP…	0.65	0.54	0.34	0.38	0.62	0.4	0.47	0.55	0.46	0.49	0.55	4
CLUSTER-12666.22754	PF01530//PF01853//PF13508//PF00866	hypothetical protein GJ496_011863 [Pomphorhynchus laevis]	Zinc finger, C2HC type//MOZ/SAS family//Acetyltransferase (GNAT) domain//Ring hydroxylating beta subunit	2135	GO:0016573//GO:0006355//GO:0006725//GO:0042967	GO:0000123//GO:0005634	GO:0008270//GO:0004402//GO:0008080	SKDTITTNNNIKAIQEISAKMGNKQSASELDSARPGNTTRQMSASASSARRSQRSSSPFL SSSLNSEASGRSNRFFLQAVDDSRQRERSESSELRFFWDDDYLVRLHRAMAGTRDRRRNH PEQSAERSRTYECPVCEITIAAERFNIHLQECLTKPRINYNEDVLSCDRGECSICLEELV SGDTVARLPCLCIYHKHCIDDWFHRNRSCPEHPEFRTTEH*	0.82	0.14	0.32	0.37	0.46	0.28	0.24	0.12	0.46	0.43	0.54	1
CLUSTER-12666.31152	PF00097//PF03854	E3 ubiquitin-protein ligase complex slx8-rfp subunit slx8-like [Chrysoperla carnea]	Zinc finger, C3HC4 type (RING finger)//P-11 zinc finger	1424	--	--	GO:0008270//GO:0046872//GO:0003723	TGQNVWDTPLVRVQEARGLSAAPDQVSKARLNAADARHTWVFLRARLCSSLGTGLDNSSY RIIIALHLDAPFCLSHICVCEACGRQSTIQAQLPQIGR	0.58	0.09	0.26	0.2	0.01	0.23	0.03	0.1	0.46	0.39	0.46	-
CLUSTER-12666.31159	PF00642//PF00076	hypothetical protein GJ496_005113 [Pomphorhynchus laevis]	Zinc finger C-x8-C-x5-C-x3-H type (and similar)//RNA recognition motif. (a.k.a. RRM, RBD, or RNP domain)	1559	--	--	GO:0003723//GO:0046872	FTSARKMMSLIARRQDGQIVLYCKGADTSIYEKRSDKSSHGQAVSDHLKCFAEKGLRTLC LAYRYLSDEEYEDWNRRVQESYKNPSTMEESLKKLTAEVEQNLLVCGATGIEDKLQPGVA ESIQLLREADI	0.53	0.54	0.4	0.21	0.04	0.4	0.11	0.06	0.18	0.41	0.46	1
CLUSTER-12666.10815	PF00105	hypothetical protein GJ496_003604 [Pomphorhynchus laevis]	Zinc finger, C4 type (two domains)	1574	GO:0006355	GO:0005667	GO:0003700//GO:0043565//GO:0008270	SIRTRPRRMSSDYLTRITRHSPSSCLPQENDDVLLAEPITQRPNTAAFSRRHIRVKYDRK CHNDCFQSSDCTSLDINAVKLDDQTQNCSITNDSANATTNFPSFHDYYCSSSKRFCPDKT LFFDSSNNYSSLTTPAPSYSPSQNYQFTYHNHDMITPTYPCVSSTMYDDPVGNDHQQQFS GDGTAGMEFRTRLMFMPKYYQTGIEDSSNGLYNRTNNMLPSQCDYRFDHHTSSMYSTKIK ADMSVDVKLKLVGTSHARKASAVTTSAGAPAAPMMPTNQLCAVCGDNAACQHYGVRTCEG CKGFFKRTVQKKAKYVCLGDRNCPVDKRRRNRCQYCRFQKCLAVGMVKEVVRTDTLKGRR GRLPAKPKNTSTTRDLINPFLAQLVRIFAESQI…	1.0	0.12	0.02	0.09	0.0	0.35	0.1	0.0	0.5	0.03	1.0	1
CLUSTER-12666.36709	PF12861//PF16685//PF12906//PF12678//PF03854//PF00097	hypothetical protein GJ496_001678 [Pomphorhynchus laevis]	Anaphase-promoting complex subunit 11 RING-H2 finger//zinc RING finger of MSL2//RING-variant domain//RING-H2 zinc finger domain//P-11 zinc finger//Zinc finger, C3HC4 type (RING finger)	1217	GO:0031145	GO:0005680	GO:0008270//GO:0097602//GO:0003723//GO:0046872//GO:0061630	ENCNHSYCYACLECWRRSGSYEPEFLRKCPVCKKSSWYNVPCTKYLMGMARDRYIIQYLI RHPEKNVFFPFILWDKKPTENQ	0.95	0.04	0.27	0.27	0.0	0.35	0.01	0.09	0.4	0.28	0.65	1
CLUSTER-12666.27790	PF00569//PF01702	sequestosome-1-like [Haliotis rubra]	Zinc finger, ZZ type//Queuine tRNA-ribosyltransferase	2436	GO:0006400	--	GO:0008270//GO:0016763	GISEKNEEGEQLLEFATTHNLTITNTNFKKRSSHMYTYYHGTGTQVRKSQNDSVLVRRKH KKTVLDANAIPSETTVTQHMPLISDLKLEALCKLRPEQTKMSRIKCWKLR	0.85	0.07	0.27	0.2	0.01	0.23	0.04	0.08	0.11	0.38	0.49	-
CLUSTER-12666.25409	PF00105	hypothetical protein GJ496_003114, partial [Pomphorhynchus laevis]	Zinc finger, C4 type (two domains)	812	GO:0006355	GO:0005667	GO:0043565//GO:0003700//GO:0008270	AELNMQLNRKDHGLKREAVTLPRESVLVPLDRGPKIVTKRRNLQCTNCATLETTLWRKDD HGDPVCNACGLYYRLHKVKRPLSMKKDEIKIRRRMEKFNRPVQQPYQHLHQQPHQQPYQQ PHQQPYQQPHQQHQQSQQLHQQPQQHPHQQPQQPKQQPHQQTQQQPQQQPQQQPHRQPHQ QPPYQQPQQLPQQLPQQQPHQQPQQ	1.0	0.01	0.11	0.17	0.0	0.31	0.02	0.01	0.49	0.14	0.96	1
CLUSTER-12666.30213	PF05184//PF05495	hypothetical protein GJ496_001888 [Pomphorhynchus laevis]	Saposin-like type B, region 1//CHY zinc finger	940	GO:0006629	--	GO:0008270	IKQQTQLYRLYTMNSSSSAAEQKLVGMKFCPECNNMLYPKEDKIRRILNFACKNCDFEEP ATNPCIYINKVTHEVDELTQIVSDVISDPTLPRTKVHPCPQCHHREAVFFQAQSKRGEER MSLYYVCRNSYCEH	0.81	0.22	0.32	0.34	0.42	0.29	0.42	0.15	0.39	0.46	0.51	1
CLUSTER-12666.30212	PF00023//PF00651//PF01363//PF13857//PF12796//PF13606//PF13637	rabankyrin-5 isoform X1 [Heterocephalus glaber]	Ankyrin repeat//BTB/POZ domain//FYVE zinc finger//Ankyrin repeats (many copies)//Ankyrin repeats (3 copies)//Ankyrin repeat//Ankyrin repeats (many copies)	3873	--	--	GO:0005515//GO:0046872	IKQQTQLYRLYTMNSSSSAAEQKLVGMKFCPECNNMLYPKEDKIRRILNFACKNCDFEEP ATNPCIYINKVTHEVDELTQIVSDVISDPTLPRTKVHPCPQCHHREAVFFQAQSKRGEER MSLYYVCRNSYCEHRWTE	0.91	0.19	0.31	0.33	0.41	0.28	0.36	0.1	0.34	0.45	0.51	1
CLUSTER-12666.23648	PF00097//PF12861//PF12678	PREDICTED: E3 ubiquitin-protein ligase ZNRF2 [Pygoscelis adeliae]	Zinc finger, C3HC4 type (RING finger)//Anaphase-promoting complex subunit 11 RING-H2 finger//RING-H2 zinc finger domain	1209	GO:0031145	GO:0005680	GO:0097602//GO:0008270//GO:0046872//GO:0061630	VRELIERNDKHCSGLTGPMSSKRICAQCEKQINPGDTLLEVSDKQYHQQCFNCDQCHTPI QGTFYPHGDGGHGRLCQQCKAKQMPSDVCAICAQKASIEDSVTQENKVYHKNCFRCIDCS KRIEPGVSFRIHAESGGKPQCKQCGEKNFDNLCEICKKKILSDARYMRSEEKYWHMECFK CSKCHQVITDGKFIESGSGKIICGSGCKQ	0.79	0.14	0.3	0.29	0.21	0.35	0.33	0.07	0.31	0.42	0.48	-
CLUSTER-12666.23642	--	uncharacterized protein LOC119073191 [Bradysia coprophila]	--	444	--	--	--	FITVLILTVMLLIVIMTCRYCLRFKKERANRLPKSALKRIPVKRFSKADGYDMCAICLDD YIEGVKIRILPCGHVYHTKCIDPWLLNSKRTCPICKRRVIRTPYDEVDADEEEDESDSET TPLLNVQDVANNPDGDDRMIDPGTGVHGLGKLCEGHT	0.67	0.85	0.34	0.47	0.29	0.27	0.45	0.32	0.37	0.0	0.78	2
CLUSTER-12666.38512	PF06320	phospholipid-transporting ATPase IC [Cygnus olor]	GCN5-like protein 1 (GCN5L1)	395	--	GO:0031083	--	LIVRPFLSLCLPLFNGCSEYPYIHTPDALKKTFDKLLKMRNKQLLNEMADWMSSRIDVSK QFTDKTTPDVEHQNEPVGVNSRLVPGEMESGYYSTDKSDDFDSSFTCTGVRRTSTNETTS PDPELGSSKPLATSVQHLHCKCGNSFRLTMTVSDCVHNDPTETLVKKNQFQDYQYPNNQD DDDDDCGDAVLKPSSHHTWTIEPTHGSYQDATNPIRPESPASSSVNGSCMNDKLSPQPTP TSEPSPSPHLRSTNKRKSQNPVRLRQPDDCVGVKRPYSEKTSSICDGAIQRSPACSRSSC SHNAESAINHNDHMQSSPRRNQSSKCSRCRSTTPDVPHLNDAQLVYNQTRCSSDNIRPSN YEQRPRRQLTLQSCGDQLKDVESGQDDPPGTNL…	0.74	0.55	0.41	0.47	0.48	0.48	0.28	0.39	0.45	0.45	0.55	2
CLUSTER-12666.39872	PF00822//PF04810	hypothetical protein GJ496_006291 [Pomphorhynchus laevis]	PMP-22/EMP/MP20/Claudin family//Sec23/Sec24 zinc finger	1051	GO:0006886//GO:0006888	GO:0030127	GO:0008270	KLIVSGDRSLTACVKSHSMYQLVRNPATSIKRHGYSTDQDLTSNDRKEFVGHSNSMDLYY APGDMYGDYSNQTNSGVWPQYFNQWTVPTQVAGPWSSVPTSYDGRFLDLYDHHHHNNSRP STSEQHQQQQQQQHQQQQQLIIPTATAVQPSVPSPPPPPPPPHLPSSGVATSSARGSFYQ NRIICETIDDRGVHVFQHSSQFFPDTASYCNQTGKHIHPVVIDSFRHQQALPGNQPTVPQ QNILEHLESSEAIPFEYRSIERELKSASKESSKRKSIAGKANRECVNCGEVTTPLWRRDP AGNYVCNACGLFFRMNGYNRPLQKTKKKPEVTARRKGLKCANCDATETTLWRRNHIGESV CNACGLYYKLHKVERPRSMKKENIQTRNRKPRG…	1.0	0.01	0.0	0.03	0.0	0.25	0.17	0.0	0.51	0.08	1.0	2
CLUSTER-12666.39873	PF00105	hypothetical protein GJ496_010620 [Pomphorhynchus laevis]	Zinc finger, C4 type (two domains)	2117	GO:0006355	GO:0005667	GO:0003700//GO:0043565//GO:0008270	SSEAIPFEYRSIERELKSASKESSKRKSIAGKANRECVNCGEVTTPLWRRDPAGNYVCNA CGLFFRMNGYNRPLQKTKKKPEVTARRKGLKCANCDATETTLWRRNHIGESVCNACGLYY KLHKVERPRSMKKENIQTRNRKPRGTKRKAEDDLPQS	1.0	0.0	0.01	0.06	0.0	0.32	0.0	0.0	0.49	0.03	1.0	1
CLUSTER-12666.9724	PF12678//PF00097	hypothetical protein GJ496_009619 [Pomphorhynchus laevis]	RING-H2 zinc finger domain//Zinc finger, C3HC4 type (RING finger)	367	--	--	GO:0008270//GO:0046872	QSFKLSKHLVKKMTDSTEVAVAATPSDSSTVEAKSGTVSIRLRSIDLAIVSRFFNTCGIC RNQLAKKCLQCEDEDDGDDEDDDNDDYEGESSISKVISNWLSDGCEVMSGSCHHTFHVCC LEPWLKDENQCPTCRGEWNSNNTRESEN	0.9	0.22	0.27	0.31	0.04	0.32	0.29	0.13	0.45	0.34	0.57	1
CLUSTER-12666.10346	PF00097//PF12678//PF12861	unnamed protein product, partial [Rotaria socialis]	Zinc finger, C3HC4 type (RING finger)//RING-H2 zinc finger domain//Anaphase-promoting complex subunit 11 RING-H2 finger	1409	GO:0031145	GO:0005680	GO:0061630//GO:0046872//GO:0097602//GO:0008270	YQTTNTMLLFCPNCGNLLVVEQGTSSYRFACNTCPYIHNVTSRISITKYTELKKLDDVLG GSDAWDNVQKTETQCPSCDHRMAFFMQMQIRSADEPMTTFYKCCDCGHRWNE	0.85	0.17	0.25	0.31	0.02	0.3	0.44	0.07	0.36	0.4	0.52	1
CLUSTER-12666.11959	PF01412//PF00320	DgyrCDS3584 [Dimorphilus gyrociliatus]	Putative GTPase activating protein for Arf//GATA zinc finger	618	GO:0006355	--	GO:0005096//GO:0043565	AMNKSMSSAEDIAMEPCQSDSEVLTPGEFDHIQPDGTTVWRYDGYHDCEICKQDVRTKDK RLYGIQKSCDHVFCFGCLKSWRMENKDNVDLRFQCPSCKKISKLVLPSSVHPCLVNRRMH FELYKMNGGSNFNA	0.78	0.03	0.27	0.19	0.0	0.28	0.01	0.12	0.22	0.32	0.51	1
CLUSTER-12666.33010	PF02150//PF05495//PF00471//PF01096	hypothetical protein GJ496_005591 [Pomphorhynchus laevis]	RNA polymerases M/15 Kd subunit//CHY zinc finger//Ribosomal protein L33//Transcription factor S-II (TFIIS)	404	GO:0006351//GO:0042254//GO:0006412	GO:0005840	GO:0003735//GO:0008270//GO:0003676	AMQVEASCRVGGARHESNRSDDSGTAMTSEQNPSQQTTDCDEVPSTATVAVQRCRMAVGS EPCRKKQRKLKVVDLKSLLSLTPMQDNLCMVCGDDGAGRHFGVVTCEACKAFYRRRSKID KRQKSDSGPCHVRHMINKHNRNECQSCRYDKCIRLGMSRDNCIFGKPPKKPKH	0.6	0.11	0.33	0.2	0.01	0.29	0.09	0.34	0.15	0.34	0.47	-
CLUSTER-12666.33013	PF00471//PF01096//PF05495//PF02150	hypothetical protein GJ496_005591 [Pomphorhynchus laevis]	Ribosomal protein L33//Transcription factor S-II (TFIIS)//CHY zinc finger//RNA polymerases M/15 Kd subunit	706	GO:0006412//GO:0042254//GO:0006351	GO:0005840	GO:0003676//GO:0008270//GO:0003735	AMQVEASCRVGGARHESNRSDDSGTAMTSEQNPSQQTTDCDEVPSTATVAVQRCRMAVGS EPCRKKQRKLKVVDLKSLLSLTPMQDNLCMVCGDDGAGRHFGVVTCEACKAFYRRRSKID KRQKSDSGPCHVRHMINKHNRNECQSCRYDKCIRLGMSRDNCIFGKPPKKPKHGDEAPNA VDTILDIRSNSTATTTTAQSANNEKVVDQLLSDCGLIFQLEPLDDNKHLLSTNCVCFLNA LIRHMKLNLGQEKIAMINEVAWAEAFDILRSIRSSQSNYGDDDGRRLTNAEKAMVLSLVM MVISNFCGSDCMLTSFFDVMDRELSNAEERRLSNMRKIYFFITFRTVLSDVSSCVVNPLE	0.55	0.64	0.36	0.28	0.52	0.49	0.15	0.49	0.42	0.17	0.47	2
CLUSTER-12666.33014	PF04121//PF05495	hypothetical protein GJ496_011057 [Pomphorhynchus laevis]	Nuclear pore protein 84 / 107//CHY zinc finger	2044	--	GO:0005643	GO:0017056//GO:0008270	VTHIIAHDFSDDADVAMQDNLCMVCGDDGAGRHFGVVTCEACKAFYRRRSKIDKRQKSDS GPCHVRHMINKHNRNECQSCRYDKCIRLGRTFEYLSWEIPDQTLTSH	0.78	0.14	0.32	0.18	0.02	0.22	0.05	0.26	0.1	0.35	0.46	-
CLUSTER-12666.20464	PF00097//PF11789//PF12678//PF12906//PF12861//PF04564	hypothetical protein GJ496_007766 [Pomphorhynchus laevis]	Zinc finger, C3HC4 type (RING finger)//Zinc-finger of the MIZ type in Nse subunit//RING-H2 zinc finger domain//RING-variant domain//Anaphase-promoting complex subunit 11 RING-H2 finger//U-box domain	639	GO:0016567//GO:0031145	GO:0005680	GO:0008270//GO:0004842//GO:0061630//GO:0097602//GO:0046872	ANKAEEEEEKEEEELMKRKSDVASQPEKTKATTVETDKTAESSKPDNPVKISNGHNPPLR GIASIEAWDEISGKREETDETKPLRTGQKQSELVVDEWRNDSKPPGRPGSDEQDMEDDGE GKHDDTVGRSMSGPDPRSRRCPYLDTINRYMLDFDFEKLCSISLTNNNVYACLVCGKYFQ GRGQRSHAYTHSVEVSHRVFMNLETLKFYCLPDNYEVIDNSLDDIKYVSNPAYTQEMIDQ LDINSKCCQTLSSSVYYPGIIGLNNIKTNDYCNVVLLALAHVKPIRNFFLNEDNYATVKR QTPLGSSLIVVRFGELIRKLWNPRNFKPHVSPHEMLQAVVQCSKKRFQITQQGDPVKMLS WLLNTLHSSLSVVKTKTARVIKNTFQGHMIMHQ…	0.61	0.51	0.38	0.25	0.53	0.36	0.47	0.31	0.35	0.45	0.48	1
CLUSTER-12666.17344	PF04810//PF04833//PF05279	Hypothetical predicted protein [Mytilus galloprovincialis]	Sec23/Sec24 zinc finger//COBRA-like protein//Aspartyl beta-hydroxylase N-terminal region	3006	GO:0010215//GO:0006886//GO:0006888	GO:0030127//GO:0031225//GO:0016020	GO:0008270	RTVIAGVVTYCLVVERLILEMASASSHANQMSNTFAYLIKIVRNLSHNEANTKGRDNHKH FVEQQFKNSEARIDRAVSSSTNDLTKLIQLFDLILSRVERAHDSVECCIASLSTCKNLLQ FKRAECHKLWHTSVEQKTLANLCDLITELGGVTDRCRLYYDHGYFFHASCLLGCSLDYFG RDATTGRYTLKLQAFIDDHGSALSESEEDFGTSDNEILIRLHNEILTAVDRMCHCLTLTM KRCLFSPQARYNHIVGFDGSSTIGEHSSLASTGDYSSLAPDHPIPLASNTTSSSLAVTTQ GAGTQAGTSKARFALPEKLLLESDRPDIDNVQPYFRCSRQDQMQLILRATHRLPKKGGVK DMLEELFSSYEEELDIAAIVQAKAILSSKQSLI…	0.51	0.54	0.17	0.12	0.33	0.52	0.59	0.31	0.51	0.36	0.52	5
CLUSTER-12666.16865	PF04800	hypothetical protein GJ496_011726 [Pomphorhynchus laevis]	NADH dehydrogenase ubiquinone Fe-S protein 4	1414	GO:0022900	GO:0005747	--	SFKLSKQYCYVHAKNRNKTRKIKMPKKTKGPKLGGFAASGVVGFKDVSHDIDTSRDATIA NVLNSRKSDPKLIDLLNKCSNSTKREERIESCDKLMKDLESRSDGKLQATLMLPEISEAC LAMNASNMVLVRDRCYTLMTFTRNMLAKDKPEEYEPHEKVAITIAMMGDINADCQLICKR FLQTHTDLKAKVIMYRTEIIQRIVDRLKTALRIYLSKRSNTGFAQDLERAMQGMTQYLTQ LVNLEFTSNQMAPEKVFLIDLAADETLDAIYEDRGIKGLKLSHFSMWSRILMILQDASTD KAERVLNRINFFQFDYKDCELINTVLDFTCAALATSCLSYSPLLAKLRLFVSKIIAKAVV HDIRPIAIGLHISKMICDYRNANPEDKTVQQTM…	0.59	0.24	0.41	0.16	0.24	0.49	0.57	0.86	0.53	0.12	0.51	4
CLUSTER-12666.7518	PF02892	unnamed protein product [Rotaria sp. Silwood2]||CAF4525707.1 unnamed protein product [Rotaria sp. Silwood2]	BED zinc finger	2808	--	--	GO:0003677	CVFLFKQSKAAGNDETKCLCNLKKIVFRVDAKFSFKQAKAAGDDEASEIDETFVDALEYG LPPAAGYGIGIDRLCMVLTNQWSIKVFLFRISFLGIHFSSASFVFVV	0.58	0.05	0.19	0.01	0.0	0.13	0.05	0.02	0.01	0.29	0.52	1
CLUSTER-12666.8646	PF10280//PF04513//PF01436//PF00097	hypothetical protein GJ496_002938 [Pomphorhynchus laevis]	Mediator complex protein//Baculovirus polyhedron envelope protein, PEP, C terminus//NHL repeat//Zinc finger, C3HC4 type (RING finger)	1088	GO:0006357	GO:0019028//GO:0019031//GO:0005667//GO:0016592	GO:0003712//GO:0046872//GO:0005515//GO:0005198	HVRRVLCQNYLAGLCPLGSKCQFMHPSFDLPTSLSMDGSHQPQGRKVIFVCEYCKELGHK ASTCFKLSPEERLKYHNSHSHTSVGYPTPVHEVTCFKCGEKGHYANKCPNGGRLGVNFRQ QQQQQNQQ	0.54	0.05	0.27	0.19	0.0	0.25	0.15	0.19	0.21	0.35	0.49	-
CLUSTER-12666.8641	PF01873//PF00320//PF06003	hypothetical protein DAPPUDRAFT_24785, partial [Daphnia pulex]	Domain found in IF2B/IF5//GATA zinc finger//Survival motor neuron protein (SMN)	1981	GO:0006413//GO:0006397//GO:0006446//GO:0006355	GO:0005634//GO:0005840//GO:0005737	GO:0003723//GO:0043565//GO:0003743	TVMLNAVTTPSPIQQQQSFLPPASRNGLAAADEQPLLLISEICAQIGDVRFEIEDLLERQ IGAKPLPFAGMDKSGSAVCDLFLKAQMNQGQGCPRGSSCPFRHVKGEKSIVCKHWLRGLC KKGDDCEFLHEYDMGKMPECYFFSKFGQCMNKECIFLHLDPETKMKDCAWYDRGFCRHGP HCKNRHVRRVLCQNYLAGLCPLGSKCQFMHPSFDLPTSLSMDGSHQPQGRKVIFVCEYCK ELGHKASTCFKLSPEERLKYHNSHSHTSVGYPTPVHEVTCFKCGEKGHYANKCPNGGRLG VNFRQQQQQQNQQ	0.87	0.1	0.25	0.31	0.39	0.25	0.41	0.13	0.46	0.37	0.64	1
CLUSTER-12666.26154	PF01873//PF00320//PF05495	hypothetical protein DAPPUDRAFT_24785, partial [Daphnia pulex]	Domain found in IF2B/IF5//GATA zinc finger//CHY zinc finger	473	GO:0006446//GO:0006413//GO:0006355	GO:0005840	GO:0043565//GO:0008270//GO:0003743	RTLSNMSPSYIELLIDFGRCINLAENKKSFLKLLSCAPSYENVRILNTRQREVIAAICIL CVENNKNAEIKSESTEYLLNIASILHRCEMEGVHLFSNRRDITGLPMCENFCFLIHNTLV ELIKREENIAKRKEIAQCQLRCLQKMMSEIQDCLNRKEISRVFAYLLPCLFGIMRAVGRT SKDGQSILQRMYSKDRDFKQIKPIVESSEDKSSPSKKATNTRLTAPTENSRLSDSSTDDN TILPFFKIEIQKVVPKPEYYLNTVGACVDCEDQWDLNIWSLHTLRPILTKLFQPRFIDSF IDQWVHVEKHDMKPQLPSKYPYISPAGCFAFLVLKLCNQIIQHNSDSIAASFKDMKNNFD LFEKVAERKSIHVLPRQSYVLEMEVQAILFQLR…	0.55	0.57	0.18	0.31	0.44	0.54	0.51	0.43	0.58	0.4	0.55	5
CLUSTER-12666.27750	PF00097//PF12861//PF12678	RING-box protein 2 [Cimex lectularius]	Zinc finger, C3HC4 type (RING finger)//Anaphase-promoting complex subunit 11 RING-H2 finger//RING-H2 zinc finger domain	854	GO:0031145	GO:0005680	GO:0097602//GO:0008270//GO:0061630//GO:0046872	QREDISKQLKEKKKASKDDKSTPGRDEILKMYKEIDELSEKKITAANDIYELVDFHIRRL DDGLAKFETEVKRDSFKDKRNKHQGSKKSRKGCTDSSDALALDALASSLVDPSDVMDMPI DPNEPTYCLCGQVSYGEMIGCDNRE	0.9	0.17	0.09	0.22	0.01	0.23	0.49	0.01	0.44	0.24	0.8	1
CLUSTER-12666.13790	PF00642	hypothetical protein GJ496_006474 [Pomphorhynchus laevis]||KAI0984097.1 hypothetical protein GJ496_001887 [Pomphorhynchus laevis]	Zinc finger C-x8-C-x5-C-x3-H type (and similar)	1490	--	--	GO:0046872	DEDDLDFVPNENRAKVESCEGSVATLPVEENSAHHVKVVPAALVIPQETDMVCKQCRRRK SNSLVLFCDSCNDPYHPDCLKPKLIDIPEGDWFCPVCEQKKLCEYIGGRLVATLAIIAEK EELRRK	0.84	0.04	0.27	0.36	0.03	0.31	0.22	0.1	0.43	0.36	0.56	1
CLUSTER-12666.32098	--	hypothetical protein GJ496_001704 [Pomphorhynchus laevis]	--	9041	--	--	--	RVNLLILYCSVNLCTTYHHVSKEITMETCYFTRPYIIKRWKRDHPVNGTWIPSYSLGFER KRITHSSEVSWSKYVDCCPGWFRNPVDNSCSNAKCAKKACLNGGICIQSLGCICPSGWTG IRCEQDVDECQDANNGDCDQTCCNVPGSYYCQCDQNFELHHDNHSCEVSGESKRKVHNVI LRVYSNLATTTQSFIGSVSHSRNWLSSRIIIEKDRDDGGERGTNLDTTLSSTAMPVNMKT SPSSELLDHINNHNNNSNNGYNLSDCQALTKLLVFMGRRFKDDCGMGQNKDDCQLCENGW TGIFCNKPCREGFFGDNCSEFCNCSKTDHCYDFTGRCECKFESANENCACQPGFWGDECD LDCDCLSNYCNRKSGLCTYQPSESSRQRCMQYC…	0.52	0.59	0.36	0.2	0.64	0.46	0.48	0.2	0.36	0.64	0.47	3
CLUSTER-12666.36898	PF12678//PF07382//PF07975//PF01155//PF00097	hypothetical protein I4U23_026811 [Adineta vaga]	RING-H2 zinc finger domain//Histone H1-like nucleoprotein HC2//TFIIH C1-like domain//Hydrogenase/urease nickel incorporation, metallochaperone, hypA//Zinc finger, C3HC4 type (RING finger)	585	GO:0051604//GO:0030261//GO:0006281	GO:0000785	GO:0008270//GO:0003677//GO:0046872//GO:0016151//GO:0030527	KNSKQPDILRKASTMSLIRFATVDVSLVIRGGTTVGNNLIVHNYPVCPEWNLSVFKLSNF RRLNLPVSDQTIIIPHRNEYKTVTETSTRVKDCIVLHNTRDTIFVYTQADSHQSLSNDDI LGPVLVDQQDESPTTPKKPIRNSVIASRAHSHHLAVETKNDQATKCTTINVRSPLADQLI SATQGGLYICNQSFQCPICFDMTSQESKDHIGIRLQNCLHELCHGCLAGYIRSNDSAIIK CPMDGCQQTVAEFELRAVISDDDLKRYLRKAAEHAKHALASTGFHCLTPNCDNFTTLPGE KGNVAGLVFDCQICGIQNCVSCQAQHGSKSCNEYKRSVVNDTQEKVGEEKIFALIRDGQA MRCPKCAVVITKSSGCDGMVCSRCGHQICWVTK…	0.82	0.38	0.26	0.28	0.26	0.35	0.41	0.04	0.47	0.42	0.58	1
CLUSTER-12666.31067	PF03854//PF00097//PF12678//PF12861	hypothetical protein GJ496_008809, partial [Pomphorhynchus laevis]	P-11 zinc finger//Zinc finger, C3HC4 type (RING finger)//RING-H2 zinc finger domain//Anaphase-promoting complex subunit 11 RING-H2 finger	1043	GO:0031145	GO:0005680	GO:0046872//GO:0003723//GO:0061630//GO:0097602//GO:0008270	VNYQVVGCDTMSYGRLCRVPGCDSSGNTDGVSESHFLPACCPKNMGLTLTQCKDISDRLT RRGVDVNRMLTDPVLNERSERTLRCRSKIFKRERWSPDGDCRPKVATFYKQSICNELKVK TAKIFSKEAENINGQVNGGLRKDIQALIYNDYMIVAPTSKHDTVEMQQSVALYFCDRCLL NFPDTIQMRGHAVKCGASGPPGTIIYRHHGKPNSSNNATEKSGRRRELVIFEIDGVRYLR YCQNVCILARRFLNHKTAYENVGPFMFYVLACSIRQRNALASGDKRRRRRSDIHKYKMLG YFSKLKADDQGHNLSCLVVLPPFMGRGYGTLLIDCSYKMSTIEGKIGSPERPFTDFGLTA YRKYWSTKLFMYMKTLKDEQSFLLQNIANILGI…	0.63	0.12	0.2	0.29	0.18	0.23	0.52	0.06	0.42	0.57	0.52	3
CLUSTER-12666.4194	PF00105	unnamed protein product, partial [Rotaria sp. Silwood1]||CAF5076231.1 unnamed protein product, partial [Rotaria sp. Silwood1]	Zinc finger, C4 type (two domains)	671	GO:0006355	GO:0005667	GO:0008270//GO:0003700//GO:0043565	AMQVGNSKRFQISQVNSPGQFFVVELDHEKALAVSEFVNELWTTAYKPKEGVMGQIILVE VDGCRSRGRLLSTLNTTIGRCKCFLLDKGYEVHVDIDCCRICNRIDELSYMSIACRLDGV TGVDIIINEQENEFVSNGVQPVQHWSAKATTLFEKQLESHDHEICFVREVLSTQIWNPVK ITLTDDGCGDMAEMMCSEGLAMMTSDNSNVRFDGLDTISISSDEYFDVIVSEDEELTTLP ENSSLFCHNCHVREVKSVTDLSFPDAVMSRLRLLPYLCHKLWQCWEVLKTESTKTFAVVM DTRYPITRDSQCIKPSMLVYPYLLSTEADKSDTLIVVPTGERAYDAYDDLSVFIADSAVQ AESFAFDSYLDISGTPWSRTRSSHKRLHRGSRG…	0.55	0.61	0.19	0.48	0.17	0.48	0.56	0.24	0.58	0.41	0.55	4
CLUSTER-12666.24871	PF12937//PF00005//PF00105	unnamed protein product, partial [Rotaria sp. Silwood1]||CAF5076231.1 unnamed protein product, partial [Rotaria sp. Silwood1]	F-box-like//ABC transporter//Zinc finger, C4 type (two domains)	1400	GO:0006355	GO:0005667	GO:0008270//GO:0005524//GO:0043565//GO:0005515//GO:0003700	QCTGSMYNCIWLRTATTTAQPSTAPGKGRHGSYQRRSLRCLRSATESSIPNKLGDCSPGG IHCQNRSFNSQASPAEQPSEACGALSVLNNTQDQAHITGCEEDNRVFLFTAAHIRQRDSA DKNLPTKRCGDCVETNVQPPESTREQSYCCNLCDFRILLPLPIHYHRHLQRRPPNRYSLP PSPLIHQSCAGRCPRCPYTSCSSNNNHDFQTPQKSDYRVLASIISFPKEFLTVKSSVSKS KHYHRRYLSLLFKQFWILFICVTMLFVNSADATISASDSAPAYNSIVNNNTNNQLTVQRH HNSQQQQQLQQQQRRQCENRYRHERSPLTSLASPQSLVESVLISRDLGSRTDDPDGLSLS QKNHEPSFRSVGHHRSSKELICELSRFDNAHWY…	0.65	0.32	0.31	0.54	0.34	0.76	0.29	0.39	0.51	0.3	0.54	4
CLUSTER-12666.28827	PF00105	unnamed protein product, partial [Adineta steineri]	Zinc finger, C4 type (two domains)	1453	GO:0006355	GO:0005667	GO:0008270//GO:0003700//GO:0043565	TFSTTMTVGSPDDKKKPSTSPTTTTNTSSSPLNPSPGSQHHHSERTNVSAISILPPTTDS NSPDGKSSRGDSDNDSLDMESSGPLEFPIDELTNLDQQASLLTWCVQVTDDSPLSHCLKA AIRLTNAGMDQADPACKRFMESSLGLCFEKILIDDAVCSWTPVVHSQKAPEKQRDADIRW KQYDEESSLITETRNCIFVITRLVIKLAVLKIKKIDSIGPLDVLAMSLNPEIRIHGTAPA RRYKPQLHSVFVQHRPSTGFLAACIHEFGDAGGFDFLRDQIMNADLLALTGPVLTALIKP FGFCYEHLAPFVIQETFVPIAEKICRFVEENECKRKQAELEKEKKKTTSKNEIKSEDLGH IFRWIQAILRCANDTDYLVDQFQTFRFNLISRM…	0.54	0.63	0.13	0.9	0.23	0.65	0.71	0.84	0.58	0.03	0.66	5
CLUSTER-12666.22702	PF00443//PF02148//PF09329	hypothetical protein GJ496_007316 [Pomphorhynchus laevis]	Ubiquitin carboxyl-terminal hydrolase//Zn-finger in ubiquitin-hydrolases and other protein//Primase zinc finger	4998	GO:0006260//GO:0006508//GO:0016579	GO:0005634	GO:0008270//GO:0004843	KEKHRRAIFFIYITTFIVTRHSHLIIPAIKMHNRQNAAVERLAEKINNDFLTCKICLEQF KQPKSLSCLHTFCRSCIDKVFQANYCLKFADYRDFSCPICRKRTAIPAGGVNRLPDNFVM SELHDLVIDKTLKQKPCCEFCLLAKGLSIDATNKCLDCQKLMCTGCCTVHQGTPVSSTHS LYELEMEKDIICSGHADEPVRYYCDDCEHCICVVCSNHVHRTHHIVNLKEAAVKRRPRLF EQLGKCQGYLKTTQDCIKRLGHWQSERSRLNAEIEQAVKDFNERISTQKQDLLNHVSNEA GAMVNNMMSKKEEIESYHDQLKNTCSLTELMLSGREIELLLMMKQLSTKMDDLCHREYAS IQVHSLEKPLKFVVGELHLGTVTREQSRSKTSS…	0.79	0.14	0.42	0.34	0.63	0.19	0.37	0.11	0.45	0.48	0.59	2
CLUSTER-12666.23540	PF02176//PF04048//PF05398	hypothetical protein GJ496_002939, partial [Pomphorhynchus laevis]	TRAF-type zinc finger//Sec8 exocyst complex component specific domain//PufQ cytochrome subunit	4595	GO:0030494//GO:0006904//GO:0015979	GO:0000145	GO:0008270	YQSFKLSKQKSRKKPRNKHLAESYWLTIYVDWISQMMARPRLGAIFALSLVLTMVATYNA YRKNQQFYLTVLYMSKSNLTLTVVYFQISVLALMVVKLVKSIFFGDLRTVEVEHLMDRSW YAVTETCLAFTVFRDDFSPKFVVMFTILLLIKCAHWLAEDRVEYAEQSPDVQSVFHIRTV SLLILLLFADCVFTTYSFKNTLRKGASVQIVFGFEYAVLLLSAAGTWVKYLLYVVDSQHD QPWEEKGTYLLYAELVMSFLRVSLYSFFVGIMMKVYTLPLFIIRPYYLSFRSLKKAINDV VLARQAISNLNNMYPDVTQAELNRYSDLICIICRDEMSAEQQIKSLPCHHIFHRSCLRNW FQRQQTCPTCRIDVLRHRATTLNNNQNNNVNPI…	0.67	0.13	0.25	0.41	0.03	0.63	0.06	0.04	0.48	0.27	0.62	2
CLUSTER-12666.19654	PF12678//PF12906//PF12861	zinc finger protein 294, putative [Ichthyophthirius multifiliis]||EGR30087.1 zinc finger protein 294, putative [Ichthyophthirius multifiliis]	RING-H2 zinc finger domain//RING-variant domain//Anaphase-promoting complex subunit 11 RING-H2 finger	5599	GO:0031145	GO:0005680	GO:0061630//GO:0097602//GO:0008270	QTTNTMSARKQADRIGKAHRPHESETHGICNTYLKTGRCEFGMDCKYLHVEGLSFNKIAT SASTGTTQQSTIFKNEQYAWVLSNTQAPGLPELLKARQKSQYAKDDCYRPTDILQ	0.82	0.09	0.32	0.3	0.01	0.33	0.29	0.08	0.28	0.38	0.52	1
CLUSTER-12666.13711	PF04810	hypothetical protein GJ496_005651 [Pomphorhynchus laevis]	Sec23/Sec24 zinc finger	400	GO:0006888//GO:0006886	GO:0030127	GO:0008270	APTKTTNERPRRPPQTLSRADPQQRQREAMPNDTKPKTELARHRQASGTRPQHTGQHRSP PPDLSMHVDSELRVGNVVGGDVYTSRPRQQSGRHKSNANRTMRSEPSAFTVPSCASSSSS LNRSASPKHAKVEGFLCPICKCNLGRPDYLQMHFDREHTGGMDNGGDAVFLYNGFDFKGM LSKAKTRVFKVLDEAVMQENPRQDSCCHQPNKTTRVDSSPPAMDPRQRESLASSTVLSDP FASHHDWKSQEKPLHQSSMLTIVACRNRMDMFKSFRDLRSSYRSSQGQQVIMRLGRLLSI ETAGNRRRILEKHITPWADDRDISRCPDCSMHFGLLKRKHHCRLCGFIVCNPCSRFLSVS FAQQLVDIIRNQELEADNKSKTRQPTFFSVADS…	0.66	0.48	0.24	0.23	0.42	0.39	0.46	0.05	0.48	0.55	0.55	2
CLUSTER-12666.33485	PF00098//PF00642//PF00649	hypothetical protein GJ496_009230 [Pomphorhynchus laevis]	Zinc knuckle//Zinc finger C-x8-C-x5-C-x3-H type (and similar)//Copper fist DNA binding domain	475	GO:0006355	GO:0005667	GO:0003700//GO:0003676//GO:0046872//GO:0003677//GO:0008270//GO:0005507	ANELRQHGISVLSENMRGTGESQAGTIRTEGKERGTAANYQRPGSQTRTVRSTIDAERAR EQNDVVASAFYRWLDDDAVVRCMSCSKEFSFSTRKHHCRRCGGIFCSSCSSRRASVLKES QRQVRVCDRCFELKRFNSFVQSSTTMSSNGSCTSGLLE	0.89	0.02	0.46	0.32	0.0	0.35	0.02	0.11	0.39	0.32	0.59	1
CLUSTER-12666.5642	PF00642//PF00098	hypothetical protein GJ496_009230 [Pomphorhynchus laevis]	Zinc finger C-x8-C-x5-C-x3-H type (and similar)//Zinc knuckle	1500	--	--	GO:0008270//GO:0003676//GO:0046872	YHRPLDSINDDSNFVGNRPKIRKIDIESAETTRSSDSGTETQCLNAANTGLHPPIIIQPS DGHVCGICSAIIEHNVGALFGLMENCHHTFCYACLENWRINGKFKPEVLRKCLECGKASW YNVPCKSHLTGMIRQRFIRRYLENNPGKNMFHPTIMLDRY	1.0	0.01	0.06	0.14	0.0	0.35	0.01	0.0	0.46	0.09	0.98	1
CLUSTER-12666.41185	PF00643//PF08273//PF12678	hypothetical protein GJ496_007353 [Pomphorhynchus laevis]	B-box zinc finger//Zinc-binding domain of primase-helicase//RING-H2 zinc finger domain	379	GO:0006351//GO:0006269	GO:0005657//GO:0005730	GO:0008270//GO:0004386//GO:0003896	LSTQFNEDDVLISSDGQTGEYAISVYGTLFDPRSRGSVRCFCIGVVDNSLLLASSNTARQ RTLNYAQAYKSTISCRNRAMFFGPSESSAPSKSNEKRMPRSVSTSFLSSSAFRRRPRRRY SSTVASRSGPAWKSLESLDVETYVGTPWTFGEL	0.71	0.29	0.35	0.28	0.04	0.31	0.19	0.11	0.37	0.4	0.48	-
CLUSTER-12666.30369	PF07645//PF03381//PF06689//PF03099//PF08494	multiple epidermal growth factor-like domains protein 6 isoform X8 [Mercenaria mercenaria]	Calcium-binding EGF domain//LEM3 (ligand-effect modulator 3) family / CDC50 family//ClpX C4-type zinc finger//Biotin/lipoate A/B protein ligase family//DEAD/H associated	3572	--	GO:0016020	GO:0046983//GO:0005509//GO:0008270//GO:0016818//GO:0005524	DNQNLSLQPNKKYNNTSFDEDLGSKGVHHPGIKCDGCSKAIYGVRYKCEVCTDYDLCGKC ERKNVHPNHNMRKIVIPEKIRSPVVDKIPPVPDFNTIPDKRQENDNHQNRSDDPVTKEEM DAFKKQLKMFKERQKSDDDHKCTDDSCTTCQ	0.82	0.26	0.41	0.34	0.55	0.28	0.19	0.24	0.31	0.47	0.48	1
CLUSTER-12666.7935	PF00642	hypothetical protein GJ496_003573, partial [Pomphorhynchus laevis]	Zinc finger C-x8-C-x5-C-x3-H type (and similar)	6616	--	--	GO:0046872	KNSKHFRLFSTMTGPQRNKRSKPTNTVEYSGASTSNNLCRATFNNQRTIVNPVTASADNY YQPVAPISIADGDYRPSGAIPSFSDGRNIMRRGRGSHKGRKRKHIHPAESGEGDPTDEGR VPIESDILVFHGPALTCALCSQSFETDQQLTSHISQFHDDQKLNSMITAVTPTTTVTDKS GGKRYRCNLCHQIFSAGYSIKKHIRVHTRERPFSCDFCGELFSQWGNLRLHIQRHLGINP YRCPYCDKAYIAPSKLEVHIRGHTNERPFPCNLCDSCFKSSDDLRKHMMIHANYKPFVCW QCRKAFMQPSKLKQHMKEKHGIDVEIVKKGVSDKGAEYEIRVTEK	0.83	0.04	0.43	0.35	0.48	0.35	0.24	0.69	0.43	0.26	0.5	1
CLUSTER-12666.8100	PF00097//PF01545//PF05297//PF12326//PF07745//PF03892//PF00895	hypothetical protein GJ496_008780 [Pomphorhynchus laevis]	Zinc finger, C3HC4 type (RING finger)//Cation efflux family//Herpesvirus latent membrane protein 1 (LMP1)//N-glycosylation protein//Glycosyl hydrolase family 53//Nitrate reductase cytochrome c-type subunit (NapB)//ATP synthase protein 8	6356	GO:0034599//GO:0015986//GO:0006812//GO:0055085//GO:0009061//GO:0019087//GO:0005975	GO:0000276//GO:0005789	GO:0015078//GO:0015926//GO:0008324//GO:0046872	KADMSVDVKLKLVGTSHARKASAVTTSAGAPAAPMMPTNQLCAVCGDNAACQHYGVRTCE GCKGFFKRTVQKKAKYVCLGDRNCPVDKRRRNRCQYCRFQKCLAVGMVKEVVRTDTLKGR RGRLPAKPKNTSTTRD	1.0	0.02	0.14	0.21	0.0	0.3	0.2	0.01	0.45	0.19	0.9	1
CLUSTER-12666.23279	PF03889//PF14369//PF08290//PF06355//PF00443	hypothetical protein GJ496_012065 [Pomphorhynchus laevis]	Alternative ribosome-rescue factor A//zinc-ribbon//Hepatitis core protein, putative zinc finger//Aegerolysin//Ubiquitin carboxyl-terminal hydrolase	9878	GO:0006508//GO:0016579//GO:0019836//GO:0072344	--	GO:0004843//GO:0061630//GO:0005198	YQTTNTRMNNDDEEDAEQLELTERNQESQREILIGQLLQDNVECIICCCIIRKEIATWSC DVCFNIFHLYCVKKWGSSKDRSFKMKADRWNCPTCHTAIEGKLDKYLCFCGKQRDPVYRP GTVPHSCNEPCRKYRNRKNPKCTHPCDELCHPGPCPSCQTFVTISCYCGCQERQQQCCNI VSNVDGYSCGGLCGRKLSCGNHQCMQPCHDGDCLECKEVITTECFSHYIRKDVQCKPGVQ LQNSCGDVCGKLLECRNHYCGEVCHDGECKTCPYSPETVQTCHCGRHTLESLGMTRLSCE DKIPSCGNVCGKELQCGPPDYRHTCETLCHEGACVCLKDTQIRCKCRKRRFLEVPCQELE RDYRLGKDGLYTFDCEQTCGIRKSCGRHKCRNK…	0.78	0.48	0.15	0.17	0.56	0.14	0.53	0.02	0.5	0.78	0.62	3
CLUSTER-12666.9471	PF00643//PF00097	hypothetical protein GJ496_007336 [Pomphorhynchus laevis]	B-box zinc finger//Zinc finger, C3HC4 type (RING finger)	3905	--	--	GO:0046872//GO:0008270	TNTMTEEFETAVQCPVCLDTFSQPMILPCQHTYCKPCLQRLSSNSCIKCPECRAVHMLGS QSIDGFAANRALGYVCDVIKKSKGTINAKCPSCKSKASLSLCKCCEVPLCKQCSHSHMQK IYGDFTVAATLCIKKHKNTLLTMQMQQEAIIEEQKLDRGQIEASSEQLRSYYAALIEDIQ AERTVVLHQLTDCKNNQERKCLQRERMLVRINAIIRRVKDIERSCNAVTYNKQIHLQT	0.76	0.21	0.17	0.34	0.04	0.3	0.37	0.04	0.46	0.35	0.63	1
CLUSTER-12666.44476	PF12861//PF03153//PF12678//PF05843//PF12906//PF16685//PF00097	hypothetical protein GJ496_011865 [Pomphorhynchus laevis]	Anaphase-promoting complex subunit 11 RING-H2 finger//Transcription factor IIA, alpha/beta subunit//RING-H2 zinc finger domain//Suppressor of forked protein (Suf)//RING-variant domain//zinc RING finger of MSL2//Zinc finger, C3HC4 type (RING finger)	2491	GO:0006396//GO:0031145//GO:0006367	GO:0005680//GO:0005634//GO:0005672	GO:0097602//GO:0046872//GO:0008270//GO:0061630	LKSMKFHPIHSDNTTLSRDGRKAWRTEGFMGAIIFSGDPLPGKSGKYIFKITHDLGTGWH GSIRIGLSQVDPLQLKGRVPHSICPSSNKQIAGVPFSRQTEQMVDGKVRITLYYSDGAMY EIDDDGAVLSFLPLSRQYEGSWLVFDLYGRTVAIETVDISVHGVIEHAENTKTKMIRHQS VSDRQSSGFEQCSICFCEQANVALVPCGHMVLCPVCSEKINNQHGKCPLCMVRIERLLRI YT	0.82	0.06	0.27	0.34	0.0	0.32	0.14	0.12	0.45	0.32	0.64	1
CLUSTER-12666.40951	PF00097	hypothetical protein BOX15_Mlig023960g2, partial [Macrostomum lignano]	Zinc finger, C3HC4 type (RING finger)	1918	--	--	GO:0046872	MTVLELKHIIMSNKMSSYYLRKGPKYPHRPTCTDMCSICFEQINETDCQKVGMLMECDHV FCHICLLSWSKHGGRRGGLSCSHCRKVSLNICFSFDEVLKGNDKMDQMRWQMYNVEPWSI VKRKIGAFLNAECISSTGDDSDDESSVSSESLSSDFFILNANTWPLDEE	0.81	0.09	0.26	0.32	0.01	0.34	0.33	0.14	0.45	0.36	0.55	1
CLUSTER-12666.15396	PF12678//PF00097//PF01080	hypothetical protein GJ496_009619 [Pomphorhynchus laevis]	RING-H2 zinc finger domain//Zinc finger, C3HC4 type (RING finger)//Presenilin	2200	GO:0016485	--	GO:0046872//GO:0008270//GO:0004190	SNNKHNNVLAMIENQSNDEIVASVVQKLLDICHLNDDNISLYELMQSLARKRIDVQVWPN ATVEITNSSMDSWTMLPENMRYLGSLEPNWQSGEAVKICTGCSREFGLQMRKHHCRSCGR VFCNQCTRGRLCLTFLEGAQRVCD	0.94	0.07	0.41	0.29	0.53	0.24	0.39	0.13	0.42	0.44	0.58	2
CLUSTER-12666.15533	PF01723//PF03039//PF01363	hypothetical protein GJ496_002193 [Pomphorhynchus laevis]	Chorion protein//Interleukin-12 alpha subunit//FYVE zinc finger	3344	GO:0008283//GO:0007165//GO:0007304//GO:0006955//GO:0007275//GO:0040007	GO:0042600//GO:0042022//GO:0005576	GO:0008083//GO:0046872//GO:0005143//GO:0005213	DLSCFHFAGFATIAVICRFVETNKHQIDVLSTQKIGMYSLRKIKLADVNALLTCPLCRGY LVESVKVEECMHTYCKTCFMEAIQIKSVCPLCSVPINRFKPWTCSRADRNLQNIIVKLIP GVVQGEMNTRGRFYEEQRRLYKDDESLDEECNDEVLKNYGKMNFSGEPDIKYCFQLRPYV EFADDKENSDELSKMLYAPDIYLQASAHLPVSVLVKFIHKKLNVPQCVEVQFYTKGHVSS STNTVHTRQHASVQTIPPLGARIPEQLSLSDIAQVSCWKATEPLVLYFSVSGQFRHVIVD GISVIAHEAVLPKLPAKCLTTPAAQRLVTSDCSSSPSPTGGKRIKQECAESPADFKHDSM GEDNQPSLDSNANNVPVEVKSQQDLVNEFSSGD…	0.52	0.48	0.29	0.32	0.35	0.43	0.35	0.12	0.49	0.39	0.49	-
CLUSTER-12666.22359	PF01848//PF05495	hypothetical protein GJ496_003478 [Pomphorhynchus laevis]	Hok/gef family//CHY zinc finger	1519	--	GO:0016020	GO:0008270	SFKLSKQFIDFQTIAMLTRRMLNFVCRAGSSSLLPQRPIIPQRRLPMLGNRQPLSTIAVS PPVSSSRIVAGKLDASHMKYLRFRCGKCRTTNEATFRSSSYQNGIVLVKCEGCCVHHVIA DNYGWFSDMEGMKNIEELMEAKKVMSSVDQSQ	0.9	0.09	0.41	0.34	0.56	0.21	0.21	0.23	0.45	0.49	0.54	2
CLUSTER-12666.24512	PF17232	hypothetical protein GJ496_004496 [Pomphorhynchus laevis]	Elicitor peptide 1-7	463	GO:0045087	--	--	RYFPSMCTAKQHVQCFDRHSVVGSCEDMSVFGNKRNPGVDDYYLSSLLSNNNKPRSTTFA MNDEQRLMADNGDNTMRALEAAISELASLLNPVNPTGDDNQQQTMLRADSQCYLSRPIQR KLVNLLKYRLAFTPDARERLLRCIRSLAERALIDFLQLHQNPTLLTKNLWMAVRNRGCQF LGPAMQEEVLRLILLALEDGSALSRKVLVLFVVQKLLPHYPRASKTSVGHVVQLLYRASC FKLQKREDDSSLMQLKEEFRNYDSLRREHDAQIIQIAMDACLRISPESWSSLLYGDSEHR SQMQSIMDRLQITASQSFGGILRELQSALQ	0.76	0.21	0.36	0.35	0.58	0.4	0.16	0.22	0.46	0.45	0.48	1
CLUSTER-12666.13297	PF01430//PF01780//PF02892	hypothetical protein JTE90_006815 [Oedothorax gibbosus]	Hsp33 protein//Ribosomal L37ae protein family//BED zinc finger	603	GO:0042254//GO:0006412//GO:0006457	GO:0005737//GO:0005840	GO:0003735//GO:0003677//GO:0051082	PPGRMMSKRKAANGQAPVAANRRAINQAKKPRGSVKDLLPLSHSLMDFQGNTWAVGVKIA SGGFGSIYETCLQSRKKEGLKKDQKEYVIKAEPIGSGPLFCEIHYYMVAGRGKQIQDFQT LHGLEHLGVPVLYGHGSATVSPGLDARFMIMERYGANMEGRRIRRSNFIRISLQLMYILE YTHMQGFTHADVKAANILFDPADERCIYLVDFGLASRFTTARSGDHDLTKNHLEYKVRPQ KHDGTVEYTSIDAHTGAKASRRSDIEILLYNLLDWLSDGQLPWRTDTNPDKVAAMKAQFR EGHVKLIVDMLIRFSKDFIAAITDFATNVYSLTYKQTPDYRLLRSYLERALYCLTKTKTP FDGLLSLPLDEEKTSSSSSRRSVHGRTVQANSA…	0.93	0.08	0.22	0.29	0.0	0.32	0.15	0.05	0.43	0.27	0.73	1
CLUSTER-12666.13299	PF11931//PF00569//PF01702	sequestosome-1-like [Haliotis rubra]	SF3a60/Prp9 C-terminal//Zinc finger, ZZ type//Queuine tRNA-ribosyltransferase	890	GO:0000398//GO:0006400	GO:0005681	GO:0016763//GO:0008270//GO:0003723	LSNNKHKMDYTNSNHVPTYLSMGQPMVVDQSSCLVYPGSDDPPSFLHHSSRFEPCQVCGE RSSGLHCNAVTCEACKKFFLRSINGEQKKYQCTQNQDCTMTRNTRTQCQYCRFKKCLDVG MSAKDTSRTATVIDLFKQISCYVCGASSSGIHFGAITCEGCKGFFRRSIKERAPSKYKCL EDGRCDVNVITRNGCKFCRFQKCLKVGMSVEASRIGRQSNLFKHHIMTMQRSGKIPSSVL HAMSNACVVRRTAQKRRSDECGLIAGLDCNVDS	0.96	0.09	0.11	0.21	0.0	0.33	0.3	0.01	0.47	0.19	0.91	1
CLUSTER-12666.44212	PF00643	hypothetical protein GJ496_009424 [Pomphorhynchus laevis]	B-box zinc finger	2901	--	--	GO:0008270	SMNPHLRSKKIHSAHRLNEHLLRQSKNAELIIINLPPPPTSKSAEYSYMNYIDTLCSGIT SPIFFVRGSGRELISSVS	0.73	0.03	0.27	0.15	0.0	0.28	0.03	0.12	0.13	0.31	0.52	1
CLUSTER-12666.23251	PF00105	hypothetical protein GJ496_010620 [Pomphorhynchus laevis]	Zinc finger, C4 type (two domains)	410	GO:0006355	GO:0005667	GO:0008270//GO:0003700//GO:0043565	DYQTTNTTFPNAVSVATMASQNKKVPTPSSVLCPFFLHKACRYGDNCHYSHDITAPSDDI CRYYQFGVCSYGLRCRYRHVRLNKPSSSSSSSSKTSPPNLSLSKLIEHPEIRSGQEALSQ AASARSGAEVRASGKLPQMSMAEQKPGTFAEILRLRAEEDPHQRLCPYYEKNGLCDFGRG CPDIHGDYCEVCQEYALHPTDSRSRARHLKKCNDDFYIRMEEAFAEQRSVDKVCSICLEN VLDKPNKAEARFGLLQSCDHVFCLTCIRRWRASSNNGELCNRVVKGCPQCRQTSDFVTPS PYWFENDEDKQRIIKGYRERISQIDCVHFNHGNGDCPFAGRCFYRHRDESGSDVKLGDPG RQKAMNADGELVETGVLGNLSAYIDDAVDSVWE…	0.76	0.31	0.2	0.27	0.35	0.23	0.48	0.1	0.46	0.48	0.55	1
CLUSTER-12666.19364	PF00643//PF00097	hypothetical protein GJ496_002938 [Pomphorhynchus laevis]	B-box zinc finger//Zinc finger, C3HC4 type (RING finger)	1291	--	--	GO:0008270//GO:0046872	YKTNCRYPAMDYPFCIVCSAKLDADGKSFTPDTTSIFNQRLRDCSRRAISGRDCKVPSVL KALGGHVKQAVLSRSYLCLLFENGRVCRIPYKLNESAIEDDGIGISTDNVCPPTVKKAYQ QLLPQQGRAEVHRRYVHARVSHTTAPTSSSVTPAVATSASTTTTTTSSSSGASRSTAHRS GLERWTLNAAAAIGASAQGSDILPTIAAAAAASGGTYSIRSRLVRARGRHGGATVLIGNP AQMSSGRAVVPAQNVPEELIEEAQAVLQGKSRNTIIRELQRTNLDIHVAVNNLLGRDEDM DDVMDERYAHDSSNGIGLEFVSFMDIPGMEGVGELPPGVIIDAMDTNGPEDGASLALRYS NFTRRLASGRAGEAEHSRRHTFRWPILNHDELF…	0.67	0.63	0.21	0.43	0.45	0.65	0.56	0.07	0.46	0.43	0.61	4
CLUSTER-12666.25082	PF04075	Retrotransposable element SLACS protein [Nymphon striatum]	F420H(2)-dependent quinone reductase	337	--	--	GO:0016491	YVEPNEYFMAGNDNSMLTRQSDIVMESDGNKTGASMLVEQDDANNRRCDNNDSREGTEKH QNNEKMTSGDDEGFSSSSNNEAASMIKPTRKNQITKRITECPEEFDDTMSIHVITRSSYS MSDHMESQSNDQDDSNRQSTDSSTTGEESSTSTDQDRNQDSGADFELIDDFELEEEEIEE EDNIECMTTAAGNDRDRNSDEDEYLMTLCDVLSDSSKKHFCNNMVVIFHAEFERLFNRHF PDQWVLVPYISDFIFTGEVYQGVEISKVRFQCKKCKRCWTSLRGQLNYYFQVGMLCFRLS KQTCTLCNVVTEPMC	0.79	0.33	0.34	0.3	0.14	0.29	0.18	0.07	0.37	0.43	0.48	-
CLUSTER-12666.22737	--	uncharacterized protein LOC128693302 [Cherax quadricarinatus]	--	322	--	--	--	PTLLDTRFFTTTMRQDQSFRGQARPPTTPSHLSEPSRPTPNDPVHRPAVHHHGNRYTGNA SHTRPDDRGQGRGGIVPMISLSGQQQQQQRPPLNPTRQHQLASHHNPNRRPSAPPVHGSN DSIMKQIDFNMDAVKDALTCSICLDVYTDPVLIPDCGHTFCRACLLNTQKAGWTGCDICF KDRENIKDAFICHHHFRCPVCRSVLSYTSGEIIKSDGDPVMFKLVHVYTKLKKERPSLDR SEQTGQKRTASLLCREARAMKDVLSPFRQHLPAEMVGELDRVTKNLAVAVKGPRADADVR PLYNFILTSMIDMTHLNDQVNKIRKQEGIARLKRTGRSHTEKPRDLQVETDESMFEDEFS ILYIIPLYRSVLYRAMHALGSRAGRPFHARPAR…	0.64	0.3	0.26	0.99	0.21	0.4	0.18	0.09	0.47	0.41	0.54	2
CLUSTER-12666.34682	PF01424//PF01422//PF05902//PF00812	hypothetical protein GJ496_008031 [Pomphorhynchus laevis]	R3H domain//NF-X1 type zinc finger//4.1 protein C-terminal domain (CTD)//Ephrin	2677	--	GO:0005634//GO:0005856//GO:0016020	GO:0003779//GO:0003676//GO:0005198//GO:0008270	QVEVRFHCTVCEDYDLCGKCYHKLGHEHKMERLAAGAMDMTSAVALGSNGPGSAGSEGAD GSLMAGSSPQVTRQQSIDRCIECLAHAVNCRNANCQFHGRCLKMKRLIQHTKQCANKSTN QCQICRQILMLAHYHTRMCTEYGNCQFPFCVGLKQKMQKQRAQSSQLERRRVYATIQQGN APAGGTTSQQVASQPQVTCNRNMITQYRPGNNTAQQMTQPQQQQQQQ	0.94	0.5	0.45	0.27	0.65	0.58	0.24	0.11	0.45	0.42	0.59	3
CLUSTER-12666.6944	PF07425//PF01363//PF00643//PF02148//PF13691//PF01529	hypothetical protein GJ496_004282 [Pomphorhynchus laevis]	Pardaxin//FYVE zinc finger//B-box zinc finger//Zn-finger in ubiquitin-hydrolases and other protein//tRNase Z endonuclease//DHHC palmitoyltransferase	437	GO:0008033//GO:0042967	GO:0005576	GO:0008270//GO:0016409//GO:0046872	VHDISTTYICTSSVYRSFDSKFGVISNCIGIWNKSMYQMDQLHGLDVCQVCGSYQCPYCP QYAIARRRVPSSIANSCLALIVTYFALAATRHSHNRQY	0.62	0.09	0.3	0.14	0.01	0.28	0.06	0.07	0.14	0.47	0.45	-
CLUSTER-12666.21251	PF00097//PF00643	hypothetical protein I4U23_006449 [Adineta vaga]	Zinc finger, C3HC4 type (RING finger)//B-box zinc finger	838	--	--	GO:0008270//GO:0046872	PICETRFKQKNHLRRHIITHREEKPYGCHFCGKTYSRRREWKIHEKAHREGGKACVGCHL CGQNFVSSQELEEHMDDHYEKATILR	0.95	0.03	0.35	0.28	0.17	0.3	0.05	0.13	0.26	0.35	0.55	1
CLUSTER-12666.45436	PF03854//PF00097	hypothetical protein GJ496_010333 [Pomphorhynchus laevis]	P-11 zinc finger//Zinc finger, C3HC4 type (RING finger)	1004	--	--	GO:0046872//GO:0003723//GO:0008270	QSSCDSGLHQCSLQPKQSAKDDVEETEEMTICSLALHYLQRIVDMQLSNFPIDLNVSSKS DRKHSLSKTDSQNCKFDAQTGKNRTDLDEVAAKTSTFCRRFLERMSSETALSEAKNEMLL KKLEQIVQVEHEQILNISGAELHQTGTPIKLGSTSHRSSDAAELLTQLVDVKSWCSFLHG EHILHGPLRCLLVQDDPDNYVLDFEGSNIFPCDGVCVLTNFRVLFVGKPVCLSCRHDFTI RKSLPVSSVTKIKVTSARTADLSPTLMKNVMGDMTG	0.53	0.35	0.36	0.22	0.57	0.37	0.37	0.28	0.22	0.52	0.45	2
CLUSTER-12666.24477	PF00097	hypothetical protein GJ496_009619 [Pomphorhynchus laevis]	Zinc finger, C3HC4 type (RING finger)	1246	--	--	GO:0046872	IKTEILEDKMTSTFSRKLMNGFTSVDSDIRYMTLRDLLCALEKPNKAEHMTKNETYLLMK SLMKMLTDKNSSVRTILVRVVGAMAAADHQAMLVALGTIENYFPEFVSLYKLVPERVDKP CCGDDCAFPCTLENIDTYCAALQSVLKRTSLTSKYGYDRELIHRLISSLLLITPYNVEVV DILADFMIESSTLPVLIEHQDEIAGLILNELRCASSSVEERSAAKITGNIPKVSCRYRKR NERIRTHRILNTFLSQLTEATARFHSQWTFCSTVIQAYSFRNVMFTVNLARTIMNFATDQ RTQVAAGQALLTMIKNMDKSELEYVAVDVYRKLNVDSFLKIMTEKAGQLEAYVDEDVVDS DSERCIDVVTTLELFLSIAQHTCEYIADLSQLC…	0.6	0.57	0.17	0.13	0.2	0.84	0.55	0.41	0.43	0.48	0.51	4
CLUSTER-12666.18429	PF00097	uncharacterized protein LOC126266579 [Aethina tumida]	Zinc finger, C3HC4 type (RING finger)	2549	--	--	GO:0046872	SRTTNTEHNRFKCENCGKGFSQRSELIYHIRKHTGERPYKCKYCHMTFTRYQVLKRHEER HVPKTSEMSMMMDEHVPIETRSISEFENTTHINCETTIPEETSYVVQDPASYFDKYDMPA ECRSMGKNREDQIDG	1.0	0.03	0.08	0.16	0.0	0.5	0.03	0.0	0.48	0.09	0.97	1
CLUSTER-12666.42586	PF01363	RUN and FYVE domain-containing protein 2 [Folsomia candida]	FYVE zinc finger	434	--	--	GO:0046872	QFGGGSSVADSGFDILIRIHVGDRMQMIVRSTSDFFVGIIDVLFTIFLSLGMTDDLTSSE SIDYNVNPTSPIPHQLTEEQLSSDNSCTICLTKFAAGESISRLDCDHYFHDVCIRSWLRV SHGCPVCRHPYCRSNHRSEHSCESELQYSSSISFVDTMNVTDAESVTAEPDICQMPRDPR RRSASMDNLTLLSLEPTSSGQIIDESMVNVLLHWADEDTPTDQPTEQDNETLSDRMIYRK SEER	0.9	0.51	0.23	0.25	0.08	0.41	0.19	0.02	0.47	0.35	0.65	1
CLUSTER-12666.42587	PF06220//PF00097//PF16685//PF11789//PF12678	hypothetical protein GJ496_009102 [Pomphorhynchus laevis]	U1 zinc finger//Zinc finger, C3HC4 type (RING finger)//zinc RING finger of MSL2//Zinc-finger of the MIZ type in Nse subunit//RING-H2 zinc finger domain	3391	--	--	GO:0008270//GO:0046872//GO:0061630	QFGGGSSVADSGFDILIRIHVGDRMQMIVRSTSDFFVGIIDVLFTIFLSLGMTDDLTSSE SIDYNVNPTSPIPHQLTEEQLSSDNSCTICLTKFAAGESISRLDCDHYFHDVCIRSWLRV NHGCPVCRHPYCRSNHRSEHSCESELQYSSSISFVDTMNVTDAESVTAEPNICQMPRDPR RRSASMDNLTLLSLEPTSSGQIIDESMVNVLL	0.93	0.52	0.25	0.25	0.08	0.43	0.15	0.02	0.48	0.34	0.66	2
CLUSTER-12666.27787	PF05180//PF00508//PF08320	hypothetical protein GJ496_000109 [Pomphorhynchus laevis]	DNL zinc finger//E2 (early) protein, N terminal//PIG-X / PBN1	2243	GO:0006506//GO:0006275//GO:0016032//GO:0006355	GO:0005789	GO:0008270	ANISPNPSNLKPFHSEMIADVDMTAANELVKRNAISSAGDYELAKRVLIYANENLDKMTS RCKQIEEALKTGTTSEQKQKTKTLKQIETAMNHWKTYQGKLSTMIECHDRNGTSGKKNGV PANSIDDDDIDNNREEDDEDDSDVIEIESQPISGSCKRMKAKRKRNRKVAMTRMMSPGHL YRDDDIDFTMIDSSKLRPSELDAMADDVINMNDRQRGRDFQVVKKAVTAHNMRSVEVMTE PRHLEFRILPAFCPEFHANHRLGKVLSVPLHILDQYATEEIVNLSEQGRHVQWMDVASRM CQRLKINDLAQIGVRKLNDIPAIRNLTRMNERINLFMAAYNFLNPIGTLYDLDRELAALF GKELYADLCLGPLVKHPSVRNVFYFPDDLTSVV…	0.57	0.68	0.14	0.68	0.11	0.55	0.57	0.75	0.64	0.29	0.62	7
CLUSTER-12666.18198	PF00105	hypothetical protein GJ496_003114, partial [Pomphorhynchus laevis]	Zinc finger, C4 type (two domains)	820	GO:0006355	GO:0005667	GO:0008270//GO:0043565//GO:0003700	WDPGELSQSLKILARFATTVQLNCQYSKLYQIQDGFVIYFSRCKCRLRETQTIVLTRTTS QCLRFKTRIIEVSARMSSVKNNDELLCAFCGNVFPTKDKLKEHDNMNTPRVSFKCEYCEH TFRVRCIYHMHVLIVHERNHNENRSFTCRTCNAVFKQKSDLTRHRGRKNHDRSRSADKHE KDKKTRSINQQEENDRKRSSYRQKELEETGSTEQEEGVNEIITLKQTREYERTRSSEGTV DERKRKRRNRRDESLYCHLCGLICGPENALILHLNDHYDEAAG	0.57	0.68	0.34	0.28	0.15	0.5	0.43	0.23	0.44	0.33	0.5	1
CLUSTER-12666.13157	PF03522//PF04371	unnamed protein product [Rotaria sp. Silwood1]||CAF4635968.1 unnamed protein product [Rotaria sp. Silwood1]	Solute carrier family 12//Porphyromonas-type peptidyl-arginine deiminase	403	GO:0006811//GO:0006807//GO:0009446	GO:0016020	GO:0022857//GO:0004668	IKQQTQYEFKGSTYEMETSIVISGPSSMDAASSMRLQVTAAVDQRIVAILQEHLHRMGQH RYAKLVYLSICFLADSRTVGERFAAVYPTRNSCQVSFLRRAVMYIFFIVPDMLEEFFSTA DAGFCSKLYCLPWEIAQSLLGVHLLTVGKDPDNKLHTICQYIELARNILSIMLNRNGGPP VNEHRTALMFEKQSMTLHLRCGVCRESISTPALTQCGHLFCWKCIHQALQFRVFCPQCRH PCPANTVIRVHNL	0.79	0.37	0.32	0.23	0.46	0.65	0.23	0.24	0.43	0.34	0.49	1
CLUSTER-12666.17674	PF00097//PF12678//PF00642//PF00624	hypothetical protein GJ496_009886 [Pomphorhynchus laevis]	Zinc finger, C3HC4 type (RING finger)//RING-H2 zinc finger domain//Zinc finger C-x8-C-x5-C-x3-H type (and similar)//Flocculin repeat	1862	GO:0000128	--	GO:0046872//GO:0008270	IKQQTQETKFIVTCNLDIIAVFLDQNPSAKIICETSSMSRDPWTFSGRWNTNHCTIMCDG CTGSPTIKGLRYKCLVCLDYDLCAKCFDEGMCKGSHKSDHPVQCVPASSQSYVFYHIQKN EDDILENDVRWHSSALTCPYCGSNGHNLPDLIAHLKLQHLSDSSSVICPVCVLAGQNNNR VNNIIDHLENSSDMHNSYNPQDREFNVENTNDSSQHETLIDSDKVVLDDRNHDDNRPRFN AYLREARKMVDMNALWSNLPPVCLQYDNEPLSEPCTTQNDADQAESNFAGGYKKTGSEDT PSKLSEDDTRDTVKNTRTDQMDDNSISGRDQIDIFSIQSDEESAQSSDELDFNDPIIMNS ISLRILKRIQRGFDCLDK	0.77	0.49	0.38	0.28	0.21	0.32	0.41	0.19	0.41	0.42	0.52	1
CLUSTER-12666.44203	PF02701	unnamed protein product [Adineta ricciae]||CAF1399352.1 unnamed protein product [Adineta ricciae]	Dof domain, zinc finger	1033	GO:0006355	--	GO:0003677	ENIMYSMFPVKNCADVEKAFQEYTNPGCPVILINCSGNVDMMETYNLDENANVFLIDSMR PFHVHNVFNSGQIKIVVHPGDLAEEDRCVPAFEDLFQDDSDNETTQNTQSQEPNIPIMGR KDNKERWEQNREQALKGYYKNTYYRCPSAVVLFDLAWKSAKDNVTLLWAAMVSVSYMHLS G	0.53	0.02	0.23	0.08	0.44	0.2	0.04	0.15	0.16	0.38	0.43	-
CLUSTER-12666.31174	PF16685//PF00097	hypothetical protein GJ496_008873 [Pomphorhynchus laevis]	zinc RING finger of MSL2//Zinc finger, C3HC4 type (RING finger)	1990	--	--	GO:0061630//GO:0046872	AMKKEESSESQTDDNLVAANTQQQQGDETSTSECTDAQAASDDDPQTRTTLAKSKKAGHV VSFKCELCLVSCVNQDIFEAHLKGQKHQRKLIRKQEMERSGRFDAIVNSSRYCKLCCVEL TSSTHMSIHLSGKKHRQTLARSMAGKPAEEVASVQKELAEIEQKQKRCEEELIERANITD WTKFAIPADKKTGNSETDKTQYEYFCSVCNKFFVGKTQLAMHVLSIKHRSKTRSGGRMFT PRSHSTSYRRRQPFSSDDNAISHYSSPYYRSHHQSY	0.76	0.13	0.26	0.35	0.05	0.29	0.08	0.11	0.47	0.39	0.5	-
CLUSTER-12666.24962	PF00569	hypothetical protein GJ496_007518 [Pomphorhynchus laevis]	Zinc finger, ZZ type	685	--	--	GO:0008270	VTSIAKEMADEKDRLGGPKDVLGLSQRPDGGDSFLSNIMFGNIDGVGDLSADITSWLPML QGNEAAYLMNECCNDQIKDVMDEVNTCQQHTLAPEPGTTSTRLTIGRDHNNNNNNSNDNV INSNDNAREMPLSSVLPLTFEGKTVHDLFPDFDKNKGINFSKLFASANSKYEAPCWPTLK RCAGMSVAAEMVDEEITDDLPTHALEMIDLAKQSNVPIRGVYPTEDQIKQDKLEQWQQLV IREDTASALRIPVENRDMSESVCLVEEPGMVWYTEENIALLKKVDQVRKMYPEEIEEAND MYKAAEVNDYDMLPVKTYDWENDVILDWSNERAAYEASGNDLREIVKSGKFCYSGWIPTS DIRTLADYRRKVLNLPADFLEEPDLVGPELAKR…	0.54	0.56	0.23	0.07	0.46	0.68	0.61	0.86	0.48	0.11	0.53	5
CLUSTER-12666.11870	--	unnamed protein product, partial [Adineta ricciae]	--	618	--	--	--	ASEIRQSRKKHCTHSLKTALLSVVLLQMKIKYLKFSGVAAWRWNLETDVCSICRSDYTGC CSNCKFPGTECPVAVGRCGHVFHDHCIKTWIDTRTSESSHCPMCRQDWLLKKRLVNT	0.97	0.06	0.24	0.29	0.0	0.32	0.05	0.06	0.41	0.26	0.71	1
CLUSTER-12666.32454	PF00097//PF00093//PF11789//PF12678//PF12906//PF12861//PF07966	hypothetical protein LOTGIDRAFT_138976, partial [Lottia gigantea]||ESP01849.1 hypothetical protein LOTGIDRAFT_138976, partial [Lottia gigantea]	Zinc finger, C3HC4 type (RING finger)//von Willebrand factor type C domain//Zinc-finger of the MIZ type in Nse subunit//RING-H2 zinc finger domain//RING-variant domain//Anaphase-promoting complex subunit 11 RING-H2 finger//A1 Propeptide	3581	GO:0006508//GO:0031145	GO:0005680	GO:0004190//GO:0008270//GO:0061630//GO:0097602//GO:0046872//GO:0005515	RVQRPTDIKAIHQLSIDNSAIGMKSGDASESFKSLKSKAIEVCAYSQVLGFITCKICTAK FNDPRILPCGHTFCLKCIQDHLAKETGHVRCMECDVTSRIDNVNTLLENISVANMIKMDK VCIETNPMCAICNDRPSITECEHCGESCCTECVLEHKEQLLAEISLIAADLTKVMCFVEE QITAMKEASEITIMKATADLNQRKTDLLQSIDEQSIAMIQMAEKAVGLQNFDAYEVENDI RSV	0.85	0.0	0.57	0.01	0.1	0.12	0.18	0.95	0.37	0.02	0.52	3
CLUSTER-12666.18206	PF02985//PF06220	hypothetical protein ILUMI_26814 [Ignelater luminosus]	HEAT repeat//U1 zinc finger	5279	--	--	GO:0005515//GO:0008270	GDNCGDDGADGDDDDDDDDDDDDDDDEDSAEASSSVNTPEITITDNSNSRRLLMHANAEH GTLVDQKHIFKRPYCVNLESFDVGCTADDSIEMPTTMTLVEARMLEFDNTKCQSSPHLKN SHSDANNRESSRQHNVKDNVYDDDDDDDDDDEDDDDLFENGSGDTDLRLASEHHCNDNDE FIKLGYSSSSPMVDPVNVNKSLIMSDRSLRCASYGTLLPPQTFTSGNKGRLDPRKCEECG RLLFTYKQYILHRQGHSKQPGECWICSVHAANIRKHLLADHALDYNPSPYQCQQCQSTFD NYADLHAHAAEHFKSKPYECPICLKRFSQQGNLSCHLRIHSGVKPFVCNICNKTFRHSNS LRRHLRTVHSGMKIDMNAMRCQEIPINNNNNNN…	0.9	0.52	0.21	0.14	0.97	0.45	0.56	0.03	0.31	0.92	0.78	5
CLUSTER-12666.18207	PF05495//PF03811//PF01428//PF02892//PF01429//PF02176	zinc finger protein 852 [Drosophila mojavensis]||KRG01521.1 uncharacterized protein Dmoj_GI26630 [Drosophila mojavensis]	CHY zinc finger//InsA N-terminal domain//AN1-like Zinc finger//BED zinc finger//Methyl-CpG binding domain//TRAF-type zinc finger	406	GO:0006313	--	GO:0008270//GO:0003677	YKQYILHRQGHSKQPGECWICSVHAANIRKHLLADHALDYNPSPYQCQQCQSTFDNYADL HAHAAEHFKSKPYECPICLKRFSQQGNLSCHLRIHSGVKPFVCNICNKTFRHSNSLRRHL RTVHSGMKIDMNAMRCQEIPINNNNNNNGIDHHEHDNHQAANACVDRSAADQVTTEVNPF EIASDRKVNAPTQQSQEDAIKVSCCCSDSKSTSFHMISECPSPSMDIAPFAVSQGPL	0.93	0.02	0.28	0.02	0.97	0.11	0.4	0.03	0.19	0.97	0.65	3
CLUSTER-12666.21381	PF04662//PF14369//PF02664//PF03854//PF00097//PF01080//PF01763//PF16685//PF00451//PF01428//PF12678//PF00468//PF15750//PF12861//PF02932	E3 ubiquitin-protein ligase RNF126 [Pieris napi]	Luteovirus P0 protein//zinc-ribbon//S-Ribosylhomocysteinase (LuxS)//P-11 zinc finger//Zinc finger, C3HC4 type (RING finger)//Presenilin//Herpesvirus UL6 like//zinc RING finger of MSL2//Scorpion short toxin, BmKK2//AN1-like Zinc finger//RING-H2 zinc finger domain//Ribosomal protein L34//Ubiquitin-binding zinc-finger//Anaphase-promoting complex subunit 11 RING-H2 finger//Neurotransmitter-gated ion-…	3450	GO:0016485//GO:0006810//GO:0016032//GO:0006811//GO:0009372//GO:0006412//GO:0042254//GO:0051276//GO:0031145	GO:0005680//GO:0005576//GO:0005840	GO:0008270//GO:0061630//GO:0097602//GO:0043768//GO:0043130//GO:0003735//GO:0005506//GO:0004190//GO:0046872//GO:0003723//GO:0008200	KNFARHSTISPFITKNTFLAKSHRKTRIQVYSGRHLRVLYTDEVVLHIPSSTFSYVFRQS CTRLGQWAIGYVTDDARILQTIPQSRSLLQALIDGTNEGFYKYPDGKDISIDVSGAMNTL PMEHIEVSLEQYELYSDIGSNFETCKICAENEKDAFIEPCGHLICSHCLKGWLAKNAKTC PFCRDEIKGHHPVEIDKFNKENDEFVANPNGMNYATDSSTEDISGITAGTTRLRSDNKRL TDFEIC	0.96	0.03	0.15	0.15	0.0	0.87	0.3	0.01	0.46	0.07	0.87	2
CLUSTER-12666.24678	PF12861//PF12678//PF15750//PF16685//PF00097//PF03854	E3 ubiquitin-protein ligase RNF126 [Pieris napi]	Anaphase-promoting complex subunit 11 RING-H2 finger//RING-H2 zinc finger domain//Ubiquitin-binding zinc-finger//zinc RING finger of MSL2//Zinc finger, C3HC4 type (RING finger)//P-11 zinc finger	905	GO:0031145	GO:0005680	GO:0046872//GO:0003723//GO:0043130//GO:0097602//GO:0061630//GO:0008270	NLMDQELSGSSGTKSDNIDQPKTTMASETTSEHQLQANNTPDPVETSTTVEAPASRSQTP SHASRNRSSGSANYHNNSHHHRSSYPSISSNYNSRQMQVPFQIHLPTQASMTANTMHSSM SNSLLSGLSSGGNNKDSRWLTLEVCREFQRGKCTRSDQECKFAHPPSHVEINNGKVIACF DNLKGRCQRVDPPCKYLHPPQHLKDVLQQNGRNNLFLKSLAINMAAAAGNNGGSVVGATT MFADGTYGTTPFLNASNSAAGLGINGGAPATILHAVTPSSLASQLGYATASPSLATFISN STSPVTSNTGTPAAFMMLNPYVAAMPNSYGQLIRTAPAASYDQQQQQQQQAAMIAAQQQQ SMAAALLQSASLGTGGSQASIGSGQTGQFQAAA…	0.84	0.94	0.38	0.87	0.06	0.09	0.35	0.0	0.41	0.0	0.96	3
CLUSTER-12666.33411	PF02150//PF05876//PF03119//PF01096//PF09297//PF01396//PF01599	hypothetical protein GJ496_007946 [Pomphorhynchus laevis]	RNA polymerases M/15 Kd subunit//Phage terminase large subunit gpA, ATPase domain//NAD-dependent DNA ligase C4 zinc finger domain//Transcription factor S-II (TFIIS)//NADH pyrophosphatase zinc ribbon domain//Topoisomerase DNA binding C4 zinc finger//Ribosomal protein S27a	1390	GO:0006260//GO:0006265//GO:0042254//GO:0006412//GO:0006281//GO:0006351	GO:0005694//GO:0005840	GO:0003735//GO:0004519//GO:0003677//GO:0003911//GO:0046872//GO:0016887//GO:0005524//GO:0008270//GO:0016787//GO:0003676//GO:0003916	VATNVARERNDDKNNNTEAACRHIIQVNTHTHTDTHKHMFDCQAIPVTIFLWIPIKRDDV YNCINRAFRSYKTVVRGCEMYFKQPESMKSQPLTYRQMGNGHVNGPQCVVQRPDHRQYHQ QIDHKEEQQRHNLDAPSLHPIQSHHQIHNQQNIQNNQQLQLLQHRQQHQTNHHQQQQHPR DSSLLDSSSSGQSLVNSITDRAVGLTWPERNPRIDSDPRNRLRTSNVDSRHDVACVVCGD KSSGKHYGQYTCEGCKSFFKRSIRRNLTYTCRGNDDCRVDQHQRNQCQSCRLTKCLNKGM KRDSVQRGRVPVTLSQHRSIQNVPTCSLLSIQNGTPDDITTAINNPVTLVHASYSNVQSH SHLVNQTHNACTHGNYERSKLASHGFNSNGNNW…	0.68	0.29	0.21	0.48	0.07	0.55	0.31	0.03	0.49	0.37	0.62	2
CLUSTER-12666.33412	PF07975//PF02724//PF06467//PF02150	uncharacterized protein LOC127280652 [Leptopilina boulardi]	TFIIH C1-like domain//CDC45-like protein//MYM-type Zinc finger with FCS sequence motif//RNA polymerases M/15 Kd subunit	851	GO:0006281//GO:0006351//GO:0006270	--	GO:0008270	ETVMSWFPNQFKVFRSYKTVVRGCEMYFKQPESMKSQPLTYRQMGNGHVNGPQCVVQRPD HRQYHQQIDHKEEQQRHNLDAPSLHPIQSHHQIHNQQNIQNNQQLQLLQHRQQHQTNHHQ QQQHPRDSSLLDSSSSGQSLVNSITDRAVGLTWPERNPRIDSDPRNRLRTSNVDSRHDVA CVVCGDKSSGKHYGQYTCEGCKSFFKRSIRRNLTYTCRGNDDCRVDQHQRNQCQSCRLTK CLNKGMKRDSVQRGRVPVTLSQHRSIQNVPTCSLLSIQNGTPDDITTAINNPVTLVHASY SNVQSHSHLVNQTHNACTHGNYERSKLASHGFNSNGNNWTRCLYPDDGQTNCCFNPPTSF IGQPLSTIYENAARIMFRLVEWAQSIPPFAELP…	0.63	0.11	0.16	0.5	0.05	0.29	0.32	0.03	0.47	0.37	0.64	1
CLUSTER-12666.35650	PF01637//PF10278//PF00105//PF00439	hypothetical protein GJ496_006617 [Pomphorhynchus laevis]	ATPase domain predominantly from Archaea//Mediator of RNA pol II transcription subunit 19//Zinc finger, C4 type (two domains)//Bromodomain	5889	GO:0006355//GO:0006357	GO:0016592//GO:0005667	GO:0005515//GO:0043565//GO:0003700//GO:0005524//GO:0003712//GO:0008270	QTTNTLCRTKKPNRSQMKQQEQQQDTAVEHTADVTCTCSICYDNILQTPIGQFGILQNCD HVFCLTCIRYWRSGSQENRLRCPQCRTLSHLVVPSHRWFADEDEKRSIIDGYLQQLANRP CRFFRNGNRLCHFGDRCRYSHDIS	0.8	0.15	0.35	0.08	0.61	0.27	0.2	0.32	0.21	0.5	0.45	1
CLUSTER-12666.33597	PF02892	hypothetical protein GJ496_010882 [Pomphorhynchus laevis]	BED zinc finger	3966	--	--	GO:0003677	THSLNQLIKVTGLDISSSVMSARDDLPVFYGTPLLDDDDGELRLVTKQEIRQLSRPVRGA FTGGFSAGHYNTVSTLEGFSPQTFYSTKNQRASKFARQAPEDFMDEDDMSRYGIAPRRLT VRRERVESYVDEPAGVMVRSSMACKSDRYCLAYELMNSKLGWKQGKGIGPAVKLRQKHLE GTYPEEFADSTVEPDVVDVVIPTEKTDQKGLGYVGLDSAAIAEKKGRKMPSRNHAFGVGV LNDSDEEDMYQAFGEDSMENYDFECGPSPVANELLAVTHGGGIMRFTLVERLESVRLDDS FGTVSFERKRRFDDAHFDSKRVSAVQLEWDKQCQPVDVSLKKDMKTGLANRFTSSGSSVI KVDIDDKKDVQVEAAQAQMMGKLTRRVNEWFAD…	0.84	0.37	0.05	0.22	0.01	0.35	0.28	0.0	0.5	0.24	0.87	1
CLUSTER-12666.33596	--	unnamed protein product [Nippostrongylus brasiliensis]	--	332	--	--	--	MSMVDNHVTDGHGYSELFVAADDIDDNCFCPICRRVLRNPVQTSPCGHRFCKYCFQRANE VLQNPANKCPLDNEPVTSVFPDNAFQRVVMSLETACRAKELGCGHVCQLRHLENHLDECT VYPIPCGQGKCPLSFNRLQIEAHRAMCRHKENPCQY	0.93	0.45	0.23	0.21	0.07	0.54	0.2	0.06	0.48	0.24	0.76	2
CLUSTER-6479.0	PF03836//PF00642//PF02878//PF12659	unnamed protein product [Rotaria sp. Silwood1]	RasGAP C-terminus//Zinc finger C-x8-C-x5-C-x3-H type (and similar)//Phosphoglucomutase/phosphomannomutase, alpha/beta/alpha domain I//Telomere capping C-terminal wHTH	4792	GO:0016233//GO:0005975	GO:1990879	GO:0005515//GO:0046872//GO:0016868	SATMAKRTKKVGIVGKYGTRYGASLRKMVKKIEISQHAKYTCSFCGKTKMKRRAVGIWHC GSCMKTVAGGAWTYNTTSAVTVKSAIRRLKELKDQ	0.71	0.05	0.25	0.09	0.0	0.57	0.14	0.06	0.22	0.31	0.46	-
CLUSTER-12666.41218	PF00105	COUP transcription factor 2-like isoform X2 [Patella vulgata]	Zinc finger, C4 type (two domains)	2341	GO:0006355	GO:0005667	GO:0008270//GO:0043565//GO:0003700	MRGVKKKRKVGKVHPCPHCERSFTRPSKLQRHIDIIHDNEVLYQCEICKRDFTNKHHLKR HIGASHSSDGGSNRSFECQECNKTFARNANYVIHIKAVHEHFTKVTPEGAYKCKYCEDVF PKKKPLRVHLVDVHSVNVPLHRCP	0.95	0.03	0.23	0.31	0.0	0.33	0.1	0.06	0.43	0.25	0.77	1
CLUSTER-12666.16203	PF00105	hypothetical protein DNTS_008067 [Danionella translucida]	Zinc finger, C4 type (two domains)	1256	GO:0006355	GO:0005667	GO:0008270//GO:0003700//GO:0043565	RFWTVSFVHPYHCDLLQIATYFSSQPDLPKKLLENLKLRRESAEDLRSCRNALKMFGEQS CSHHDAYQKLDWYDEQKLRDCWSIKKDHSHARADCAGCIVYFLAESLQILAARSLDAAHD ISLQQILSMGYRIWSALAIEGLRAAIMLLVLAKIKTSLDDVKTVLTDIHLMVKSHTTKML DTYLVSFQMAVLGECIMDGVDVCFRYSEQFRYLIEDCLEISDSAVINAVLVPCLELLLSE HIMLRKLDRKKCYNAQDNGNSKRLSALTKFSKLKVSGKWIRSLLFSKISPYVRSVMSKIV YELALDDGVDWRCSSDLLDLAIANEKYAEEFFKAREFPDKIKLDDVSTDTFRQMLERMKK AMDVVNTSVVQRSCSNTSGISLAYISAWIAAAI…	0.66	0.42	0.11	0.15	0.62	0.68	0.64	0.38	0.41	0.47	0.63	4
CLUSTER-12666.6190	PF12678//PF16685//PF12861//PF03987//PF02891//PF00642//PF00097	hypothetical protein GJ496_009941 [Pomphorhynchus laevis]	RING-H2 zinc finger domain//zinc RING finger of MSL2//Anaphase-promoting complex subunit 11 RING-H2 finger//Autophagocytosis associated protein, active-site domain//MIZ/SP-RING zinc finger//Zinc finger C-x8-C-x5-C-x3-H type (and similar)//Zinc finger, C3HC4 type (RING finger)	433	GO:0031145	GO:0005680	GO:0097602//GO:0019787//GO:0008270//GO:0061630//GO:0046872	MKMSTTTATHVQDAGSLSESVRFTAMAPVNPSLQAFPSEDTLTSSCQSNLIAKCLLGDSV SLASHLQTTLPRAQTFVDDQANAGVMQPNTDHDWFEWCNDVRHLLQSSSASFSPNHFAVN EFDGVLPTRMPLTKPLDGGDVSESEKLVCMQVLQTPQHSLTCGCSASMPMDSLTISENIN DLLLSVPETSTKAVTSNHPSTDMIEWSSSMGSFNDTQQTSENYLIEGNSETQNGNLFFQP VSDFTLASLEQSNDTMNGQKCMQFFVDGLWAATCPQCCSDFQLTIPVTGQVITLVPNNGI PSDNQPCDQISISGSPGIEEDDYRHSREEKTQTEKCRYHGMRLIDPSKRTVETQKRKRCQ KVLNAYKKNAYDTQRNRKNYKVPSAVNKVADLF…	0.64	0.2	0.3	0.25	0.06	0.56	0.38	0.06	0.44	0.37	0.49	1
CLUSTER-12666.23323	PF07713//PF01585//PF02701	hypothetical protein GJ496_003075 [Pomphorhynchus laevis]	Protein of unknown function (DUF1604)//G-patch domain//Dof domain, zinc finger	2145	GO:0006355//GO:0006397	--	GO:0003676//GO:0003677	LSVHSEGCGSAPSVAMRHGCKRLITTSCLLFKTGRLQLFRSYTVTNNILLRRRRRDIALS GNLHLSRPASHKSPAMTELLKLPLAFPKLTVLDGAKHNWTEGASAFDTILVVSPAVDLVS KFSEKLAKPLMEYLQVHKGLEKGGPTLIVTSGLPTKKLIYSPTGRLDKEFDDVRGYRNAT LNGLELASSSGSKKVLLACCPCNRFPEAVSVSMHALLDFVYLPADVRTVDCQSRLDACAV LGFDHQAVIDKAKQVEVINEGKIVMKDIGGGEPEQATPIGVKYYVQKLFNSTDIHVSVVE SKDLVTQFPLLAAVDRATLGNEDHQGCLIKLEYNVGAPGVKETLFLVGKGITYDTGGADL KVGGAMIGMSNDKGGAATVAGFFQILSKIKPKN…	0.91	0.11	0.23	0.1	0.09	0.11	0.6	0.79	0.48	0.12	0.89	3
CLUSTER-12666.41828	PF15965//PF00097//PF11789//PF03145//PF02891//PF02176	hypothetical protein GJ496_012036 [Pomphorhynchus laevis]	TRAF-like zinc-finger//Zinc finger, C3HC4 type (RING finger)//Zinc-finger of the MIZ type in Nse subunit//Seven in absentia protein family//MIZ/SP-RING zinc finger//TRAF-type zinc finger	527	GO:0006511//GO:0007275	GO:0005737	GO:0046872//GO:0008270	NIRNLIGEGRYCKDNWVDSISATKESRLDGQVKFENAVDHIMPRWHSGDQRSRNMDINSR HRVCEVCGDSSSGRHYGVFSCDICRGFFKRSIRFPVDFKCMSENEQCQIDSNNRTRCQAC RFKRCLHV	0.79	0.33	0.34	0.34	0.4	0.31	0.21	0.07	0.46	0.48	0.51	1
CLUSTER-12666.24031	PF06689//PF02892//PF01780	60S ribosomal protein L37a [Clupea harengus]	ClpX C4-type zinc finger//BED zinc finger//Ribosomal L37ae protein family	382	GO:0006412//GO:0042254	GO:0005840	GO:0008270//GO:0003735//GO:0003677//GO:0046983	RDTGEHQVRQLRERKQQHAKSRSIDERKSYMRLCAGSLTIYMEKEALEKEALHECLFVYH ELAIISSIDSGPAMQLNGCGRNNAQRIQFGQRTINIGEPSPNVIASNLAWYHCPLPAVNK HPLLVNVKALVDALVTDALLNTAANVAAWKGHGEQDSVAATLANQGLINHLYQECHNRMM FHCFSQLMTSQAMRSRMLAATMSAASYSNQQVGVPVSVKRPMESMSHSSWSGVVANSRAE DIEFGMIAGVREFFEHPEGNDQLEPLDLSVSSNDRAMAHSEVGTVQEKHDFSGDDSIFRD TGHTAKRPRKTSPKRSATTNSSGIMYPESTPSPAVSTAPATSQPSRQQQHHSEHKCPYCP RSFPRLANLNRHMRTHTGEQPYVCHMCNRSFSI…	0.98	0.47	0.24	0.12	0.27	0.65	0.25	0.01	0.49	0.17	0.9	2
CLUSTER-12666.13572	PF06467//PF07975//PF02892//PF01096//PF05876//PF04032//PF01428//PF01844	uncharacterized protein LOC115226065 isoform X2 [Octopus sinensis]	MYM-type Zinc finger with FCS sequence motif//TFIIH C1-like domain//BED zinc finger//Transcription factor S-II (TFIIS)//Phage terminase large subunit gpA, ATPase domain//RNAse P Rpr2/Rpp21/SNM1 subunit domain//AN1-like Zinc finger//HNH endonuclease	459	GO:0006351//GO:0006281//GO:0006396	--	GO:0005524//GO:0003677//GO:0008270//GO:0004519//GO:0003676//GO:0016887	FGLLQSCDHVFCLTCIRRWRASSNNGELCNRVVKGCPQCRQTSDFVTPSPYWFENDEDKQ RIIKGYRERISQIDCVHFNHGNGDCPFAGRCFYRHRDESGSDVKLGDPGRQKAMNADGE	0.71	0.04	0.27	0.14	0.0	0.29	0.03	0.11	0.15	0.32	0.51	1
CLUSTER-12666.31411	PF02822//PF00320	--	Antistasin family//GATA zinc finger	3021	GO:0006355	--	GO:0004867//GO:0043565	MTSSSNKYSGGESGTGHSTSDFQFPMNSSGPAVDSKPPASGRQHGAGQSSLDSSTGGRNG VFHYRSTISPRSSSVSPRGANIYSAAGMLGTSAVSMFSNPAAVPMYSIPFGSTGSTIGVG GGTKQISGSLIRDNREKEKRELCELNDRFANYVERVRFLEALNKKLKLEADALKSRLGKN GDKIKNMYETELREARKLIDETMKNQKDLVLKTQRADDDGNRIRDRYEQLVKSSDDERLK MAHLSKELAENEATLCLLNRRVADLDEEAKRYKAESHALAQDLQRANSDLYHEAGMRIQL QNDKQSLEEELSFIKQIHAQEMEELKDMLSRDSTLDPSKFFQHELSSAIKDIRKEYDTLN QQQKQEMENWYRMKVTNAVQELQAKKLSETKHL…	0.51	0.58	0.14	0.08	0.02	0.88	0.56	0.3	0.48	0.63	0.49	4
CLUSTER-12666.14018	PF02892//PF00883//PF15965	hypothetical protein GJ496_010887 [Pomphorhynchus laevis]	BED zinc finger//Cytosol aminopeptidase family, catalytic domain//TRAF-like zinc-finger	2930	GO:0006508	--	GO:0070006//GO:0003677//GO:0008270	QLCRISQMSLSSSLLGFFVGSKTTVNCWFCNADQTVDREYKEWWRCSYCEQFNGFGEDGD YRNTVPGMHSCDGSSRCSTISSSVSSTLSLGSRDRSSAHRGSSSHSSSTDDLFCVSCLEK LALKVRQCATFIPINPDDNDFELAQYKSKLEEQYSLCPECEQRSSIEIERRNRYFMSVIK PYAQIGRHDRSGRSPLGHMPASTASVLRRRSTHCGGGTDAINDNLNNHCEWNRVSWTLRA GQCRVRPTVRRSWQIGVGRKVVLFCVALLLIL	0.69	0.19	0.28	0.27	0.34	0.65	0.23	0.15	0.47	0.28	0.51	2
CLUSTER-2782.0	PF00105	unnamed protein product, partial [Rotaria sp. Silwood1]	Zinc finger, C4 type (two domains)	530	GO:0006355	GO:0005667	GO:0008270//GO:0003700//GO:0043565	GEKPYKCRICGKAFSQSSNLITHTKKHSGVQPYTCSNCGQSFQRKMDLRRHIHMDARCLA SSNNHNNNNNNNNNNNNKNSNNNDSNGDYKTTQASINAKKKKKLMVNGRYDPIGYEIRCL DL	1.0	0.01	0.01	0.06	0.0	0.39	0.0	0.0	0.53	0.07	1.0	2
CLUSTER-12666.6880	PF05456//PF13637//PF13606//PF00023//PF12796//PF13857	LOW QUALITY PROTEIN: uncharacterized protein LOC117342492 [Pecten maximus]	Eukaryotic translation initiation factor 4E binding protein (EIF4EBP)//Ankyrin repeats (many copies)//Ankyrin repeat//Ankyrin repeat//Ankyrin repeats (3 copies)//Ankyrin repeats (many copies)	4304	GO:0045947	--	GO:0008190//GO:0005515	LNRTGFRTRLQEAHRPANIKDIHQLNMDNSAIGMASGDASELFKSLKSEAIQVCAYSQVL AFITCKICTAKFKDPRILPCGHTFCLKCIQDHLSKETG	0.93	0.02	0.23	0.27	0.0	0.31	0.27	0.06	0.42	0.26	0.73	1
CLUSTER-12666.18742	PF04810//PF14369	hypothetical protein GJ496_004631 [Pomphorhynchus laevis]	Sec23/Sec24 zinc finger//zinc-ribbon	2071	GO:0006888//GO:0006886	GO:0030127	GO:0008270//GO:0061630	SFKLSKQFQLIMGDLGNGLSRLAQTNENQARIKAIQDAFGPFGEKLVDPDRALVGEGILE KICKKQRKKRAFFLFSDILVYGKVVFSKAVKRYTGQMILKLEGLKVLSAPDSNDAKNAFN IFSAKKSFTVIAASPREKNDWLTHLDKCITFVNGIQLNGDRISEHSINNGNDEINPKEQA PLWVTDSSAPSCMTCNKRFSVINRRHHCRSCGKVVCGECSKGRHLIPNIANEPQRVCNMC KVRLSELDHADTLMPITRSESEDSTDDETQERPFRNNGSEIDRMSTFYGSVVMSPTDTPH MNINHSPITK	0.88	0.59	0.27	0.29	0.14	0.37	0.17	0.02	0.48	0.42	0.62	2
CLUSTER-12666.26196	PF00196//PF08290	hypothetical protein I4U23_007517 [Adineta vaga]	Bacterial regulatory proteins, luxR family//Hepatitis core protein, putative zinc finger	5021	GO:0006355	--	GO:0005198	LMTAICSSSGSTLTKTDFHILVSICSSIVYMFGKVKSQQQNENFVTACLRVEHCERRMLV LPKKKTYTGEEVTMQMVYEEVNKITERLKIFGYRCRTKKMRNCFYAGCDTNMEVLELLYP AKYPALSSDFSGDTFVRMLGTRSSLLENLLISKGIKGPCWLNVKVYNIAKTQVSWSTLEV QCHVSDVMVPEISDQIETPPPLTAVGLALGFGASQKNTNQLEVLCASLVLKKHFMLDKTS DLTSVHDKQFTVVCKRDDLQIPYDFGNYVNSQRDLNLTIMPSERALCSYILTRLQLLDPD IIIGHDLLRTGFDVLMQRIEANKIAFWSKLGRLRQTIIPRGTGQERNLTVGRLVVDVGIS ARELLQKCRSFDLEELSKHVLNARQPYLSPIEI…	0.52	0.67	0.19	0.39	0.36	0.57	0.55	0.36	0.54	0.3	0.55	5
CLUSTER-12666.28683	PF05191//PF02892//PF07655//PF05053//PF06397//PF01428	hypothetical protein HPB51_027703 [Rhipicephalus microplus]	Adenylate kinase, active site lid//BED zinc finger//Secretin N-terminal domain//Menin//Desulfoferrodoxin, N-terminal domain//AN1-like Zinc finger	658	GO:0009297//GO:0046034//GO:0006144	GO:0005634//GO:0019867	GO:0008270//GO:0005506//GO:0003677//GO:0004017	FVFSHRSDRPSLGSSNNIDDFSDHSNVKTDTFSAAVNATFREGSVSSNSSPGTYKNEAEL YNQDDSNSNINIPHINDSGTDIGAQIASVNQHPWGAGSSDATGVMGSNPGTDELKRLSSP IVPVGFTGQQPQHQPIDGQPRRHNALASVDNSVASRTNCPPFHARQLGSFKRYECGFCGK IVTNIQIHVRRHTNDKPYACDYCDKRFTNSGDLQIHTRIHTGEKPYGCPICGKSYRTIGN FNSHVKTHDNGERPHRCVLCNETFEQTRDWFSHLRSNHKFHQVPDSSRP	1.0	0.01	0.04	0.11	0.01	0.19	0.15	0.0	0.53	0.1	0.99	2
CLUSTER-12666.20100	PF00136//PF08996//PF12464//PF16326//PF03175	hypothetical protein GJ496_007939 [Pomphorhynchus laevis]	DNA polymerase family B//DNA Polymerase alpha zinc finger//Maltose acetyltransferase//ABC transporter C-terminal domain//DNA polymerase type B, organellar and viral	5144	GO:0006260//GO:0042967	GO:0042575	GO:0000166//GO:0003677//GO:0016407//GO:0003887	IFQTLKAMSARKQADRIGKAHRPHESETHGICNTYLKTGRCEFGMDCKYLHVEGLSFNKI ATSASTGTTQQSTIFKNEKLNARLTEIAQRLKNSSSAVNVASKDALSEKERRKAEKDLDD DRKPLTDRKQSPVEDKYPSKFHNKLTVTAKGKRSNRRGDVGEGSNKGMDKSESTSGKKST TDKVNKKRKLSPSRNNARPEGKRKKRADNDKKSIITPPRKRRSESRHDDRRRNRTQTYKK ARKKSSSSLSPSTSISNASSRHGYASRSRSAQLSTSSDRSSTISSSTCISSSSSSSSSSS SSSSSSERKKTVRRCLKHEDNVSSGKAKDGKNVVVSGKKQTAALADRASIHRLPAVQQNH VFSVEPPPTLSHQPSKIRLFHQQQQQPSVQIEK…	0.71	0.18	0.13	0.14	0.26	0.11	0.58	0.03	0.37	0.6	0.59	3
CLUSTER-12666.25012	PF07975//PF06220	unnamed protein product, partial [Adineta steineri]	TFIIH C1-like domain//U1 zinc finger	5028	GO:0006281	--	GO:0008270	KVCLISLNCREKNNTTPRHKIICVISLTFIRMQISIDAYSDNGIFHGRNSSRCISIVAML ILLILMVANTTAEVIIVNSQNTSLYKFLSSSANFGAEFDDDGIIGSLTVASPIEGCSNIS KPSGDEPINIILIRRSSGAINCPFDMKVFNAQLANYNAVVIYNDLGDDLLTMQSSGRMPK DSINIPSVFVGLKTGRALMNFAKLNGSSSDEMYYILLRPDDTHGLKFYLIPFITVLILTV MLLIVIMTCRYCLRFKKERANRLPKSALKRIPVKRFSKADGYDMCAICLDDYIEGVKIRI LPCGHVYHTKCIDPWLLNSKRTCPICKRRVIRTPYDEVDADEEEDESDSETTPLLNVQDV ANNPDGDDRMIDPGTGVHGLVHIWRPSATLNPD…	0.53	0.82	0.34	0.42	0.27	0.49	0.52	0.4	0.34	0.0	0.75	3
CLUSTER-12666.35924	PF00642	hypothetical protein GJ496_008742 [Pomphorhynchus laevis]	Zinc finger C-x8-C-x5-C-x3-H type (and similar)	2123	--	--	GO:0046872	QTTNTVGLCEFRVVHFVFEIYIMTAYPVSQNSRTHEDAVCESNRCPKCKRLDKHKRSIQC GSCGEWYHLSCVGWTMSQAELLLRWLCSACHGVPQPSVGSGVNLDIDIETYITKCWSSIR ILLEIPKRALTPFVDAYEKALGEAVE	0.8	0.09	0.44	0.39	0.54	0.28	0.26	0.22	0.33	0.46	0.49	1
CLUSTER-12666.6438	PF12678	hypothetical protein GJ496_002064 [Pomphorhynchus laevis]	RING-H2 zinc finger domain	716	--	--	GO:0008270	QYSRKRCDEQCDAFGFSCKRRSHLLPSQLYQPNPYCSDSLPCVQSLLPVVANPINVVSPS ENQTTHKCEYCDRKFNNRGNLLTHVRIHTGEHPYKCDFCQQKFVQSSHLRAHLRVHSSEQ PYKCDYCEKRFTRLGALRVHLRIHTGEKPYRCEFCDQRFVQSSHLQAHIRIHTGEQPYKC EYCEKRFKRSGALRV	1.0	0.0	0.0	0.02	0.0	0.45	0.0	0.0	0.53	0.0	1.0	2
CLUSTER-12666.10115	PF02207	hypothetical protein GJ496_003669 [Pomphorhynchus laevis]	Putative zinc finger in N-recognin (UBR box)	630	--	--	GO:0008270	GMDECAICFCIVSGTSSSIANFDCSVCHKKFHKHCLYSWFRSSNTDRCPMCRSEFRN	0.82	0.03	0.19	0.16	0.01	0.25	0.54	0.05	0.2	0.45	0.49	1
CLUSTER-12666.19109	PF01155//PF02892//PF04810//PF01428//PF00346//PF02701//PF07448	B-cell CLL/lymphoma 6 member B protein-like isoform X2 [Portunus trituberculatus]	Hydrogenase/urease nickel incorporation, metallochaperone, hypA//BED zinc finger//Sec23/Sec24 zinc finger//AN1-like Zinc finger//Respiratory-chain NADH dehydrogenase, 49 Kd subunit//Dof domain, zinc finger//Secreted phosphoprotein 24 (Spp-24) cystatin-like domain	587	GO:0046849//GO:0006888//GO:0006886//GO:0051604//GO:0006355	GO:0030127//GO:0005576	GO:0016651//GO:0016151//GO:0008270//GO:0048038//GO:0051287//GO:0003677	WSITHLSTRNTASIEHRQSYIFDRKMSDSPRSASNEPMSNVAFTSEVRSNQLHPPALLTA SARAMKSVIDEVLSMPDHAPGFLPPTHRNEADQHQQSVIASSPVPGRTPPQQPSDQELSD ACAEFETQMWMEMIETDTQMQECEHFMLLENARANGLLYDENAYFSMWVPGQGYVNEEDQ HLNQHQQQPQLQQQQQQQQQQQHQLNTYSEGTSDAYQHVSPLDQATTVDHTSNGCGPAVQ LPASGHTIRHQYQNGNASSSSSSHDATNGLTDLRNGDDQLVKSQLNANAKSYYPEHIRRK NGSSPQ	0.56	0.11	0.26	0.83	0.54	0.31	0.43	0.24	0.41	0.43	0.49	2
CLUSTER-12666.20806	PF00097//PF12906//PF02146//PF15750//PF12678//PF12861	PREDICTED: E3 ubiquitin-protein ligase listerin-like [Priapulus caudatus]	Zinc finger, C3HC4 type (RING finger)//RING-variant domain//Sir2 family//Ubiquitin-binding zinc-finger//RING-H2 zinc finger domain//Anaphase-promoting complex subunit 11 RING-H2 finger	543	GO:0031145	GO:0005680	GO:0097602//GO:0043130//GO:0046872//GO:0008270//GO:0070403//GO:0061630	YMELRQLSRFHGDSIAHVSDLSDGDHSEGEEGFAAVVDYPDSDSWHGGQGPMVWGTFAAG TGSSVVLPQLMTAPQVQPTPHILMSWTPVCRQCGDGHDGFACSYNTGHITCTCCRASMPD RRLILRNTDKYQDCSSCQRYFCNMYFSEGCAC	0.88	0.11	0.3	0.34	0.03	0.37	0.1	0.11	0.44	0.32	0.61	1
CLUSTER-12666.15285	PF06467	hypothetical protein GJ496_005833 [Pomphorhynchus laevis]	MYM-type Zinc finger with FCS sequence motif	2232	--	--	GO:0008270	SNNKHNIHIVMQNRTESLYDMLMLPPEPLATDDCNKTINCYCHFSGFLDGKLTIEELNEK LATECTSTCEDDQEDLTNIRRWNPIISSLSQLEKEIEMDDAVTMEKRRTNIGKLVNACSA TVPIDILKQTLQFETLSRSGLMPSKDTMLQKTIKIKTRLFFKQQKFNLFREESEGYAKLV VALFHPNVGQEDFLQLQSTISSLIGFFHLDPHRVFDVILEAAENQSEYTDVYCKLLGAFS ANTIHLSQIIGFKFKTYATEHIPTPTRLYVSAAMLLSRNMLSLEHVLSQLSSPGSDLSIT PPVNDPQLITEHSVGDDAESKMNVDSQASPENQLISFLTELVKHGDVDSITGLVNRFPRF EPFRQHPKVAFTLCQRISDMIQHLYKSYTMLPQ…	0.8	0.51	0.19	0.16	0.54	0.15	0.56	0.01	0.47	0.67	0.69	5
CLUSTER-12666.41253	PF06221	hypothetical protein GJ496_006053, partial [Pomphorhynchus laevis]	Putative zinc finger motif, C2HC5-type	458	GO:0006355	GO:0005634	GO:0008270	AQVRIRYESFQNRSISMSSAKSTDELLCELCGHVFSAKDKLKDHDRINTLGGPFTCGYCG ETFAMRCIYNQHKMSHSLECRYCDKSKRSLSLLIVHERKHNGSRPFTCRICKAAFKQKCH LTRHRSRKNHDHSRSPDKHGKVKKTRTMKQRKADDRKRSSNRQKELEETGSSEQEEEEEE EDNDLIALDQTEQYEQTISLEGKEDKRKRQRGKIRDESLYCHLCGLLCGPESALESHLDD HQEKASRLH	0.78	0.15	0.2	0.35	0.04	0.32	0.24	0.05	0.46	0.33	0.64	1
CLUSTER-12666.24495	PF03119	THO complex subunit 2 [Lingula anatina]	NAD-dependent DNA ligase C4 zinc finger domain	4665	GO:0006260//GO:0006281	--	GO:0003911	HEIPTEPNEYFMAGNDNSMLTRQSDIVMESDGNKTGASMLVEQDDANNRRCDNNDCREGT EKHQNNEKMTSGDDEGFSSSSNNEAASMIKPTRKNQITKRITECPEEFDDTMSIHVITRS SYSMSDHMESQSNDQDDSNRQSTDSSTTGEESSTSTDQDRIQDSGADFELIDDFELEEEE KEEEDNIECMTTAAGNDRDRNSDEDEYLMTLCDVLSDSSKKHFCNNMVVIFHAEFERLFN RHFPDQWVLVPYISDFIFTGEVYQGVEISKVRFQCKKCKRCWTSLRGQLNYYFQVGMLCF RLSKQTCTLCNVVTEPMCYPEEICRMIRNIFCEAANTLYPMVNIPPNIRVNPCLRPGNPR PGTARQQNVIVMVGGRRNEACPTQFIDLSGTTP…	0.74	0.18	0.34	0.34	0.43	0.3	0.37	0.24	0.35	0.47	0.48	-
CLUSTER-12666.11960	PF08496//PF00558//PF04583//PF01056//PF02701	unnamed protein product [Adineta ricciae]||CAF1399352.1 unnamed protein product [Adineta ricciae]	Peptidase family S49 N-terminal//Vpu protein//Baculoviridae p74 conserved region//Myc amino-terminal region//Dof domain, zinc finger	2876	GO:0006812//GO:0019058//GO:0019076//GO:0006355//GO:0032801	GO:0005886//GO:0005667//GO:0033644	GO:0005261//GO:0003700//GO:0004252//GO:0003677	DHIQPDGTTVWRYDGYHDCEICKQDVRTKDKRLYGIQKSCDHVFCFGCLKSWRMENKDNV DLRFQCPSCKKISKLVLPSSVHPCLVNRRMHFELYKMNGGSNFNA	0.75	0.05	0.29	0.2	0.0	0.3	0.04	0.14	0.19	0.32	0.52	1
CLUSTER-12666.15492	PF00105	hypothetical protein GJ496_004913 [Pomphorhynchus laevis]	Zinc finger, C4 type (two domains)	503	GO:0006355	GO:0005667	GO:0008270//GO:0043565//GO:0003700	KKSSNSSQLSNDWSSSSSNTKERPNHRDMSMSDYARNNPLGFHPNILCDGCDLRIYGLRH HCTQCPDYDLCGECHAKNKHYYHKLQPILPPKNEDEDESES	0.88	0.12	0.23	0.32	0.0	0.31	0.2	0.07	0.44	0.32	0.65	1
CLUSTER-12666.23375	PF00097//PF07975//PF01155//PF12678	hypothetical protein I4U23_026811 [Adineta vaga]	Zinc finger, C3HC4 type (RING finger)//TFIIH C1-like domain//Hydrogenase/urease nickel incorporation, metallochaperone, hypA//RING-H2 zinc finger domain	350	GO:0051604//GO:0006281	--	GO:0046872//GO:0016151//GO:0008270	NLSNSQSNEDCLKNISPGNMSLPSCAVCTDSLSGDQDNGEVVVTPCGHLFHWICIDHWFQ SAKKRSCPTCRTDVCPAKLIRGVQLDVAKDERGRIIRPSRQEESKTSGLSCFISLANDLR RVRSELASTGKILEQHTTKLEKDARQTQNRLIRSCLETLQEKASLRDTAMRLETTQRKLK ETVEINERLKRSDQILSLVRRGMTGPSELTYLLATIVCKASTCISARRMSLFLSREIAEK QKNASLKRTLESEDDPTSTPEFRWPSNTSFRRQEDNEHNGPTLTSPILSALNSSLVRGLM DLTQSPRTPIISPLSNVSLIRRTFDLNESSTSIDDLSPVPVPPKLFKQMSRSAKGYDGMG GSEVVRRFSNKKDQHSAGLCEFQTKGFHLYLCY…	0.63	0.04	0.14	0.23	0.49	0.13	0.55	0.06	0.4	0.47	0.61	2
CLUSTER-12666.26487	PF00569	sequestosome-1 [Brienomyrus brachyistius]	Zinc finger, ZZ type	304	--	--	GO:0008270	QEKVKMGPKFGGALEKCSRCGKTVYAAEKIGACSSQWHKACFRCKTCNTMLTLGTYKDQD GEIYCKGCFQDKLLPHDRNRKQAEEDMKAGRS	0.99	0.1	0.24	0.28	0.3	0.31	0.16	0.05	0.47	0.31	0.77	1
CLUSTER-12666.22481	PF00097//PF12906//PF12678//PF12861	hypothetical protein GJ496_005933 [Pomphorhynchus laevis]	Zinc finger, C3HC4 type (RING finger)//RING-variant domain//RING-H2 zinc finger domain//Anaphase-promoting complex subunit 11 RING-H2 finger	1776	GO:0031145	GO:0005680	GO:0097602//GO:0008270//GO:0046872//GO:0061630	ISTALRSGKKECPACRRKLISKRSLRRDLTIDRLIECLYPCRQQYEQFQDDVTKSMFKHA TSAVSAKHRVHATPDNQSGPECSSSSISKLGSTP	0.78	0.02	0.27	0.34	0.0	0.31	0.01	0.11	0.44	0.3	0.61	1
CLUSTER-12666.25763	PF01258	hypothetical protein GJ496_007882 [Pomphorhynchus laevis]	Prokaryotic dksA/traR C4-type zinc finger	616	--	--	GO:0008270	GMETNLFNQQQFTTAIFPLQPERRFTEGSLKCVEHMLVLETMYSAGRECVNCGSHRTNLW RQDHHGNYLCNICGVYSQMREDTRAATQPVSNIDSDAPASNSVPSPSSSSAATSITPVDA NESYRCWHGSEVRTRADSEETIVDIESYCGQMPTCSSPQRTSPAASATITTTASSSSSSS TIVDSSRTIKNQPIYYAANSTCAELNMQLNRKDHGLKREAVTLPRESVLVPLDRGPKIVT KRRNLQCTNCATLETTLWRKDDHGDPVCNACGLYYRLHKVKRPLSMKKDEIKIRRRMEKF NRPVQQPYQHLHQQPHQQPYQQPHQQPYQQPHQQHQQSQQLHQQPQQHPHQQPQQPKQQP HQQTQQQPQQQPQQQPHRQPHQQPPYQQPQQLP…	0.91	0.06	0.02	0.08	0.01	0.23	0.36	0.0	0.49	0.13	0.96	1
CLUSTER-12666.9508	PF01396	E3 ubiquitin-protein ligase RING2-A [Fasciolopsis buski]	Topoisomerase DNA binding C4 zinc finger	1020	GO:0006265	GO:0005694	GO:0003916//GO:0003677	FLGDNLIHVGLASIGVDEMTGSDHLMNSSPTSDNSQTDSAEFCGRCPICLESISRLIRSV GMYSTVCGHVVCGNCLNGVLRTSRCHVCRRTILTRRDVHRLYL	0.77	0.16	0.16	0.34	0.0	0.3	0.12	0.03	0.47	0.3	0.71	1
CLUSTER-12666.179	PF00320//PF01873	GATA-binding factor A [Eumeta japonica]	GATA zinc finger//Domain found in IF2B/IF5	2252	GO:0006355//GO:0006446//GO:0006413	GO:0005840	GO:0003743//GO:0043565	HFNRGSEGTDTGTSRVYETTVVTITDALEIAVNMNSHQLWALLGLSEDPYQCQYCQQIFC TPYYRKKHMERSLAGSFECGICHQVFERKCVLEAHKKTHSTTCTYCGKETIGIGSLIVHL RTHTGEKPYICPTCGKGYAQKCSLNTHQKTHDKDEC	1.0	0.13	0.03	0.12	0.0	0.32	0.06	0.0	0.5	0.08	0.99	1
CLUSTER-12666.27770	PF03854//PF00097//PF13085	E3 ubiquitin-protein ligase complex slx8-rfp subunit slx8-like [Chrysoperla carnea]	P-11 zinc finger//Zinc finger, C3HC4 type (RING finger)//2Fe-2S iron-sulfur cluster binding domain	447	GO:0006118	--	GO:0009055//GO:0046872//GO:0003723//GO:0051536//GO:0008270	LELEQLKCSRIDHEEKRRKIEAIVDTVGLKNPQLTRSAKLLLLQFYIDNPVAAVTDGAIL AAKKSTIPDDDSSSDEEDAGKDVAIGSTPGLAEYYRYLTERPPYGIDLLLCFVQACTDPA CVRRAFERMAGQIGSADVSVWVEWVKFEMRCSWVGKARMGNVQTVYRRALNSLGKGEQVI EFSEQFAELTSSSNGQQHYTNIC	0.56	0.16	0.31	0.22	0.04	0.3	0.16	0.13	0.25	0.39	0.46	-
CLUSTER-12666.24237	PF11427//PF00471//PF10588//PF01428//PF02892//PF07975	zinc finger protein 431-like isoform X1 [Centruroides sculpturatus]||XP_023210104.1 zinc finger protein 431-like isoform X1 [Centruroides sculpturatus]	Tc3 transposase//Ribosomal protein L33//NADH-ubiquinone oxidoreductase-G iron-sulfur binding region//AN1-like Zinc finger//BED zinc finger//TFIIH C1-like domain	1220	GO:0042254//GO:0006412//GO:0006281	GO:0005840	GO:0016491//GO:0003735//GO:0008270//GO:0003677	SVYTQRIKPLASKMMVQEGISCEECESAESTVRCVNCVISYCQQCFDAIHSHRVFKSHEF QVLHKPQDHCEICVHRKLCSVSFTPDRIDMSGIKISSVITQPEQIHERSRTEDLNEIEEF FKQICDIIQCTRSLALASVARKWEERKALLKGLKQKAGLLSAHSNERICRCKEVMLALKN AEEAVNAQSDVSDLVVRITVPSTSQVTAWLTQYIQNIQMDPALPASDLLNNHRDAVDMGK DSLIPDVDLSCIKASSVEYLESSLSTLSTGILTVPNGSVGPGYDTDARVCQYCEEIASSH VLERIMQSDDPQAILIHKLARYAGLGKGSEVKLIDCISPSAILLGVVSRNGCKHDGKLPL KYYSCGTVNSVMLEVMNMCIHDNVEVLLLLNVA…	0.74	0.49	0.18	0.22	0.21	0.24	0.46	0.01	0.5	0.67	0.62	2
CLUSTER-12666.30776	--	hypothetical protein GJ496_006894 [Pomphorhynchus laevis]	--	668	--	--	--	GIQLNGDRISEHSINNGNDEINPKEQAPLWVTDSSAPSCMTCNKRFSVINRRHHCRSCGK VVCGECSKGRHLIPNIANEPQRVCNMCKVRLSELDHADTLMPITRSESEDSTDDETQERP FRNNGSEIDRMSTFYGSVVMSPTDT	0.94	0.63	0.29	0.26	0.19	0.41	0.12	0.02	0.47	0.4	0.64	2
CLUSTER-12666.27275	PF16685//PF00097	unnamed protein product, partial [Rotaria magnacalcarata]||CAF5211301.1 unnamed protein product [Rotaria magnacalcarata]	zinc RING finger of MSL2//Zinc finger, C3HC4 type (RING finger)	730	--	--	GO:0046872//GO:0061630	FFVVVCLDESPTVERARNTIYTYCERVEAIERRSMAMQDPMEEAPPQKKSRLPTLDSEHR FDNPYNRTSENSRILDTSTVGLTSPAQPRFERPESAGPVRPASSSISNLLSPFDRACVSD DFSPTKQTPRYSMSMPNHNNNLGNVQMIQNNKNNNNLTNKTNNFIIRNNSTDNSFDRMFS PLSDHIQSNHHSQQQQQQDPQNHLKMFDVHLQRQSQQQQHQQQQQANLPGQQTSPHHFGN VNGGLFAPDKTTTMNGFVSSSPSNNPATPTTTTTTMMMMDNGCSASAMQIPCSSPSSSSA YGYPQQRQHSMQSAVNGTSLDDGNMMMMMRGFGTQTMRTSTPRRISEKQQSMVCSSQIEQ PRQMSGSSFAMDQPTPTSGLVGTNSGDFLQMNH…	0.99	0.89	0.16	0.08	0.75	0.99	0.51	0.0	0.68	0.48	0.98	5
CLUSTER-12666.27721	PF08534//PF00578//PF00981	unnamed protein product [Adineta steineri]||CAF1078775.1 unnamed protein product [Adineta steineri]||CAF1079216.1 unnamed protein product [Adineta steineri]||CAF1405977.1 unnamed protein product [Adineta steineri]||CAF3701329.1 unnamed protein product [Adineta steineri]	Redoxin//AhpC/TSA family//Rotavirus RNA-binding Protein 53 (NS53)	355	--	--	GO:0016209//GO:0003723//GO:0016491	SAHWCPPCKQFTPKLVDFYKAHSKNQSFEVVFVSSDYDEKSSASYYEEMPWLQLDFANED LRSSLVEKFDVTGIPSLPIVEVSSGKTVNKHGRHGVMQNDAAQFPWLEEVAAEK	0.75	0.15	0.34	0.33	0.29	0.31	0.36	0.21	0.29	0.43	0.49	-
CLUSTER-12666.41853	PF00105	predicted protein [Nematostella vectensis]	Zinc finger, C4 type (two domains)	823	GO:0006355	GO:0005667	GO:0008270//GO:0003700//GO:0043565	TSKAEIYKSIALPLDEWNNFEFFLSLMRHKLYKMTEEFPLSCVQQTPTETTPQTTVSPGD QKPLRKRSCSALDIQNLIGESRYCKDNRADSISATKESRLDGQVKFENAVDHIMPRWHSG DQRSRNMDINSRHRVCEVCGDSSSGRHYGVFSCDGCRCFFKRTIRCPVDFKCINENEQCQ IDFNNRTRCQACRFKRCLQVGMLKEAVQEPRTPAGELIDKQRKRKADDCDQKLSIHEFSQ PVNHKIPRLQSRHSSQLCSTGPESHEFFPCPS	0.74	0.23	0.26	0.35	0.34	0.28	0.44	0.08	0.44	0.48	0.5	-
CLUSTER-12666.8225	PF00097//PF14369//PF12861//PF12678	uncharacterized protein LOC126266576 [Aethina tumida]	Zinc finger, C3HC4 type (RING finger)//zinc-ribbon//Anaphase-promoting complex subunit 11 RING-H2 finger//RING-H2 zinc finger domain	1322	GO:0031145	GO:0005680	GO:0097602//GO:0008270//GO:0061630//GO:0046872	LTIMYPSNASRKHRRYNLNEYIYMYMIFAYKMESYNKCCHHYHLRRGVKFPNRPISKDVV CPICLEEVDKTDCQKIGMLAICGHLFCHSCLLKWAESWASNGKLKCPYCRQVSPSICFSA DEAMDKESRVYHMARQLCTIENQRLMEQKLEAYFEGLESNQFDVYYEQDN	0.98	0.01	0.11	0.21	0.0	0.23	0.47	0.01	0.43	0.23	0.83	1
CLUSTER-12666.4080	PF00971//PF00041//PF09776//PF00804//PF00622//PF16656//PF00097	hypothetical protein LOTGIDRAFT_215734 [Lottia gigantea]||ESO94244.1 hypothetical protein LOTGIDRAFT_215734 [Lottia gigantea]	EIAV coat protein, gp90//Fibronectin type III domain//Mitochondrial ribosomal protein L55//Syntaxin//SPRY domain//Purple acid Phosphatase, N-terminal domain//Zinc finger, C3HC4 type (RING finger)	3898	GO:0019497//GO:0042254//GO:0006771	GO:0016020//GO:0019031//GO:0005840//GO:0005762	GO:0003735//GO:0003993//GO:0046872//GO:0005515//GO:0005198	HLKLRAAFVVKRMDAELTCPTCDCYFTKPVLLMCGHSMCTACIRHNPATVPSQGDVEKPL SCSELSTSEQHDNGRCQKSDGSIIARLYESSLSLVSPSEISFNSTDSGLSSNTSHAVGIG WEDSNVGRVRVKCAVCGQCTLIEDARRPPINHLLEKLVTLNSVGHKNSSQSLEMDQTHHG CDLCESSLDAGCGAELAVVYCFQCSVKYCEQCLLSFHPKRGPLANHMLKRLMTPTSGSET PFPDSSLQANVREGTRTVKASQNRDSPHCGCCSGTPISRQEVKQNKSDLSKCLHSLTTKV KQATDWVSSSRMHLQSQEISAQTLKSKIETGMDALINVMMEKKWQMLSTIDRELELLLRP AKQAVEDEASRVVRSTHLLKLCLEALKENDGNH…	0.78	0.62	0.37	0.27	0.47	0.33	0.42	0.03	0.45	0.64	0.62	3
CLUSTER-12666.22049	PF01363	zinc finger FYVE domain-containing protein 1 [Caerostris extrusa]	FYVE zinc finger	4252	--	--	GO:0046872	MTLDMGIHLLFYGIYFGILGRDFSEIYTEKVATQIGFYSAKGLPSRRLNNDLCALCNNPI IEFDNEKALIEKTCRITCGHTFHEFCIRGWYIVGKKEICPYCHEKINSKQMVRTIWDKPH LFYGNFLDWLRYLIAWQPLILVVIRSIYNVLHLQ	0.66	0.17	0.28	0.19	0.01	0.33	0.19	0.05	0.12	0.39	0.46	-
CLUSTER-12666.41163	PF07936//PF02891	hypothetical protein GJ496_006275 [Pomphorhynchus laevis]	Potassium-channel blocking toxin//MIZ/SP-RING zinc finger	990	GO:0006810	GO:0042151	GO:0008200//GO:0090729//GO:0008270	IESSDSSAIPVYIKMHCDLQPLYELFWMSNRSFGKEGDLDTTWLPIPIQIFLWRQSSPFI RKKFAKLVEPSAVSFERVVVQNIFHGLSPSLSDALEQTPRWDFVSAALPHIMHACAAVIE ARLNSAGRKIIQSKRRMIPPGRMTDASMKAGNNIRNSEGILFDKFETKLLYAMHWVLIDA TSECDPDKLSNPTLPLSTVQLFVYLFSPVISQLNLEDFDDVRLRAAAEKLWEPLMKHSTP SHVATLSRLVRPSVNMAFAQRNKNRISCMTSSKTCRKVRSSDMKRRKHSAGPMHEDRNSL QSSVVFREQEVRKTYHLTLESIPSDLATAPLAHMNSLIEDANIELQLSDERKDANGVVLR DIQEKNGYENQGSFEIRCNPRYATVLDVAVMRA…	0.56	0.62	0.05	0.07	0.4	0.92	0.68	0.29	0.71	0.73	0.62	6
CLUSTER-12666.20071	PF04163//PF00097//PF02891//PF16685//PF01396//PF12678//PF11789	hypothetical protein GJ496_003659 [Pomphorhynchus laevis]	Tht1-like nuclear fusion protein//Zinc finger, C3HC4 type (RING finger)//MIZ/SP-RING zinc finger//zinc RING finger of MSL2//Topoisomerase DNA binding C4 zinc finger//RING-H2 zinc finger domain//Zinc-finger of the MIZ type in Nse subunit	929	GO:0006265//GO:0000742//GO:0048288	GO:0005694	GO:0046872//GO:0003916//GO:0061630//GO:0003677//GO:0008270	KSPFSSIWQHCFYCELNFKDRGMSKHHCRDCGGVFCQGCLQIRDHVIVEESEKLSIKRSQ KLKLCKKCLMKSKYNVIDDMKGRVKKVTFDIVEGESRDEYVLVDKSDVPNIPIVTTTSTR STFEAAKGIFETIGSVGRIPLNIIKEGVRPAYWRPDKDCIECSVCGVPFSRREPRVEIHH CRNCGTGVCDDCSRQRMPIPERDWLTQVRICDRCASDSMQYTNDN	0.92	0.13	0.31	0.32	0.11	0.37	0.16	0.15	0.45	0.35	0.67	1
CLUSTER-12666.9346	PF08290	uncharacterized protein DEA37_0010186 [Paragonimus westermani]	Hepatitis core protein, putative zinc finger	371	--	--	GO:0005198	YQTTNTMATDDFFELTEYDLQRTPQPLLTASQNAIVDVDKLRSEFTCPICLDLMKNTMTT KECLHRFCSECIITALRSGNKECPACRKKLISKRSLRPDHVFDAFIQRLYTSRLQTVDED QKNDGDDDNGMLSCEKKVDDVTDKKKSDKTIGPVAGKKRPYACTEIERDFEIICLPHPDQ EGEVRHIFSQRKITARHLSMFLHIRSGASSLPATSSMANSNPARVSSESDKNHHFNFDNT LFSDTDFYHLYIEKQDTWNQSAPESAEGSNEQFIRLPADIPLVDVVAAYGSRLDAGKSGP LNVYYKQNQ	0.98	0.71	0.18	0.18	0.07	0.5	0.11	0.0	0.51	0.35	0.83	3
CLUSTER-503.0	PF00105	hypothetical protein GJ496_004913 [Pomphorhynchus laevis]	Zinc finger, C4 type (two domains)	2383	GO:0006355	GO:0005667	GO:0008270//GO:0043565//GO:0003700	NNRKRLRKIVTINDNQFEIMDKKSTSEAIFVVREHMKLNRLTDSNMHLIFIDMRKAFDGI PRKVIEWYRTRMSEHMIR	0.66	0.05	0.17	0.03	0.0	0.15	0.01	0.02	0.02	0.34	0.48	-
CLUSTER-12666.17986	PF04647//PF04277//PF06305//PF00564//PF03839//PF01363//PF00569	PREDICTED: sequestosome-1 [Gekko japonicus]	Accessory gene regulator B//Oxaloacetate decarboxylase, gamma chain//Lipopolysaccharide assembly protein A domain//PB1 domain//Translocation protein Sec62//FYVE zinc finger//Zinc finger, ZZ type	1928	GO:0009372//GO:0036376//GO:0015031//GO:0006814	GO:0030176//GO:0016020	GO:0015081//GO:0008270//GO:0005515//GO:0046872//GO:0008233	THQVRILFNFNLSVVKVMMIGNENGGHELVFDCSSLIFPDLGPIKVKKEGKVVVNLLTCD QDQCVKKVKDLKHPRKIYNGNSILHYAIRYQNTILVRALLSRLYTETDRKEFADSKKSNG RKNNVLHKHISQEEEEEGEEGDESNSGTSADASTESRGSNRGEKQTNEKNLLTFRNEQGL SALEVCMVMSKGRTSKEIAGLLISAGADPVTTDDNNRSLLHICAFYDHVLNLTWLMRYFN VTEKDRFGLAPIHMAAWNGSVEAVRILITKWECNADLVDGQGRTSLHYAARQGHNTVIQA LILNGAAPDHQDSQGDTALHVAAQQGYNQSVSCLIEHNACPLIRNNHGLNALHTMAAFGH LAMLNMVLGISLERYSKKELFEDNGKGIFHLLF…	0.83	0.89	0.11	0.26	0.07	0.92	0.55	0.02	0.57	0.03	0.92	4
CLUSTER-12666.45487	--	LOW QUALITY PROTEIN: SCAN domain-containing protein 3-like [Ciona intestinalis]	--	649	--	--	--	NESTYVANCSQLLVYVKYIWVDDFKEEFLLCKPLETTTNGVCSFPENHDIPWGNVCGVCT DRTPAMLGC	0.99	0.0	0.17	0.0	0.0	0.05	0.0	0.01	0.06	1.0	0.41	1
CLUSTER-12666.34231	PF07503//PF07653//PF01530//PF00621//PF00018	unnamed protein product, partial [Candidula unifasciata]	HypF finger//Variant SH3 domain//Zinc finger, C2HC type//RhoGEF domain//SH3 domain	2973	GO:0006355//GO:0043087	GO:0005634	GO:0005515//GO:0005085//GO:0008270	VEAERMSTKPVEYAVVVDEFVSMNENQLTLMRGEIVKITARLGDWATGILCDKEGIFPLS CVDILHGWNPVECRKKHEQNGSPEVDFDYLSISSIKGSKKYLNYPIPPKESGISMQLKNP SKVQATNPFVSTLSRNVNSHNNNPFDILTSDFFDVDATVRNDLPENQQPVQQLIPESTQQ ASDINQNLKSVDFDKETALSNLNRTFLGSPEVDFDDLSISSIKGSKKYPNCPIPPESTQQ TSDINQNLKSVDFDKETALSNLNLKQESELMDLNDEDFLYHSIDDLAILDDDDLNADDPN SYMVLQRFETIERLLEHDNISSDFEQNNSELRKVSEDDQGRRSLDSVDIEALQSVLKQIK LLYTTKTAIMAAGIDSQACSGQCPLSACEEQLE…	0.59	0.69	0.31	0.53	0.14	0.58	0.46	0.44	0.43	0.24	0.51	4
CLUSTER-12666.12111	PF00264//PF00569	hypothetical protein GJ496_009831 [Pomphorhynchus laevis]	Common central domain of tyrosinase//Zinc finger, ZZ type	2300	--	--	GO:0008270//GO:0016491	TTLILSGHSTMDSRMMGENRNRNLEKLFNSLNNQTCSYNNVRFESFRIALKVRALMAKFK LTYVDYKIALFQLNQEGIAFGHQFPISIDRVKSIIRAIYQSLPAMHFSDVSIGDLTDALC AVISRILGDSQTKQQFDSESFKLTFFALLNMNITLKYMYLYQMSCFPSSTLPIKKARLLF LILSKISHCMECSQDDADSTAECLLDGLLSKANHKDIDKNVYLEFLGERPQSLEWIHSLH VLLAANTVRHEAQCDVCHTYPIIGLRYRCLHCFDYDLCSNCHFAGSFSKDHIPAHETEQL AKQVKPFDDFKALIEILRKKLLRKKAVADNSRALTLYTKERSLSNINTSCDSASKLMSNS SSSQTMKRVYRPLSPLNKTMRSMSSTINGHRSP…	0.52	0.64	0.29	0.42	0.53	0.52	0.46	0.57	0.45	0.26	0.49	4
CLUSTER-12666.11593	PF12678//PF12861//PF00097//PF05495	hypothetical protein GJ496_008333 [Pomphorhynchus laevis]	RING-H2 zinc finger domain//Anaphase-promoting complex subunit 11 RING-H2 finger//Zinc finger, C3HC4 type (RING finger)//CHY zinc finger	474	GO:0031145	GO:0005680	GO:0046872//GO:0061630//GO:0097602//GO:0008270	KIQSLTFNATRLAEENKILADRCEKALASACRDDSEDRKLLQFEIQELRENMKCSSCHTN QMDTVIAKCYHVFCSACVQRRIDSRQRKCPQCNQQFGASDVHRLFLFS	0.88	0.08	0.39	0.3	0.52	0.27	0.23	0.19	0.43	0.45	0.55	2
CLUSTER-12666.11592	PF12678//PF12861//PF09589//PF00097	hypothetical protein GJ496_008333 [Pomphorhynchus laevis]	RING-H2 zinc finger domain//Anaphase-promoting complex subunit 11 RING-H2 finger//HrpA pilus formation protein//Zinc finger, C3HC4 type (RING finger)	3067	GO:0031145	GO:0005615//GO:0005680	GO:0046872//GO:0061630//GO:0008270//GO:0097602	RMSAADNKPPPSPPTASQLPDTPLSVRKRLTGRNAAQLAEAKRSRTLFAAIVLPGSEDAE ELDKKVLIIQNKRLNERQIFYQKLISRLRKEMRVLKQEQVDGMSVRSFVATCWAQLDENI YSLFNCIGAVRGQQSTASEVEEEQESEVEEENWLNSFLRGGNDADGRIKKRIAESLGRLT SVITYAQSQSTDTKNKSSLKDSSRAGENNDGDVDNTSKDSECTRMSEQYNKMILKCCSME SQMSMTKSLMMSRDGEIVRLEEKLAETAAREAKLKKMLESQNTAIKELAFLKRDQDGQNA CSKGSAETCLRESLPRKTANLLMLSEAMDTSLPSQLEQTAQLAQSRLDELHEASDKITEL ITQLTEAELQLQTIPKAILEQTPEFQAMKRAQD…	0.73	0.51	0.27	0.26	0.53	0.63	0.44	0.07	0.4	0.53	0.55	5
CLUSTER-12666.41835	PF12678//PF12861//PF14369//PF00097	unnamed protein product [Candidula unifasciata]	RING-H2 zinc finger domain//Anaphase-promoting complex subunit 11 RING-H2 finger//zinc-ribbon//Zinc finger, C3HC4 type (RING finger)	2657	GO:0031145	GO:0005680	GO:0061630//GO:0046872//GO:0097602//GO:0008270	VDFKCMSENEQCQIDSNNRTRCQACRFKRCLHVEMLKEAVQEPRTSAGELIDKRRKRKDD DCEQKLSIHEFSQSVNHKYV	0.63	0.18	0.29	0.24	0.02	0.28	0.4	0.07	0.14	0.41	0.47	0
CLUSTER-12666.22363	PF00742//PF16752//PF00097//PF08121//PF09416//PF00643	hypothetical protein GJ496_002000 [Pomphorhynchus laevis]	Homoserine dehydrogenase//Tubulin-specific chaperone C N-terminal domain//Zinc finger, C3HC4 type (RING finger)//Waglerin family//RNA helicase (UPF2 interacting domain)//B-box zinc finger	3085	GO:0000184//GO:0007268//GO:0007165//GO:0006520	GO:0005576//GO:0005737//GO:0045298	GO:0005524//GO:0015631//GO:0003724//GO:0008270//GO:0003723//GO:0046872//GO:0030550	PLYEKHEELIYIYRMRADLTDGLDTSPRSSPTQLSCEDDGSNHGPRQHHQADCDNPANID PVPILPTRPEQVLTTSTPPTNRNSLAIYQLGYPTLLSSSMRSTANATSHREHLTKHREHR SPESTGHDNATCFDRSTNDSCVYRNRSGSITPMTLVETVSFNTSDISETFLTCPTCLCNF DEYLRTPKLLPCSHTICHQCLLRILQSGPCEWRAVENGRPDIPANESFRCPVCRKAILLP RGGLDSLPPSYLINRLLDLLRRKEHRELVPKCGIHSSETILFCETCDNVFCNRCAGDSGH KVCSSTSDHVVVPFSLAIKRVNEILNYKESQCSTLLDEATVAIRSEMQRLDSSVLAATEA IWKSFEELQEQIESRKCQLIGLLNKLKDQKMMS…	0.86	0.53	0.38	0.08	0.45	0.6	0.53	0.93	0.39	0.02	0.58	2
CLUSTER-12666.27716	PF03051//PF00112	PREDICTED: cathepsin L1-like [Biomphalaria glabrata]	Peptidase C1-like family//Papain family cysteine protease	2042	GO:0006508	--	GO:0008234	LAMHMLFPFLPNCFAGIFQSPVCSSTSLDHAVLLIGFGEEVVNGMSIPYWTLKNSWGTTW GDQGYFRLPRANNMCGIMTLASYPLP	0.67	0.1	0.57	0.23	0.53	0.36	0.08	0.16	0.2	0.38	0.46	2
CLUSTER-12666.37883	PF01844//PF03604//PF02892//PF02176	Sal-like protein 4, partial [Stegodyphus mimosarum]	HNH endonuclease//DNA directed RNA polymerase, 7 kDa subunit//BED zinc finger//TRAF-type zinc finger	391	GO:0006351//GO:0006144//GO:0006206	GO:0005730	GO:0004519//GO:0008270//GO:0003677//GO:0003899//GO:0003676	CHLERCPYCGIDIINKSRLTVHLRTHTGEKPYLCKYCGRRFSQGGSMKRHETHIHATELS QSRKDDQLHASVTTCERADWNPIGDVRQSFANPKSIDRFQAQSFVKCRGCETRIDDFVEH SCEEKFHGPI	1.0	0.1	0.13	0.21	0.18	0.26	0.22	0.01	0.49	0.25	0.9	1
CLUSTER-12666.18314	PF04810//PF01428//PF02892//PF07975//PF01155//PF14369	hypothetical protein GJ496_003478 [Pomphorhynchus laevis]	Sec23/Sec24 zinc finger//AN1-like Zinc finger//BED zinc finger//TFIIH C1-like domain//Hydrogenase/urease nickel incorporation, metallochaperone, hypA//zinc-ribbon	390	GO:0006886//GO:0006281//GO:0006888//GO:0051604	GO:0030127	GO:0016151//GO:0061630//GO:0003677//GO:0008270	LSIRSVHRSLKFNGNHHSNMREIVNVPCKVCGDKSSGIHYGVLSCEGCKGFYRRFAMSAS QALCSRGGKCTITRRTRNHCQKCRFDKCVAVGMSKEAVKFGRMSNQQKADIAINYIHNVS SARVDNMLSAFHRNPAVPDLSDVKQLHHEHQSELHGLMGSNFDANRAVFNKEWLRNLIGE EITSRLTDQDRKTTNSDNQHTEGESKESHCCEKSVEYPTWSENSGSTNADDLTCDARMVF GAHVKCYSEYLQAVNAESRKIASSSSSRQENGSRKASFYYDNVMIAARATVAFLKMIPGF NQLTLGQKKQVVEQSLFPMYLSWTLSDANHFARSPLTLSLADDHELLFFRECMIVMEMIG QYDFSGQELALLAASASFDQSGHRWRQTGTGTI…	0.82	0.23	0.17	0.25	0.39	0.24	0.51	0.03	0.45	0.49	0.7	2
CLUSTER-12666.32933	PF00097//PF04513//PF00643	hypothetical protein GJ496_007230 [Pomphorhynchus laevis]	Zinc finger, C3HC4 type (RING finger)//Baculovirus polyhedron envelope protein, PEP, C terminus//B-box zinc finger	2181	--	GO:0019031//GO:0019028	GO:0008270//GO:0005198//GO:0046872	LFAGSSDAIIDNDDVQEEPEAKNPRLNVAEAETHAVEISNDNPVTGVDSGVSTGAEGSRR AEGDCSADRGESADGMSYSERQEVSGEDRSEPIAQASTTTNDVEQQHTRRSRRRRLKRSD PVAEPTLGEPSEEASRKRSKHPKSHNPKKAKRSSRRRKADPEDNDQQIEERPTVVIEQPE QHLCAICLDTIEYKDGKCFGLMENCNHSYCYACLECWRRSGSYEPEFLRKCPVCKKSSWY NVPCTKYLMGMARDRYIIQYLIRHPEKNVFFPFILWDKKPTENQ	0.92	0.07	0.27	0.34	0.04	0.35	0.03	0.05	0.47	0.3	0.64	1
CLUSTER-12666.13201	--	hypothetical protein GJ496_010251 [Pomphorhynchus laevis]	--	2622	--	--	--	FSSNRELKGHAKTCLDASSLKTCLPVDKVGKKRYRCNLCMQTFSAGYTIKKHIRVHTREK PFSCDFCGDLFSQWGNLRLHVQRHLGINPYRCPYCDKAYIAPSKLEVHIRGHTNERPFPC NLCDSNFKSS	0.97	0.02	0.3	0.31	0.41	0.27	0.03	0.13	0.44	0.39	0.59	1
CLUSTER-12666.24245	--	unnamed protein product [Adineta steineri]	--	829	--	--	--	KNFKMQANILQEESEKRNRWKRSSSSASTGKKDRPKSTAVSVFPSEKINELLLCPICQDT VKDPRVLPCMHTFCLVCLERLHAPDFSMVCPCCRKLYTYSKPLSNAVPIDLKANELLSAK PIELSSYIKCKCCRSKPSIAKCTHCSTYVCVECIQRHEREVKDQTLKIAGEIREYVDDVE DVHNQVIVAVHTNWTDIQTSVAEQIRRLHERLAQCQESILQTIADHKEADIASITAAYRE TELKFVKAKKFLDSCDIFEVSNDRKAGMRDALDALGEGQGHLRYITSIRKNMDVEKLVRR VPRLHLKPVDCDRLIVEHLIGEISYVDNLQSPPLPPVSPRRIQQQQHQQQLDECDSLSGD EQSPSQHRSNTEPRSNPASVDNAANYPPAHGSV…	0.66	0.5	0.16	0.29	0.02	0.31	0.19	0.02	0.55	0.37	0.58	2
CLUSTER-12666.23737	PF02892//PF06467	hypothetical protein GJ496_001388 [Pomphorhynchus laevis]	BED zinc finger//MYM-type Zinc finger with FCS sequence motif	1515	--	--	GO:0003677//GO:0008270	SMDEDLFYSIVPAEDMVALDSENIVVGREALDMGDEVMADRSAFLIDDDDDDDGGRSIMM IDTAQEAPSLTSGRVDIDSSTLSIDHQQQQHSYQHHPTYPHTYQQDHDLNSVIPAASRPA TEKCFNCGRNTSHRRKRTCVSCRQALCAECIPTDPRSRLKSHCVTCQVILCQLTNRHDLG KLRTQQLVRFVDAQRLDRRGCRDKNDIIDLIIRFRNNNRQHVVNNGDSSQHPNPQPSAHI VPPVHSPVFPASQQIPTMGQVPLIGNSVPVMGSTRRINDGHHQQQRHHQSSGTRQYQTIP MSAAAVNSLVPTECIEELLNGFEQSMTSLATGMNYLASSMNQVGTAGIPTSFLNLAASAD PNVTNVIHTNMSGQYFTASSTIHQQCPVNTSHR…	0.92	0.35	0.11	0.15	0.11	0.52	0.43	0.0	0.47	0.08	0.93	2
CLUSTER-12666.45431	PF00097//PF12678	hypothetical protein GJ496_009619 [Pomphorhynchus laevis]	Zinc finger, C3HC4 type (RING finger)//RING-H2 zinc finger domain	2862	--	--	GO:0008270//GO:0046872	VFTEMAKSGDDSLFSQLRLIRHLKHFKEQFQMLYPDRIPLTFFVADEGTSEDVFVCQKVC CRLNIDNHYLKTASWQELSQFVADYFIYQPAVENMINSCNRLYSFWVTFQRKHALNDLEL SNTLCCILRSRGYRNVYVVNGYAEYNVCCADVTNKGVSQPNKCFESLPIPDECMHSLWTL RTITDTYNNKNRSSTSDINGRLHGSLTSMFNVVKDRMGQFGEKETGTPASSLMIVSSLND QHHDGRSEHSNDHRLSGRLHHCWVLLQPDSDLAQFYFIEPTTGSYYDIANQRINEYLGVE AVWNDLNFWVNMQPISTSIDFDLTDTNHWEPIFRKPRFSKPKNTESDACKLLTERFMDAN ESNVLHVANHPSLPWFPHHFCHEHHQLVIPHSA…	0.61	0.6	0.26	0.29	0.13	0.63	0.45	0.14	0.47	0.35	0.51	3
CLUSTER-12666.9608	PF11789//PF12678//PF17204//PF12906//PF12861//PF00097	hypothetical protein GJ496_007766 [Pomphorhynchus laevis]	Zinc-finger of the MIZ type in Nse subunit//RING-H2 zinc finger domain//Sid-5 family//RING-variant domain//Anaphase-promoting complex subunit 11 RING-H2 finger//Zinc finger, C3HC4 type (RING finger)	3352	GO:0035194//GO:0050658//GO:0031145	GO:0005770//GO:0005680	GO:0061630//GO:0008270//GO:0046872//GO:0097602	MRGVKKKRKVGKVHPCPHCERSFTRPSKLQRHIDIIHDNEVLYQCEICKRDFTNKHHLKR HIGASHSSDGGSNRSFECQECNKTFARNANYVIHIKAVHEHFTKVTPEGAYKCKYCEDVF PKKKPLRVHLVDVHSVNVPLHRCPEPGCNKVFLLMSRLRSHQKIHVGHECPMCNVMSSTW SAYRKHKATHRKPVECDHCHQQFVQRSRALINGSCIQCRIMTGQSLQCPKCDKNYFHRSN LNKHLRVVHENERHKCPICESEFMHNKTFKDHMKRRHSDEVSSNSCSPSSQHHENNEDGD DEHDEVGNDFPVDAGNDPGQFLHTLILSEREPRNQLRALDKLLLVRTNNLRI	0.94	0.02	0.07	0.18	0.0	0.28	0.2	0.0	0.48	0.17	0.95	1
CLUSTER-2956.0	PF00097//PF12678//PF11789//PF12861	hypothetical protein GJ496_007231 [Pomphorhynchus laevis]	Zinc finger, C3HC4 type (RING finger)//RING-H2 zinc finger domain//Zinc-finger of the MIZ type in Nse subunit//Anaphase-promoting complex subunit 11 RING-H2 finger	332	GO:0031145	GO:0005680	GO:0008270//GO:0097602//GO:0061630//GO:0046872	KKKKISQEDHLEVLDVRSKMEFEDFETSSKQKLFDIRTDLSVLNENLNSTNAVNNRQEDD RFPSPEFHSTLGTSHYNLLCDEFDMRFDSDIKRYRSIADIHTIDAVEIPMIPMSDAEGSS PACEQAITLVGNQTGISDLSINSQTQRNYTVCSIKHPLSSKLNGSDDRGNVHDASQRPNF AESRRSKQILEKRTDFTRRTDCKHRRSDDISSSATNAQRNETVRSNSITEPRRSKRLAKK RLASSARSIECITRKKSRVSQRQKMKTVIRESRSYAEEFTTESVEQALQCFQIKTAKLSE NVNSTSEQNVCLWDNDSHLSYLRSSTSMSQINPYCQYPDIIESELLQTSNDDDGKDTLFT NTDTFLSVVIPVDSINDTEESNWLDQHPISSGM…	0.62	0.51	0.17	0.2	0.3	0.32	0.58	0.28	0.39	0.31	0.54	3
CLUSTER-12666.11541	PF07496//PF00569//PF04504//PF00707	hypothetical protein GJ496_000958 [Pomphorhynchus laevis]	CW-type Zinc Finger//Zinc finger, ZZ type//Protein of unknown function, DUF573//Translation initiation factor IF-3, C-terminal domain	3946	GO:0006355//GO:0006413	--	GO:0008270	KKHCTHSLKTALLSVVLLQMKIKYLKFSGVAAWRWNLETDVCSICRSDYTGCCSNCKFPG TECPVAVGRCGHVFHDHCIKTWIDTRTSESSHCPMCRQDWLLKKRLVNT	0.96	0.07	0.24	0.3	0.0	0.32	0.07	0.06	0.42	0.26	0.71	1
CLUSTER-12666.19046	PF05837//PF04048//PF01981//PF01155//PF01363	unnamed protein product, partial [Rotaria magnacalcarata]||CAF3938008.1 unnamed protein product, partial [Rotaria magnacalcarata]||CAF4118822.1 unnamed protein product, partial [Rotaria magnacalcarata]||CAF4210602.1 unnamed protein product, partial [Rotaria magnacalcarata]	Centromere protein H (CENP-H)//Sec8 exocyst complex component specific domain//Peptidyl-tRNA hydrolase PTH2//Hydrogenase/urease nickel incorporation, metallochaperone, hypA//FYVE zinc finger	837	GO:0006904//GO:0051382//GO:0051604	GO:0000145//GO:0000776	GO:0004045//GO:0016151//GO:0046872	THSGVPVRSLFQRSFRPVMQTYCTVVKRYQLSCFQLRSMTANAHPHQSKLEKLSSFLAYS FIIFSRFFPFLRRFAVGIFSHLLHFRFSIGFSLVPSCRFKMPMGTNDYSSLNRAQLTFDY LHTNSTTHEFLFGALAELVDNSRDAGAETLQVYSVPNSELRGGNLLYFLDDGCGMNPDEA INVVSFGKSMKRSEIAVGQYGNGLKSGSMRVGNDFILFTKKDDAYTCLFLSRTFHEMEGI KEVIVPIPSFDVDTREPLLIGGKTKSKHDLELRLILRYSPFRTVESLMSEFDKIESKTGT AVILYNLKLLDNGRSELNVTSCADDILLAYSGVDRETHESLQPEWRSFREYVSILYYDPR MKVYLQGKKVRTKRLVNMLYKPRIYKFISNRFK…	0.71	0.45	0.39	0.02	0.01	0.69	0.63	0.94	0.31	0.01	0.55	4
CLUSTER-12666.9357	PF04810//PF06467//PF05443	transcription elongation factor 1 homolog [Venturia canescens]	Sec23/Sec24 zinc finger//MYM-type Zinc finger with FCS sequence motif//ROS/MUCR transcriptional regulator protein	367	GO:0006888//GO:0006886//GO:0006355	GO:0030127	GO:0008270//GO:0003677	KQQTQLSQMAKRRSKRKGPTKRKAIVPLDKTFTCPFCNHEKSCEVAIDRQRKTAQITCTI CAEDFKTTIHKLTEAIDVYNEWIDACEEANK	0.97	0.05	0.38	0.11	0.61	0.23	0.07	0.26	0.19	0.47	0.47	1
CLUSTER-12666.9356	PF04810//PF06467	transcription elongation factor 1 homolog [Venturia canescens]	Sec23/Sec24 zinc finger//MYM-type Zinc finger with FCS sequence motif	917	GO:0006886//GO:0006888	GO:0030127	GO:0008270	QSFKLSKQFRLSPFRLSQMAKRRSKRKGPTKRKAIVPLDKTFTCPFCNHEKSCEVAIDRQ RKTAQITCTICAEDFKTTIHKLTEAIDVYNEWIDACEEANK	0.95	0.08	0.38	0.13	0.61	0.24	0.08	0.26	0.24	0.48	0.47	-
CLUSTER-12666.42616	PF12861//PF12678//PF00097	hypothetical protein GJ496_009886 [Pomphorhynchus laevis]	Anaphase-promoting complex subunit 11 RING-H2 finger//RING-H2 zinc finger domain//Zinc finger, C3HC4 type (RING finger)	357	GO:0031145	GO:0005680	GO:0097602//GO:0008270//GO:0061630//GO:0046872	EPSETCRVGATVAGCEMGGMSEGNSPSADNRSRSSQSLQKKNFKCDRCGKAYITRSGLCR HREILCTADRSGQKMGPLARNFSCQQCSKAYTTMGALKMHVRTHTLPCKCETCGKAFSRP WLLQGHLRTHTGEKPFKCEVCSRAFADRSNLRAHMQTHSEVKKYRCSRCHKTFSRMSLLT KHRENCSAQTTAHQRQPFVTPPSSVAATSDVPGTVEDDHKSNTSENKQQQQVTNNPL	1.0	0.0	0.01	0.05	0.0	0.38	0.0	0.0	0.52	0.01	1.0	2
CLUSTER-12666.31140	PF02892//PF07975//PF01155	protein escargot-like [Schistocerca americana]	BED zinc finger//TFIIH C1-like domain//Hydrogenase/urease nickel incorporation, metallochaperone, hypA	720	GO:0006281//GO:0051604	--	GO:0016151//GO:0003677//GO:0008270	LLRYQRTDLHYRSDRMAVWAKSMPIQPPFATGQKVWDTPLVIVQDTRGLSAVPDPASKAR LIASNARHSEAFLRSHPCSSLGTRLDNSSLLIAIALRLGAPVCLPHICVC	0.86	0.05	0.21	0.29	0.0	0.3	0.35	0.06	0.44	0.28	0.72	1
CLUSTER-12666.31144	PF04504//PF07496//PF05053	MORC family CW-type zinc finger protein 2 isoform X1 [Lingula anatina]	Protein of unknown function, DUF573//CW-type Zinc Finger//Menin	823	GO:0006355	GO:0005634	GO:0008270	TSFWGFTSSTSLLVARHETRQLVNPHRYRPALSPEAPVCLPHICVCAADVDVSGQHGLSC RRSVGRLSRHSEVNNLIELAPMLTEIPYRLEPKSLSLHGDR	0.75	0.13	0.28	0.34	0.0	0.33	0.23	0.11	0.43	0.38	0.55	1
CLUSTER-12666.31146	PF00642	PREDICTED: RING finger protein 113A [Bemisia tabaci]	Zinc finger C-x8-C-x5-C-x3-H type (and similar)	607	--	--	GO:0046872	PCYRKQLLFEYDNVMRSSLQSILNIVVSDEAWNQASLPVANEGLGIRRATDIALPVFLSC VTGSQLLIIRLMPDQLNHYCSISEPTCTTAVIEWQSRASSMPIQPPF	0.58	0.02	0.22	0.02	0.0	0.71	0.03	0.08	0.2	0.24	0.44	1
CLUSTER-12666.29228	PF06009	hypothetical protein GJ496_006624 [Pomphorhynchus laevis]	Laminin Domain II	9588	GO:0007155	--	--	EQYWRDVGLDKIDIVKFWTDFGYTEKTMDEPPSDELKYMRKRMMTLGTCLQCDKCLKWRM VAFSSKDVGKDYPDGWTCSMNMDPLQNKCSLPERPTQIEEAFLRKNVKTKDVQKQELEDK MEKLKKDYVKVSNRVSSRRDADALLSGNNGRKAAGKQKSRTQGKRLNYNEDCDYVTKSNS NNSNNNNLNGSRTSARQKRNNSVRSSETTMIVTKPLSFAGSKRSRRRCVIQSSSDEANAD HQDEFEPPPRKFSPLSPVKCNGTTEWLQLDGDIS	0.9	0.22	0.19	0.29	0.0	0.32	0.26	0.04	0.45	0.29	0.72	1
CLUSTER-12666.31380	PF06377//PF05495//PF00219	hypothetical protein GJ496_003144 [Pomphorhynchus laevis]	Adipokinetic hormone//CHY zinc finger//Insulin-like growth factor binding protein	392	GO:0007165	GO:0005576	GO:0005179//GO:0008270	LTVNNSSTSKGQERLQAPYSSTGTTSSLPKDMGATLYNEIDTDVAHDAQAIAQRAIEINK IAKGKEDDRTYKGINNYQQFYEKKDSALGNAASGLVRNKGPIRAPAHLRVTTRWDYQPDV CKDYKETGFCGFGDSCKFLHDRSDYKFGWQLEREQEQQKQHPGGGDDVGRYEVGSSDEED DVPFRCPICRNSYRDPVITKCA	0.85	0.78	0.44	0.23	0.1	0.54	0.34	0.07	0.45	0.48	0.62	3
CLUSTER-12666.26782	PF04121//PF05495	hypothetical protein GJ496_004530 [Pomphorhynchus laevis]	Nuclear pore protein 84 / 107//CHY zinc finger	597	--	GO:0005643	GO:0017056//GO:0008270	RLSNNKHNMSQVSACGTVTSDQPLKPMTIVRRNLLDYDVMVEILYCGICHSDIHTARNEW SGTTFPCVPGHEITGIVTEKGPKVSKFKVGDKCGVGVFVDTCQACKNCKSELEQYCSNGI VLTYDSNDNK	0.85	0.51	0.31	0.3	0.24	0.3	0.25	0.04	0.46	0.44	0.54	2
CLUSTER-12666.25434	--	transport Sec61 subunit gamma-like protein [Sarcoptes scabiei]||UXI17994.1 Pyruvate kinase muscle isozyme [Sarcoptes scabiei]	--	1139	--	--	--	CKAKQMPSDVCAICAQKASIEDSVTQENKVYHKNCFRCIDCSKRIEPGVSFRIHAESGGK PQCKQCGEKNFDNLCEICKKKILSDARYMRSEEKYWHMECFKCSKCHQVITDGKFIESGS GKIICGSGCKQ	0.81	0.13	0.31	0.28	0.2	0.37	0.17	0.08	0.33	0.4	0.49	-
CLUSTER-12666.17922	PF00642//PF02878	hypothetical protein GJ496_009919 [Pomphorhynchus laevis]	Zinc finger C-x8-C-x5-C-x3-H type (and similar)//Phosphoglucomutase/phosphomannomutase, alpha/beta/alpha domain I	2389	GO:0005975	--	GO:0046872//GO:0016868	TWQHFQQNRTVKQALSFVLPAKLFIKDSIRLIRKCIKPNLREFQRIAGATAIGFLIMGFV GYLIKLIHIPINNIIVC	0.61	0.04	0.25	0.13	0.0	0.36	0.2	0.1	0.11	0.33	0.49	-
CLUSTER-12666.24312	PF01428	hypothetical protein GJ496_010760 [Pomphorhynchus laevis]	AN1-like Zinc finger	3622	--	--	GO:0008270	RDLTVISLSADNLSLSLAVCLSREERDRERYRERNNLFVWMRLKMGDNEQKSYMEIEDLQ KLAINITGMKKATAATLLTVYDRAMEHYALGRMDEAYVLFFRCFSIIEHLRASPKSTTLL EPLVTKLNEAMEKLQELTENIIDRNTTYDYRKKEEQEKFFDKLKDTVPESEDDGWINSKE FRSILFESPESLLVLDLRSKSDYDKCHIKHIHTVNIPGELLPDGLSFEMLKEHITDVADR DVVDAAWTFNNIVIIDQQTKLGCAAPQSDLMIVRNAMTRFYGGTPLKSSPRILNGGFFYW TLNYPNTVSAPYNPADMFFILRRETPRFHWKGCFSILEEDVVYPDIDNLTLSEQSEGPCQ IPRSLKPSSDHLHSLDKMKRVIALNSFENKSDT…	0.71	0.51	0.29	0.26	0.59	0.33	0.49	0.04	0.4	0.62	0.58	4
CLUSTER-12666.25533	PF00642//PF04992//PF12632//PF00076//PF01480	hypothetical protein GJ496_005660 [Pomphorhynchus laevis]	Zinc finger C-x8-C-x5-C-x3-H type (and similar)//RNA polymerase Rpb1, domain 6//Mysoin-binding motif of peroxisomes//RNA recognition motif. (a.k.a. RRM, RBD, or RNP domain)//PWI domain	2607	GO:0006351//GO:0006144//GO:0006397//GO:0006206	GO:0016459//GO:0005730	GO:0003677//GO:0003899//GO:0017022//GO:0046872//GO:0003723	NLMDQELSGSSGTKSDNIDQPKTTMASETTSEHQLQANNTPDPVETSTTVEAPASRSQTP SHASRNRSSGSANYHNNSHHHRSSYPSISSNYNSRQMQVPFQIHLPTQASMTANTMHSSM SNSLLSGLSSGGNNKDSRWLTLEVCREFQRGKCTRSDQECKFAHPPSHVEINNGKVIACF DNLKGRCQRVDPPCKYLHPPQHLKDVLQQNGRNNLFLKSLAINMAAAAGNNGGSVVGATT MFADGTYGTTPFLNASNSAAGLGINGGAPATILHAVTPSSLASQLGYATASPSLATFISN STSPVTSNTPAAFMMLNPYVAAMPNSYGQLIRTAPAASYDQQQQQQQQAAMIAAQQQQSM AAALLQSASLGTGGSQASIGSGQTGQFQAAAAA…	0.96	0.96	0.57	0.69	0.42	0.51	0.34	0.0	0.44	0.0	0.97	5
CLUSTER-12666.38031	PF08499//PF11931//PF07535//PF06220//PF19088	hypothetical protein GJ496_007938 [Pomphorhynchus laevis]	3'5'-cyclic nucleotide phosphodiesterase N-terminal//SF3a60/Prp9 C-terminal//DBF zinc finger//U1 zinc finger//TUTase nucleotidyltransferase domain	834	GO:0006144//GO:0000398	GO:0005681	GO:0016779//GO:0004114//GO:0008270//GO:0003723//GO:0003676	YIYIYMTKRHQWMFVIMANVLLIFVLVSPALLSTLLTSRGIHQVSNHIPEITVQSHVKDK LSAFVAKSANRCSKPWISFGTSCYLRVQQKMSWSNASEYCLKHSAGLVVVDEDDEFDFIA YNVSDAKSGFHVGFRYFNRSWRWLGDMELQQFKYFTINDLCERTLPIRKREQLCGRLERE KRGKLCLTAARCDSRSDFICEKVTDYCTKYRPCSKDATCIPDQHLKYSCKCTSFWTGSDC DKVSSRWIQLVIASVMVTTALLGPTLLKILSDFKQRRFERTIQCAECNQRRKMCEQVNQS HYVRTTWMRTARTTGVVKSDHRNYSVTNYRAANLRTPSNPFESIYSHISDVKSTSKYTVS KEPFHDPHKKRHMLRRFAPSGHALITTAVTCLL…	0.67	0.57	0.43	0.27	0.27	0.64	0.36	0.03	0.46	0.48	0.56	3
CLUSTER-12666.16262	PF13691//PF02148//PF07425//PF01363//PF00643	hypothetical protein GJ496_004282 [Pomphorhynchus laevis]	tRNase Z endonuclease//Zn-finger in ubiquitin-hydrolases and other protein//Pardaxin//FYVE zinc finger//B-box zinc finger	1368	GO:0008033	GO:0005576	GO:0046872//GO:0008270	PIFQTLKAMHIENCNALHSWLTRVLSTKCCADPNILSKYIIALLRKNRSESQLRESCLLQ LEIFLTSSTESFVDELFDTLRSKQYLLQEDDGIATTDGVNIVKPASTLSSVVVRSCPVNS GCSAGSLKSVVMDDVLKSHMEDERSVDTHNQHDKKSKKRTRLNDKHQNVVNDVADNGKFV DSDQVDNNVRSNIEKSSFADDKPLIIDERKSKKPLCRDFNEVGYCVLGDCCPYDHGLNPV TVNSVTSTTRRNGQGSGSAGELNQIQAVVSMHGNTAYKGPYKVHRQSPDSSSDPNVYNPE RPFVRPYHDNKQRNIITLVSNDRKSKGHWAEPTSHKVPQSLRNITDYSSSSNLENEVDKC TLRVSRIPLHCHNIASIHDYFSKFGNVVHAEIS…	0.59	0.55	0.14	0.13	0.09	0.37	0.56	0.06	0.47	0.38	0.53	3
CLUSTER-12666.16573	--	unnamed protein product [Rotaria sp. Silwood2]||CAF4208274.1 unnamed protein product [Rotaria sp. Silwood2]	--	1584	--	--	--	MRGNRYKQRFRLDNRKNRHTLTIQRARLASSPYIRHNTSDPKMPVRRVIKGIRSKYSYVK RKVLLNCARPRKKALKWSRNDINDCTYFMHRGMCSRGDRCEFRHDKSRIVICTKFLTGKC SGHKCMLSHHRDRLKIPTCSFHLSDVGCTQPAGKCPFLHPKRLIKPFKYCLDFPVGRCDN GESCTRVHSLYCPDKGLSCTRGNKCPFMHMKSKSTKLSQPYSFESDRRCSKRTHGDWEVG DDVIAVPPIHPTTTTTTKGRNNVKSAQTGRPMAFLVNGEFDIFPHIPSDPES	0.61	0.23	0.34	0.33	0.37	0.32	0.36	0.23	0.33	0.44	0.47	-
CLUSTER-12666.18290	PF01852	hypothetical protein GJ496_005117 [Pomphorhynchus laevis]	START domain	2125	--	--	GO:0008289	FLVNYFKLLVLVNVFLVNATISWLERIVLPMYSHQVFSIMCLIYFVEKSVQMRPNNTNIL PCSQDACQLPYCFCSVRHLGDEILEKVEIPQMVLLSFIGPIDADTQGFIQQVSEFNNPTG CPVSVTLSVTDVNNTDPCLTQRLFVAYHEIAISSASERCPITQACQGRHIKAGRRWTKQV WSREIRKCVEFLTKKAEIKRSSLKTYSTPNLQAYNDLPWSILHSEGLKYDTSVRIDSLSF GGDSYLRFWPHTTHFSPLYNVVNGAKITNQFHTWMVPNNPFNTKDGWCETIFECPAAQTV TDISDILLKNLDEIYSSNRAPMLITIPTWWLTSNKESHQGLLNFVEKALDSYSAAYFVTV SQTVDWIRKSTELDQSLADTWNCDEERVLSKTC…	0.79	0.4	0.25	0.31	0.08	0.67	0.21	0.03	0.49	0.32	0.64	2
CLUSTER-12666.18292	PF04810	uncharacterized protein LOC125993633 [Syngnathus scovelli]	Sec23/Sec24 zinc finger	389	GO:0006888//GO:0006886	GO:0030127	GO:0008270	AVYRVVVSHLCRLCEEESWQLDDNDLGEVVKKLESMGWELLIDNHDMKVLQRPVKRGSPV CAYKVVGHFSDISANQFRFAQMNLAYRKQWDGNVCELKVLDKKHNDEEIVFWEHKYPYPF ASRRYIYVRSERTKDDEGLVWYVAKAIDPLSVGRKDIFLNDGLDIFVDDFHSEMILKADS DIKKPGFRYMINYVDNPKINAPAFAYKWIARNGFTWPYRFRGFHKQNENGSKEC	0.19	0.43	0.2	0.09	0.06	0.19	0.48	0.13	0.08	0.38	0.2	-
CLUSTER-12666.6715	PF02431//PF08214//PF00569//PF00439//PF01701//PF02172	hypothetical protein GJ496_007518 [Pomphorhynchus laevis]	Chalcone-flavanone isomerase//Histone acetylation protein//Zinc finger, ZZ type//Bromodomain//Photosystem I reaction centre subunit IX / PsaJ//KIX domain	7522	GO:0042967//GO:0015979//GO:0006355//GO:0016573	GO:0009522//GO:0005667//GO:0000123	GO:0005515//GO:0016872//GO:0004402//GO:0003712//GO:0008270	TLRKQKVMRLQGVVETQIYPSKIDPCNICSKQVPASNIRCTICKMWVNKRCSKIQTSLYD DQHTFKCSLCMVGSDHQAAHNVHSGT	0.64	0.03	0.2	0.03	0.0	0.17	0.01	0.05	0.02	0.3	0.51	1
CLUSTER-12666.11941	PF04564//PF00097//PF08783	PREDICTED: zinc finger CCCH domain-containing protein 13-like isoform X2 [Rhagoletis zephyria]	U-box domain//Zinc finger, C3HC4 type (RING finger)//DWNN domain	447	GO:0016567	--	GO:0004842//GO:0046872//GO:0008270	IEKTGGCNHITCRNSTCRHEFCWMCLGPWKPHGSSWYVCNRYSELECQKARSEHEVCVVF IE	0.79	0.03	0.24	0.06	0.0	0.2	0.04	0.12	0.04	0.32	0.5	-
CLUSTER-12666.14922	PF00642//PF03659	unnamed protein product, partial [Rotaria sp. Silwood1]	Zinc finger C-x8-C-x5-C-x3-H type (and similar)//Glycosyl hydrolase family 71	4964	GO:0005975	--	GO:0046872//GO:0051118	DFDLVVTDARTKEVYKQPTDLIQRNSSVIVTRIPANHDPTPIDSTAVEEEKLTLVKLLLE SKSLIFPEKVLQQVIIGNSVKTVISNTKSSAKKTATIPSQVSAIPPELICPICKTIFVDT VVTPCCGENFCNSCKTPFPICPRDLMIEI	0.74	0.09	0.28	0.31	0.1	0.35	0.46	0.17	0.35	0.41	0.5	-
CLUSTER-12666.24298	PF00105	unnamed protein product, partial [Rotaria magnacalcarata]	Zinc finger, C4 type (two domains)	1666	GO:0006355	GO:0005667	GO:0043565//GO:0003700//GO:0008270	TMERIRHRDLPLQSYLAQFRVDQCQLFLQHKCAHHRPYNCFHWHFMNQRRRRPNIASASL VSQTVVALANVALSSQAGQQHQDKHQQHHHHQQQQQQQQSSTTTSSSAVGHEYDPDIYCD LYDEQTGICPNGDGCPYVHRNAGDTERRYHPRYYKTMWCFFEMNELGHCSRNGSHCDMAH SMADVRQVFSHQMCLQCKTGEDDVNWNNDAFSEQQQEEERSRRLLSLLEKDRIYNDDPQW TDARYVLEFYKTEPCSRPPRICRQGYACPQYHNPRDRRRNPYIFQYRSNPCLTVKQSDEW CEPTLCDQGETCSFCHSRTEQQFHPEIYKSTRCNDIAVTGYCPRGQFCAFAHGDDELKCK KERTPLRESVSPAVMNSASTTSLHSADIFQLDL…	0.73	0.28	0.32	0.37	0.39	0.38	0.32	0.1	0.48	0.44	0.56	1
CLUSTER-12666.23211	PF10588//PF04810//PF02892	unnamed protein product [Rotaria sp. Silwood2]	NADH-ubiquinone oxidoreductase-G iron-sulfur binding region//Sec23/Sec24 zinc finger//BED zinc finger	3283	GO:0006888//GO:0006886	GO:0030127	GO:0003677//GO:0008270//GO:0016491	PIFQTLKAMTEPSDSNRQGEPPEQQGQSNTEGGPDSNALRRYYCHVCAMYVYLRDVDNHM CSTCHDHFVELSEPPMYSPHRIQPSMPRIDPRYRHHLHHHITMPTAHMMHMPAAATVYSP APAFLPSVLQPGLSYLQHSLAGLPPLHPDALHPDALHPDALHPDALHPGTHFMHIPALMP AHIGALAMGPHYHPFDGAFTIAMPTADITTADMARLGLRAAAGISGHNLQRTGAFDLDLG RHGRPAHFATTPGYAIHIQTDMPFNELPNMIPNTDMFGNMMPDGLANAVQQLIDHLAGGG PPPASTEAIQSLQDYIITASDVEDQRECSVCMDAFTVSEETKRLPCNHIFHERCILPWLE IRGTCPVCRRTLDGQDTSRNEFVFTGGVTTNAT…	0.71	0.26	0.37	0.32	0.62	0.27	0.44	0.1	0.44	0.5	0.54	2
CLUSTER-12666.33394	PF04810//PF04811	hypothetical protein GJ496_010728 [Pomphorhynchus laevis]	Sec23/Sec24 zinc finger//Sec23/Sec24 trunk domain	435	GO:0006886//GO:0006888	GO:0030127	GO:0008270	FIMNSKSFMIDDILFNTPQVNRKRQRPSFFDEDDKENQPFGEKLSGSKKRKQSKPRSWRY WEDVSLSPNASHQNTYASMESTDAGYSKLTGGCNVAKYTALDQKPMLWEPKEIQVSAIEK KSEKRSWHCDLCEKSFDRPSLLQRHRRIHTGERPFSCSRCSKAFSTSSSLNTHFRIHTGE KPHVCMVCDKHFAASSNLYYHRLTHLEKKPHQCPICPKTYSTPGDLRSHMPSHTGQWPLW CPCGKGFVRHYNLKGHLLAHLGISANDWKYRQNVANKMDTTRAQASMSSKQSLEDIQVLL RMVTAKLSPNNF	1.0	0.0	0.01	0.03	0.0	0.32	0.1	0.0	0.51	0.02	1.0	2
CLUSTER-12666.10148	PF02724	hypothetical protein GJ496_001286 [Pomphorhynchus laevis]	CDC45-like protein	546	GO:0006270	--	--	PISLTNFNGVTPLRCTRCKSYVCPNMQFSDGGNKFKCVFCDKYSTVPAEYFAHIDYSGRR VDTDQRPELRSSSYEIEGTLEYCKNGIAPKPAKFVFVIDASYASVKSGLFSLLCSRLRSD VLSFLPKDPYQNHEEPSPVQIGIIT	0.61	0.17	0.33	0.31	0.41	0.3	0.32	0.19	0.29	0.45	0.46	-
CLUSTER-12666.21467	PF12906//PF12678//PF11789//PF12861//PF00097	hypothetical protein LOTGIDRAFT_138976, partial [Lottia gigantea]||ESP01849.1 hypothetical protein LOTGIDRAFT_138976, partial [Lottia gigantea]	RING-variant domain//RING-H2 zinc finger domain//Zinc-finger of the MIZ type in Nse subunit//Anaphase-promoting complex subunit 11 RING-H2 finger//Zinc finger, C3HC4 type (RING finger)	595	GO:0031145	GO:0005680	GO:0061630//GO:0046872//GO:0008270//GO:0097602	TITMAPCSEIGQITDNNQDPYYDDNNNADAHQDNITTKKSHPCMLCNRRFRTLLRLQKHT ASHEGGMEDERKFKCSECGKAFKFKHHLKEHTRIHTGEKPFSCPHCGKKFSHSGSYSSHM ASKRCVERGQNGGHMRGQRQGQRQVSVVQNSLSSYPDSLPHFPSPSGNHDSSPANSNGTV	1.0	0.0	0.0	0.01	0.0	0.32	0.0	0.0	0.59	0.0	1.0	2
CLUSTER-12666.31577	PF00097//PF12678//PF11789//PF16685	hypothetical protein Avbf_09233 [Armadillidium vulgare]	Zinc finger, C3HC4 type (RING finger)//RING-H2 zinc finger domain//Zinc-finger of the MIZ type in Nse subunit//zinc RING finger of MSL2	1124	--	--	GO:0046872//GO:0061630//GO:0008270	GQDTDHNAESPGLSARRDDAQTSSVDPEDENQHRAIFEDAMTMDDMFYDYLSHANGRLSQ GDVEQNTVKYLYSRPSKKTADQPAQSTGEDEGDRDDECVEKCVICLYQIEDGEVARRLKC MHLFHQKCIDRWFQSSVRCPICRHDMRLDELRTRPAVPAWATLTARWSSRLGPYVPRGDG SNRTNSSQARADHVFDR	0.88	0.02	0.16	0.29	0.1	0.23	0.1	0.03	0.48	0.25	0.8	1
CLUSTER-12666.18145	PF01844//PF00105	unnamed protein product [Rotaria sp. Silwood1]	HNH endonuclease//Zinc finger, C4 type (two domains)	420	GO:0006355	GO:0005667	GO:0008270//GO:0004519//GO:0003676//GO:0003700//GO:0043565	AFPHISENKRSSKTAYLSLSLSRNMECAICLEIKQSIGQLDPCKHEFCMACISLWLGKSR RCPLCRAFICRVIYYDAIRQKTVVFRSNDTRFQDMREIVKQEIPRSRLRKVRRLVYLRRW KIDPCTSNCVRGCTPDWYSSHRGDLMILFGWIYRELRVVKGKQLNSAIWSSIESQILKHP IRSKQMIQVMANIVPQHFARQFCDELSAFAKCLFGMKYHDDNCTYMDGIPLKDIINDPTR LVFYNEDFRVT	0.66	0.3	0.33	0.38	0.39	0.32	0.31	0.09	0.42	0.48	0.48	-
CLUSTER-12666.41837	PF00105	retinoic acid receptor RXR-alpha-B-like [Actinia tenebrosa]	Zinc finger, C4 type (two domains)	312	GO:0006355	GO:0005667	GO:0003700//GO:0043565//GO:0008270	SSKKYDFTMTEEFPLSCVQPSQTETISRTSVSSEDQKHVRKRPCSALDIRNLIGEGQSCK DNWLDSISATKESRLDDQVKVENTVDHIMPSWHSGDQTSQNMDINSRHRVCEVCGDSSSG RHYGVFSCDGCRGFFKRTI	0.67	0.25	0.33	0.27	0.45	0.31	0.13	0.13	0.33	0.46	0.47	-
CLUSTER-12666.26360	PF08452//PF02892	PREDICTED: LIM homeobox transcription factor 1-beta-like isoform X8 [Acropora digitifera]	DNA polymerase family B exonuclease domain, N-terminal//BED zinc finger	582	GO:0006260	GO:0042575	GO:0003887//GO:0003677	FSRPHTQRKMNICTLCSQPIQDQIMFTIMNLSLHSGCARCSICRNHLTERCYLKNNQLFC RNDYFALRFDV	0.72	0.12	0.31	0.31	0.01	0.31	0.35	0.1	0.3	0.39	0.5	-
CLUSTER-12666.23297	PF12678//PF12861//PF00097	conserved hypothetical protein [Perkinsus marinus ATCC 50983]||EEQ97651.1 conserved hypothetical protein [Perkinsus marinus ATCC 50983]	RING-H2 zinc finger domain//Anaphase-promoting complex subunit 11 RING-H2 finger//Zinc finger, C3HC4 type (RING finger)	948	GO:0031145	GO:0005680	GO:0046872//GO:0061630//GO:0097602//GO:0008270	RRRAMADNMDVEMAEAEIEPTPGSVATDEVATVAGCSSSSSKKFEIKKWNAVALWAWDIV VDNCAICRNHIMDLCIECQANENEHAGIATASGSLTTASQQEGLGNDEPEECTVAWGLCN HAFHFHCISRWLKTRQVCPLDNIEWEFQRYGR	1.0	0.01	0.1	0.17	0.0	0.31	0.06	0.0	0.45	0.13	0.95	1
CLUSTER-12666.45452	PF10345//PF13580	hypothetical protein GJ496_000963 [Pomphorhynchus laevis]	Cohesin loading factor//SIS domain	353	GO:1901135//GO:0007064	--	GO:0097367	HLSFLLMIAHAKCVFARTVRRLGKFSTVGERLEALHKTARTRGWLSMEAVSSTLKEISKQ KQACSPEDALMLIRSSGSLLIYELPSVRQLVSERMFRELRHCLQGNRFQLAHVNSF	0.71	0.21	0.34	0.18	0.57	0.28	0.09	0.21	0.17	0.45	0.45	1
CLUSTER-9452.0	PF12678//PF00097	hypothetical protein GJ496_007230 [Pomphorhynchus laevis]	RING-H2 zinc finger domain//Zinc finger, C3HC4 type (RING finger)	398	--	--	GO:0046872//GO:0008270	KNFKMQANILQEESEKRNRWKRSSSSASTGKKDRPKSTAVSVFPSEKINELLLCPICQDT VKDPRVLPCMHTFCLVCLERLHAPDFSMVCPCCRKLYTYSKPLSNAVPIDLKANELLSAK	0.55	0.0	0.2	0.12	0.01	0.19	0.04	0.04	0.53	0.26	0.56	2
CLUSTER-12666.10824	PF00097//PF12678//PF04564//PF01363	unnamed protein product, partial [Adineta steineri]	Zinc finger, C3HC4 type (RING finger)//RING-H2 zinc finger domain//U-box domain//FYVE zinc finger	573	GO:0016567	--	GO:0046872//GO:0004842//GO:0008270	HKQKGHCVSSSCLVSNILNSIVVCTTAQTTHLKMVLPLLSKPEEFFYSESPKVVPRTIKK KARSRRILDRFRRSCHKNESKHKIQSGSVSLSKSIFSAVEMTVEKEVENNCDEDKVEYRD RCSSRFCSFINDDKEHIPPDSQAAGGQGAPSKQRTMSFSHNNNNKSTLVADAVERKDRSF SLRLRNSHMENRARLSMNSMFGVVWSDVTSSTNSTISLTVSASQILEECKQIFQRSAKDM DRFMVILLKHVDAMVAPDDGEHNQFTYTKNGVSCQLTIDSNLEKLDRMLFSMAEVIVLEE NYVAYLQFLVDTFLPALLMSDSNDPYAQKVGSLANQFLAIVKTMLTFHEERMLKVFLDSN AQWPHGPNFWDGLGYVVDIADAYSAYYQKYELF…	0.98	0.29	0.02	0.1	0.0	0.27	0.37	0.0	0.47	0.07	0.97	1
	PF11744	hypothetical protein GJ496_005884 [Pomphorhynchus laevis]	Aluminium activated malate transporter	435	GO:0015743	--	--

## Sheet: metalloproteases
Metal binding prediction (MeBiPred) for Dentitruncus truttae metalloproteases group Tier 1: metal-binding > 0.5; Tier 2: ion score >0.5
Entry name	PFAM ID	NR Description	PFAM description	Gene Length	Gene Ontology Biological Pathway	Gene Ontology Cellular Component	Gene Ontology Molecular Function	Sequence	MetalBinding	Ca	Co	Cu	Fe	K	Mg	Mn	Na	Ni	Zn	no. ions binding predicted
CLUSTER-12666.1398	PF01421//PF13762//PF00413//PF08117	hypothetical protein GJ496_006675, partial [Pomphorhynchus laevis]	Reprolysin (M12B) family zinc metalloprotease//Mitochondrial splicing apparatus component//Matrixin//Ptu family	3715	GO:0006810//GO:0000372//GO:0006508	GO:1990904//GO:0031012//GO:0005576	GO:0004222//GO:0019855//GO:0008270	VKLLYHPPFNCPLSAFLFHVSARNSLVVIMCHMVFSVVVLCHQLTLMVTQTHTAGRAAKK EPPAIVRVKDNVGQDKISVFFKLDGANELAKEMFLTSPCDYWYGLRMDKEVTIYTSDIDA SYITFINHTVSSALFVDSHNICYHLKVERILAKGVFSAFVIKCRKEIKSDEAENAASGRL RRASSKAYLRVNVVAVVDSSIYKHFYRLDRARNPAANKTRIFENINIWYDHLIKSASKIY ENSLKDDNDLSVDLRLHKVIIAKRQSQAPWTDNSIVGFKFDNAAIPIGSTADDLNDVVDP ARSLELFQKFMMKRKLKIMRIGHAIAFTRKLMASRLVYNSKSGESDLAVQEGIAYHKLKR THGRSDTLGICKGFGFSVISDRMSVRTQFVIAH…	0.81	0.27	0.27	0.28	0.14	0.36	0.41	0.09	0.45	0.37	0.56	1
CLUSTER-12666.31717	PF01312//PF04931	hypothetical protein GJ496_008084 [Pomphorhynchus laevis]	FlhB HrpN YscU SpaS Family//DNA polymerase phi	1520	GO:0009306//GO:0006355	GO:0005730//GO:0005667//GO:0016020	GO:0008134//GO:0003677	LLLLYQAAAYSGQYDCLGSVKGRSYVWVVERQPPSFIIGTLHIPYDRAWVETTLTYVRRL FQGIDRLFVELDVTDANVVSDLRRCQYLPMGTTIQDIAPRKLFRRLSWQLRAINATERCE PISGPNNSNNNNNRSNLNDAVSCIKPFLQDWPLKRPVWIMTRLIAAMVHNIVNSSEPIMD RYLTELAARSHIPVESLESVEEQCSVLNKLNDKMVMRILPELAREFYLQRSGVVTTRKSA ALTTFQDTIDRFVCGDLDNRDSSTTTAKPDTMEAPGNIRTRRRHLQRDQSSPADPVPYTL TRAMRESMVVRNKRIASYISEKMRTNSSEMILFALGVGHLGQNADSVLELLRREGFNLTE IPINVTSSVNDSSALLHTHADRPTAQEKHHPYF…	0.57	0.12	0.22	0.23	0.13	0.25	0.53	0.06	0.35	0.52	0.49	2
CLUSTER-12666.6272	PF17096//PF01421	--	Altered inheritance of mitochondria protein 3//Reprolysin (M12B) family zinc metalloprotease	2267	GO:0006508//GO:0051016	GO:0030479	GO:0004222	MIMILETCVVVAVILTSVYARDPYYYHNDKRTRSSYSPVILENSQRQPTTIIIPIKIYTD RKTIGTEQNLEDRITEKIKKAEQVFNRANNGILFKMQIINRITVIDGIDRSHLGSRKGIV EYAQTRFVNSAENISRILFIGPDCLEQTTGIINNKTTITKNAWKTVTKMSMNTGGYTIGG ICHHVTVSMVDLVADDCILAHEIGHQLFFRHDEDEPCSLKGGEATLMAKSRYGKCQFLVW SKCNQEQMTNFSNSEIWQCLPRENETPSSKESRWYIVR*	0.89	0.58	0.45	0.24	0.41	0.55	0.14	0.06	0.44	0.47	0.52	3
CLUSTER-12666.32338	PF00413//PF01421	hypothetical protein GJ496_005463 [Pomphorhynchus laevis]	Matrixin//Reprolysin (M12B) family zinc metalloprotease	452	GO:0006508	GO:0031012	GO:0004222//GO:0008270	FDGGTLGLAWSGRTDFENTGGICDVAKRTDNGVKSFNGGIVTILNYGARISMLSLELTLA HEIGHNIGSEHDDEDDRECSPGIGKGGNYVMYPNAISTNEANNKRFSPCSMRNISEVIVP LIENRLSRKQNCLEECRGEFCGNRITEKEE	0.74	0.09	0.26	0.38	0.0	0.31	0.11	0.09	0.46	0.36	0.55	1
CLUSTER-12666.19054	PF19035//PF15151//PF00894//PF08685//PF10392//PF01421	A disintegrin and metalloproteinase with thrombospondin motifs 9 isoform X4 [Varanus komodoensis]	CCN3 Nov like TSP1 domain//Response gene to complement 32 protein family//Luteovirus coat protein//GON domain//Golgi transport complex subunit 5//Reprolysin (M12B) family zinc metalloprotease	8983	GO:0051726//GO:0006508//GO:0006891//GO:0007165	GO:0019028//GO:0017119	GO:0008270//GO:0004222//GO:0005198	KPDELVEMTAGILPGFIMLILLLASEASASEWTTKTVDISECHLQRGFQIGNEISYGIAA AQVGVAKTASVFYMLEAFNHQYQLRLRRDVKLRSSAEQGDSCDYNAFEAGSPPKPGLRRK RDCDNSPHQVSSYTSPNMDLIKSKVDAWTPHTRHIIDSEDSSKKDKHFDDCNSDSNRSAK RNRSAHDTDDVTDDVTDTCLYVGLVYSYDRDSDQTPGSKTQHGTYAIFDSCANRACFIIN GYLYELKPSHKFQSDKFLLTRTFENGTDRCSLTAGDSAQNGETNENGKSLTNAKYLSTIY TRQNRVKRHLFTPTYVQIAVFTDETMREFHEDDLPYYINTLMRGVAMTYTDASIGVYIDI AYVAHINIDNQKTEITQAKSAETTLMNFCEWQT…	0.81	0.41	0.16	0.16	0.14	0.11	0.6	0.44	0.59	0.5	0.7	2
CLUSTER-12666.24963	PF00413//PF01400	hypothetical protein GJ496_001429 [Pomphorhynchus laevis]	Matrixin//Astacin (Peptidase family M12A)	2974	GO:0006508	GO:0031012	GO:0004222//GO:0008270	MIVFVTLQLVVLLTTPVTMPAISRTIDPRAINLDYSRFPTVTSARTNKRIQRDSGNVRVR RGATVNTSNLWPNGVIPFVISHDYPGTLLHMIYESMMMWMEGTCLYFTEGTRNHHSWLEI LPGACGCCSQVGRQTIGAQYLYLGDECDTPGIMAHEFGHAIGFWHEHTRPDRDDYIYIVD ENIENEQKYNFLKKSYDDVDSLGEPYDANSIMHYAPNTFAKGGMSFTVLLRERGDQTLTD HEFLNAMGQLGQRIRPSEGDISQTNKLYRCPPCGGNVLLGSGLNWTTVEPTDNILHCQYC GWRLIVSSGSYIQLRIDKINLFRGQFGIIYDSYQRDYKLLGYINGREQIFRPGLLSTTSV VFVELWGSRVSEDVIDVEPSFSVSAKAVCGGTV…	0.63	0.16	0.19	0.5	0.16	0.42	0.26	0.05	0.49	0.43	0.57	1
CLUSTER-12666.26471	--	hypothetical protein GJ496_000547 [Pomphorhynchus laevis]	--	605	--	--	--	GETIDMAVGNCIDRLARLLKLSNDPAPGYQVEQLALKAVGQDHAEPSCPSLINLPYSVKG MDVSFSGIITSIERMAPKGLASGTMTAVGLCYSLQETVFAMLVEITERAMAHTGADEVLI VGGVGCNKRLQQMMMLMCEDRGAKAFSSDERFCVDNGAMIAHTGILAYKAVGNAAACHVK DSTITQRFRTDEVEAVWLADM	0.78	0.33	0.36	0.3	0.4	0.29	0.17	0.07	0.24	0.47	0.47	-
CLUSTER-8696.0	PF00413//PF07998//PF01421	hypothetical protein GJ496_005997 [Pomphorhynchus laevis]	Matrixin//Peptidase family M54//Reprolysin (M12B) family zinc metalloprotease	1747	GO:0006508	GO:0031012	GO:0008233//GO:0004222//GO:0008270	LSSDRYPTIDSRIMKTILKCARWRLYDWIYLVKYVWIIVMISPKQSRTSSSADISEWCLS GDFLNHLDTYQHRFKHHYRLCTTRSSTCHALWKAKSVKSMNLKGNHSKFFNFCKLYSDHL CETTKTKKHRKIIILVNLIVDKTVRKFLYHTRGKVPFEKYFKDYLYRMLAETSKILSKGV PSSKVVIYPMAIVRTSLPGKLSASVDDIYDAWVASARSILKSKEKDIRDINIILSRSFHN VTKLNGYAKLASMCSGKWSFIVVQDEGIQLTPVIIAHEIGHLFGLLHLEDTQGCVIADKY HVMSTVVNADIRTYKWAACSANQLKDIDWKFGCLIKSKILQKRIDKRFADLKPYYNEKFT RSIYSKDVQCQMMYNNLDATFCPVPSLAKRACE…	0.85	0.09	0.21	0.29	0.3	0.26	0.49	0.08	0.43	0.42	0.61	1
CLUSTER-12666.15986	PF09809//PF01435//PF12190	hypothetical protein GJ496_006097, partial [Pomphorhynchus laevis]	Mitochondrial ribosomal protein L27//Peptidase family M48//Fungal protease inhibitor	2545	GO:0006508//GO:0042254//GO:0010466	GO:0005840//GO:0005762	GO:0003735//GO:0030414//GO:0004222	ALLWFNAVKHVWSMSENIVQAITGWTMPASECATTATFLVISLKLGEIVSLAWSLYYNFV IEEEFGFNKQTIGFFLKDQLKKFVILNGAIVIILTIVVKLIITMGDSFIPYTFGFIMTCI LAIILLYPDFIAPMFDKFTPLPDCELKKSITDLAEKVNFPGYKVFVVEGSVRSSHSNAYF VGFFKTKRIVLFDTLVSHLIPNNKPKKNEEANDKNLDMTQLETDKASRGDDDKLMEKQIC ETVENDNKTKCTPDEIISILAHELGHWSNMHTYKILVFALDCKQGLKQTGRSSQRIFHSS AWCISKYHV*	0.71	0.1	0.29	0.37	0.26	0.32	0.36	0.24	0.45	0.42	0.5	-
CLUSTER-12666.15098	PF01421//PF00413	hypothetical protein GJ496_005463 [Pomphorhynchus laevis]	Reprolysin (M12B) family zinc metalloprotease//Matrixin	2966	GO:0006508	GO:0031012	GO:0008270//GO:0004222	RLHTGFRTREMLPSPQLWMMLLLQRQWLLSSETTALPGNVLVGFRIFRLADNKLRDGGDS TSSPPSRSRRHLEPLSSEYHVSLISDSVNLCLNLWLHKISSSPFEKFEGRVLGDANSHAS LSMIDNLLIGKVYTNGTQYAVEPAIRWLNGSVTKGNELIMYSEKDVRPLNTLGKQAHPPQ LSTRSWFFRQLPQYVSRQVTHDMLEATTTLLRKRRSSLPDDADRLEESTAFPGKRSCCYL YIRTDPYLWNEVFSKEGQFNTRSTELSILNIVHQAVDGANEIFRQTVFSLDDERKYRGFQ LKIKRVKIMRPDDCTKTRSSDASLCEEHIDVLNFLNAHSKQNFSDYCLAYTFTARDFDGG TLGLAWSGRTDFENTGGICDVAKRTDNGVKSFN…	0.72	0.68	0.28	0.29	0.84	0.38	0.44	0.17	0.4	0.48	0.63	3
CLUSTER-2564.0	PF01421	hypothetical protein GJ496_003303 [Pomphorhynchus laevis]	Reprolysin (M12B) family zinc metalloprotease	420	GO:0006508	--	GO:0004222	MTHDLFQMLLAPSAQLGQWLGVHYYFNLLIYKLIRTHRMFFTPMVFSNNNVLMILGLTHL DVMCNRDHSCAIVQDTGLSSSLSIAHELAHL	0.82	0.08	0.31	0.32	0.3	0.32	0.44	0.35	0.33	0.41	0.49	-
CLUSTER-12666.25014	PF01421//PF00802//PF19035//PF07998//PF00413	hypothetical protein LSTR_LSTR009061 [Laodelphax striatellus]	Reprolysin (M12B) family zinc metalloprotease//Pneumovirus attachment glycoprotein G//CCN3 Nov like TSP1 domain//Peptidase family M54//Matrixin	3138	GO:0006508//GO:0007165	GO:0055036//GO:0031012	GO:0008270//GO:0004222//GO:0008233	EDSRRLRSISHSIEKLLFSFEEWINVKRRDDQSTIAIYLSRKVNYDPNRSTIGMARVMDI CSDKKTSVVMVADDGGDIACDLTIVHEIGHILGLEHVKNDIEAVMRSFSGHETHPVWSEQ TVHTLQRMIGMGNFDCLLTPTPGMNYDKNRITSMYDVSFSKFFHGDTNQIFLSDGCRSVE QDECKKLSCNLPAGNMYTPLQIPMGYPCGDPSTQGCYKKQCVNMKNMKPVNGKWNKWSSF TACSKDCGGGIKIRYRNCTKPLPQYGGKYCVGDNEHYQTCNNEPCGYQQTSLRQELCNKM QYNVSGRGTSPEPFTELIAVTSNKIESSCRELNCKGVADDMVRSYHPFLIPNGEVCMEGS KNRDFKCLNGRCLKVGCNGYFDSMSSTSNLPAL…	0.56	0.2	0.65	0.37	0.15	0.31	0.29	0.21	0.47	0.29	0.51	2
CLUSTER-12666.39091	--	hypothetical protein GJ496_005463 [Pomphorhynchus laevis]	--	606	--	--	--	NRITEKEEQCDCGFDEDCKKINDTCCEPADADPSRRCRLKVGAQCSRSQGACCSADCTPE KTSHKCYKATEQECVHDVYCSGWSPICPVDDSKYFREDHSFCGQYTKICKKGRCTGSICQ LFGMDQCMLTGDIRSGTIDHKKQLCHLACMMPINNNMNKSVDQSMICRDTHESDHFLNPK TQMSGFLLRRGSWCSNAEGYC	0.53	0.71	0.43	0.31	0.51	0.36	0.2	0.2	0.41	0.27	0.46	2
