# Supplementary material for: First insight into metal binding proteins from the de novo transcriptome of acanthocephalan parasite Dentitruncus truttae
Source: Sci Rep. 2025 Jul 18;15:26152. doi: 10.1038/s41598-025-11623-5 (PMC12274423; doi:10.1038/s41598-025-11623-5)
Supplement: Supplementary file 10 — Supplementary Material 10 [file 41598_2025_11623_MOESM10_ESM.xlsx]

## Sheet: 2a_MBP D. truttae
ID	MetalBinding	Ca	Co	Cu	Fe	K	Mg	Mn	Na	Ni	Zn	no. ions binding predicted
CLUSTER-12666.39185	0.51	0	0.3	0	0.01	0.16	0.36	0.83	0.35	0.05	0.44	1
CLUSTER-12666.25284	0.52	0	1	0.17	0.72	0.45	0	0.52	0.24	0.45	0.27	3
CLUSTER-12666.29423	0.52	0	0.21	0	0	0	0	0.98	0.26	0	0.35	1
CLUSTER-12666.20267	0.53	0	0.44	0	0.58	0.13	0.44	0.95	0.21	0.08	0.47	2
CLUSTER-9452.0	0.55	0	0.2	0.12	0.01	0.19	0.04	0.04	0.53	0.26	0.56	2
CLUSTER-12666.11571	0.56	0	0.45	0	0.36	0.01	0.17	0.98	0.31	0.01	0.47	1
CLUSTER-12666.5978	0.6	0	0.04	0	0	1	0	0.01	0.25	0	0.09	1
CLUSTER-12666.27421	0.66	0	0.29	0	0.01	0.11	0.24	0.7	0.15	0.17	0.45	1
CLUSTER-12666.33892	0.66	0	1	0.31	0.95	0.96	0.02	0.86	0.52	0.03	0.46	5
CLUSTER-9587.1	0.66	0	0.11	0	0	0	0	0	0	1	0.2	1
CLUSTER-12666.8681	0.68	0	0.11	0.3	0	0.14	0.08	0.02	0.46	0.32	0.73	1
CLUSTER-12666.37379	0.68	0	0.34	0.02	0.37	0.14	0.55	0.97	0.22	0.01	0.54	3
CLUSTER-12666.32454	0.85	0	0.57	0.01	0.1	0.12	0.18	0.95	0.37	0.02	0.52	3
CLUSTER-12666.45487	0.99	0	0.17	0	0	0.05	0	0.01	0.06	1	0.41	1
CLUSTER-12666.8205	1	0	0.02	0.07	0	0.33	0.01	0	0.5	0.04	1	1
CLUSTER-12666.15575	1	0	0.21	0.25	0	0.31	0.02	0.03	0.44	0.23	0.82	1
CLUSTER-12666.21467	1	0	0	0.01	0	0.32	0	0	0.59	0	1	2
CLUSTER-12666.33394	1	0	0.01	0.03	0	0.32	0.1	0	0.51	0.02	1	2
CLUSTER-12666.42616	1	0	0.01	0.05	0	0.38	0	0	0.52	0.01	1	2
CLUSTER-12666.40658	1	0	0.02	0.07	0	0.18	0.03	0	0.53	0.05	1	2
CLUSTER-12666.6438	1	0	0	0.02	0	0.45	0	0	0.53	0	1	2
CLUSTER-12666.25503	1	0	0.08	0.15	0	0.41	0	0	0.48	0.08	0.99	1
CLUSTER-12666.41111	1	0	0	0.03	0	0.43	0	0	0.53	0.01	1	2
CLUSTER-12666.39873	1	0	0.01	0.06	0	0.32	0	0	0.49	0.03	1	1
CLUSTER-12666.21088	0.51	0.01	0.22	0.12	0	0.44	0.11	0.04	0.33	0.36	0.45	0
CLUSTER-12666.21977	0.55	0.01	0.42	0.78	0.02	0.2	0.01	0.67	0.27	0.11	0.44	2
CLUSTER-1893.0	0.56	0.01	0.12	0	0	0.07	0	0.01	0.01	0.25	0.59	1
CLUSTER-12666.19960	0.56	0.01	0.15	0	0	0.1	0.01	0.02	0.02	0.29	0.53	1
CLUSTER-6289.0	0.56	0.01	0.37	0	0.71	0.36	0.14	0.28	0.19	0.46	0.43	1
CLUSTER-12666.26907	0.57	0.01	0.18	0.02	0.25	0.13	0.01	0.03	0.07	0.35	0.46	0
CLUSTER-12666.1206	0.6	0.01	0.27	0.15	0	0.2	0	0.12	0.47	0.36	0.48	0
CLUSTER-12666.43228	0.6	0.01	0.15	0	0	0.1	0	0.01	0.02	0.27	0.53	1
CLUSTER-12666.20620	0.64	0.01	0.19	0.03	0	0.19	0.01	0.03	0.03	0.32	0.5	0
CLUSTER-12666.6533	0.64	0.01	0.24	0.11	0	0.17	0	0.06	0.47	0.36	0.47	0
CLUSTER-12666.37910	0.67	0.01	0.3	0.12	0.02	0.4	0.01	0.06	0.2	0.37	0.47	0
CLUSTER-12666.30198	0.72	0.01	0.18	0.01	0	0.17	0.03	0.05	0.02	0.27	0.52	1
CLUSTER-1312.0	0.74	0.01	0.12	0.27	0	0.19	0	0.01	0.46	0.26	0.77	1
CLUSTER-12666.5795	0.75	0.01	0.26	0.18	0	0.26	0	0.09	0.26	0.35	0.51	1
CLUSTER-12666.15027	0.8	0.01	0.25	0.33	0	0.28	0.08	0.08	0.45	0.34	0.55	1
CLUSTER-2204.0	0.8	0.01	0.27	0.3	0	0.28	0.01	0.11	0.44	0.31	0.61	1
CLUSTER-12666.36197	0.86	0.01	0.23	0.32	0	0.28	0.01	0.06	0.47	0.28	0.73	1
CLUSTER-7422.0	0.9	0.01	0.21	0.3	0	0.26	0.23	0.05	0.45	0.3	0.69	1
CLUSTER-7259.0	0.91	0.01	0.27	0.24	0	0.27	0.02	0.1	0.36	0.28	0.63	1
CLUSTER-12666.30367	0.91	0.01	0.24	0.3	0	0.28	0.07	0.06	0.44	0.3	0.65	1
CLUSTER-12666.32388	0.93	0.01	0.29	0.14	0.14	0.65	0.07	0.08	0.36	0.26	0.55	2
CLUSTER-12666.17477	0.94	0.01	0.31	0.24	0.4	0.29	0.01	0.11	0.24	0.42	0.51	1
CLUSTER-12666.23036	0.95	0.01	0.24	0.28	0	0.28	0.01	0.07	0.43	0.28	0.68	1
CLUSTER-12666.31626	0.95	0.01	0.21	0.02	0	0.36	0	0.03	0.02	0.31	0.5	0
CLUSTER-12666.23036	0.95	0.01	0.24	0.28	0	0.28	0.01	0.07	0.43	0.28	0.68	1
CLUSTER-12666.31626	0.95	0.01	0.21	0.02	0	0.36	0	0.03	0.02	0.31	0.5	0
CLUSTER-12666.14813	0.95	0.01	0.18	0.25	0	0.28	0.39	0.04	0.43	0.26	0.74	1
CLUSTER-12666.9483	0.98	0.01	0.28	0.17	0	0.25	0	0.09	0.17	0.29	0.57	1
CLUSTER-12666.8225	0.98	0.01	0.11	0.21	0	0.23	0.47	0.01	0.43	0.23	0.83	1
CLUSTER-1520.0	0.99	0.01	0.21	0.25	0	0.4	0.09	0.04	0.43	0.2	0.82	1
CLUSTER-12666.23297	1	0.01	0.1	0.17	0	0.31	0.06	0	0.45	0.13	0.95	1
CLUSTER-12666.21465	1	0.01	0	0	0	0.1	0.26	0	0.55	0	1	2
CLUSTER-12666.6125	1	0.01	0.22	0.24	0	0.32	0.03	0.04	0.42	0.23	0.78	1
CLUSTER-12666.33782	1	0.01	0.1	0.17	0	0.31	0.29	0	0.47	0.15	0.95	1
CLUSTER-2782.0	1	0.01	0.01	0.06	0	0.39	0	0	0.53	0.07	1	2
CLUSTER-12666.28683	1	0.01	0.04	0.11	0.01	0.19	0.15	0	0.53	0.1	0.99	2
CLUSTER-8563.0	1	0.01	0.11	0.18	0	0.41	0.03	0.01	0.45	0.12	0.95	1
CLUSTER-12666.6284	1	0.01	0	0.04	0	0.36	0.01	0	0.55	0.02	1	2
CLUSTER-12666.5642	1	0.01	0.06	0.14	0	0.35	0.01	0	0.46	0.09	0.98	1
CLUSTER-12666.39872	1	0.01	0	0.03	0	0.25	0.17	0	0.51	0.08	1	2
CLUSTER-12666.25409	1	0.01	0.11	0.17	0	0.31	0.02	0.01	0.49	0.14	0.96	1
CLUSTER-12666.15301	1	0.01	0.2	0.24	0	0.34	0.01	0.04	0.44	0.21	0.84	1
CLUSTER-12666.24524	1	0.01	0.07	0.14	0	0.4	0.01	0	0.49	0.08	0.99	1
CLUSTER-12666.30065	1	0.01	0.13	0.19	0	0.29	0.04	0.01	0.47	0.16	0.94	1
CLUSTER-12666.40657	1	0.01	0.16	0.15	0	0.43	0.11	0.06	0.48	0.19	0.94	1
CLUSTER-12666.43570	1	0.01	0.16	0.2	0.05	0.3	0.08	0.01	0.49	0.17	0.92	1
CLUSTER-12666.33245	0.51	0.02	0.2	0.1	0	0.17	0.02	0.08	0.34	0.36	0.47	0
CLUSTER-12666.25237	0.51	0.02	0.68	0.1	0	0.32	0	0.05	0.29	0.45	0.41	1
CLUSTER-12666.12034	0.52	0.02	0.26	0.29	0	0.26	0.07	0.11	0.46	0.39	0.49	0
CLUSTER-12666.44203	0.53	0.02	0.23	0.08	0.44	0.2	0.04	0.15	0.16	0.38	0.43	0
CLUSTER-12666.40747	0.53	0.02	0.4	0.12	0.01	0.33	0.09	0.53	0.12	0.29	0.44	1
CLUSTER-12666.31263	0.54	0.02	0.22	0	0.42	0.19	0	0.06	0.02	0.36	0.18	0
CLUSTER-12666.41987	0.55	0.02	0.18	0	0	0.13	0.02	0.03	0.01	0.3	0.56	1
CLUSTER-12666.16097	0.55	0.02	0.22	0.35	0	0.25	0.29	0.04	0.14	0.42	0.46	0
CLUSTER-12666.31146	0.58	0.02	0.22	0.02	0	0.71	0.03	0.08	0.2	0.24	0.44	1
CLUSTER-12666.11778	0.58	0.02	0.35	0.14	0.62	0.44	0.18	0.79	0.25	0.44	0.46	2
CLUSTER-12666.13318	0.58	0.02	0.35	0.14	0.62	0.44	0.18	0.79	0.25	0.44	0.46	2
CLUSTER-12666.33420	0.6	0.02	0.21	0.11	0	0.18	0.02	0.05	0.09	0.34	0.48	0
CLUSTER-12666.27550	0.63	0.02	0.19	0.06	0	0.13	0	0.04	0.22	0.37	0.48	0
CLUSTER-12666.20928	0.67	0.02	0.34	0.11	0.52	0.3	0.08	0.48	0.09	0.35	0.44	1
CLUSTER-7536.0	0.71	0.02	0.24	0.11	0.01	0.26	0.02	0.07	0.11	0.35	0.49	0
CLUSTER-598.0	0.73	0.02	0.27	0.24	0	0.31	0.34	0.09	0.21	0.39	0.49	0
CLUSTER-12666.24289	0.73	0.02	0.26	0.21	0	0.23	0	0.08	0.23	0.34	0.5	0
CLUSTER-12666.13133	0.73	0.02	0.17	0	0	0.11	0.01	0.02	0.01	0.28	0.55	1
CLUSTER-1856.0	0.74	0.02	0.28	0.34	0	0.29	0.25	0.21	0.46	0.35	0.53	1
CLUSTER-12666.34865	0.75	0.02	0.2	0.01	0	0.15	0.04	0.03	0.01	0.31	0.5	0
CLUSTER-12666.22481	0.78	0.02	0.27	0.34	0	0.31	0.01	0.11	0.44	0.3	0.61	1
CLUSTER-12666.15160	0.8	0.02	0.25	0.27	0	0.5	0.01	0.06	0.46	0.29	0.55	1
CLUSTER-12666.26122	0.8	0.02	0.2	0.3	0	0.29	0.22	0.05	0.47	0.28	0.75	1
CLUSTER-12666.17057	0.82	0.02	0.36	0.29	0.17	0.32	0.42	0.72	0.44	0.27	0.55	2
CLUSTER-12666.23020	0.82	0.02	0.28	0.31	0	0.4	0.05	0.12	0.46	0.3	0.57	1
CLUSTER-1053.0	0.84	0.02	0.27	0.31	0.01	0.36	0.33	0.15	0.44	0.33	0.61	1
CLUSTER-12666.13817	0.84	0.02	0.27	0.3	0.16	0.34	0.27	0.14	0.47	0.31	0.68	1
CLUSTER-12666.8631	0.85	0.02	0.32	0.32	0	0.32	0.14	0.1	0.42	0.3	0.64	1
CLUSTER-12666.10298	0.85	0.02	0.23	0.07	0.07	0.2	0.01	0.08	0.04	0.34	0.48	0
CLUSTER-3034.0	0.85	0.02	0.28	0.19	0	0.67	0.22	0.11	0.44	0.23	0.58	2
CLUSTER-12666.28497	0.86	0.02	0.28	0.22	0	0.28	0.21	0.1	0.18	0.35	0.51	1
CLUSTER-12666.18084	0.86	0.02	0.27	0.24	0	0.27	0.03	0.1	0.33	0.31	0.55	1
CLUSTER-12666.31577	0.88	0.02	0.16	0.29	0.1	0.23	0.1	0.03	0.48	0.25	0.8	1
CLUSTER-12666.18281	0.88	0.02	0.28	0.19	0	0.35	0.02	0.09	0.25	0.31	0.54	1
CLUSTER-12666.33485	0.89	0.02	0.46	0.32	0	0.35	0.02	0.11	0.39	0.32	0.59	1
CLUSTER-12666.22812	0.89	0.02	0.2	0.02	0	0.14	0	0.05	0.02	0.31	0.5	0
CLUSTER-12666.21569	0.9	0.02	0.23	0.05	0	0.19	0	0.08	0.03	0.31	0.52	1
CLUSTER-12666.38847	0.91	0.02	0.28	0.23	0	0.26	0	0.09	0.3	0.32	0.55	1
CLUSTER-12666.42374	0.91	0.02	0.25	0.28	0	0.31	0.27	0.11	0.41	0.3	0.66	1
CLUSTER-12666.28615	0.92	0.02	0.24	0.31	0	0.29	0.02	0.07	0.44	0.29	0.67	1
CLUSTER-12666.6880	0.93	0.02	0.23	0.27	0	0.31	0.27	0.06	0.42	0.26	0.73	1
CLUSTER-12666.18207	0.93	0.02	0.28	0.02	0.97	0.11	0.4	0.03	0.19	0.97	0.65	3
CLUSTER-12666.6761	0.93	0.02	0.24	0.32	0	0.29	0	0.06	0.45	0.28	0.69	1
CLUSTER-12666.9608	0.94	0.02	0.07	0.18	0	0.28	0.2	0	0.48	0.17	0.95	1
CLUSTER-12666.5291	0.94	0.02	0.28	0.23	0	0.28	0	0.11	0.33	0.29	0.62	1
CLUSTER-12666.44477	0.94	0.02	0.27	0.25	0	0.31	0.04	0.1	0.38	0.27	0.68	1
CLUSTER-12666.38038	0.95	0.02	0.18	0.18	0.13	0.72	0.25	0.02	0.47	0.13	0.81	2
CLUSTER-12666.8268	0.95	0.02	0.31	0.33	0.09	0.32	0.04	0.13	0.46	0.32	0.63	1
CLUSTER-12666.13201	0.97	0.02	0.3	0.31	0.41	0.27	0.03	0.13	0.44	0.39	0.59	1
CLUSTER-12666.34383	0.97	0.02	0.19	0.01	0	0.15	0	0.03	0.01	0.29	0.53	1
CLUSTER-1055.0	0.97	0.02	0.22	0.26	0	0.43	0.02	0.04	0.45	0.23	0.74	1
CLUSTER-12666.45373	0.98	0.02	0.17	0.04	0	0.9	0.02	0.06	0.51	0.2	0.56	3
CLUSTER-12666.29554	0.98	0.02	0.2	0.01	0	0.16	0	0.03	0.01	0.31	0.52	1
CLUSTER-12666.19427	0.98	0.02	0.06	0.15	0	0.17	0.52	0.01	0.43	0.25	0.86	2
CLUSTER-12666.32421	0.99	0.02	0.26	0.06	0	0.21	0	0.06	0.04	0.31	0.54	1
CLUSTER-12666.16875	0.99	0.02	0.27	0.06	0.16	0.8	0.06	0.15	0.44	0.24	0.55	2
CLUSTER-12666.43642	1	0.02	0.04	0.11	0	0.84	0.03	0	0.49	0.03	0.99	2
CLUSTER-12666.23097	1	0.02	0.13	0.2	0	0.29	0.14	0.01	0.47	0.17	0.94	1
CLUSTER-12666.40655	1	0.02	0.09	0.14	0.04	0.22	0.05	0	0.51	0.13	0.98	2
CLUSTER-4178.0	1	0.02	0.16	0.19	0.4	0.16	0.3	0.01	0.5	0.34	0.92	1
CLUSTER-12666.8100	1	0.02	0.14	0.21	0	0.3	0.2	0.01	0.45	0.19	0.9	1
CLUSTER-12666.10604	1	0.02	0.01	0.37	0	0.55	0.01	0	0.53	0.05	1	3
CLUSTER-1227.0	1	0.02	0.23	0.21	0.44	0.17	0.15	0	0.53	0.29	0.95	2
CLUSTER-12666.21244	1	0.02	0.09	0.15	0	0.27	0.1	0	0.47	0.13	0.97	1
CLUSTER-12666.557	0.52	0.03	0.17	0	0	0.11	0.04	0.02	0.02	0.26	0.56	1
CLUSTER-12666.9863	0.53	0.03	0.16	0	0	0.12	0.02	0.02	0.01	0.27	0.56	1
CLUSTER-12666.23754	0.56	0.03	0.25	0.12	0	0.2	0.2	0.07	0.07	0.37	0.45	0
CLUSTER-12666.31462	0.56	0.03	0.46	0.09	0.1	0.28	0.15	0.68	0.49	0.19	0.46	1
CLUSTER-12666.32613	0.56	0.03	0.27	0.04	0.56	0.25	0.09	0.21	0.04	0.39	0.39	1
CLUSTER-12666.4323	0.59	0.03	0.19	0.01	0	0.15	0.07	0.05	0.02	0.28	0.51	1
CLUSTER-2207.0	0.6	0.03	0.17	0	0	0.11	0.05	0.03	0.01	0.23	0.58	1
CLUSTER-12666.16296	0.61	0.03	0.18	0.89	0.58	0.23	0.22	0.12	0.54	0.55	0.56	5
CLUSTER-12666.14152	0.63	0.03	0.28	0.08	0.52	0.23	0.07	0.15	0.16	0.43	0.44	1
CLUSTER-12666.6715	0.64	0.03	0.2	0.03	0	0.17	0.01	0.05	0.02	0.3	0.51	1
CLUSTER-12666.10484	0.64	0.03	0.21	0.07	0	0.18	0.05	0.06	0.03	0.33	0.49	0
CLUSTER-12666.45232	0.64	0.03	0.26	0.11	0	0.26	0.09	0.11	0.08	0.34	0.51	1
CLUSTER-12666.17258	0.64	0.03	0.21	0.02	0	0.17	0.05	0.05	0.02	0.3	0.5	0
CLUSTER-12666.9251	0.65	0.03	0.23	0.11	0	0.2	0.07	0.08	0.12	0.34	0.49	0
CLUSTER-12666.31613	0.65	0.03	0.28	0.19	0.03	0.3	0.45	0.07	0.22	0.52	0.47	1
CLUSTER-12666.35666	0.69	0.03	0.25	0.13	0	0.21	0.04	0.09	0.1	0.32	0.51	1
CLUSTER-12666.19002	0.69	0.03	0.26	0.13	0	0.23	0.02	0.11	0.19	0.32	0.5	0
CLUSTER-12666.33275	0.7	0.03	0.32	0.2	0	0.26	0.02	0.11	0.17	0.33	0.51	1
CLUSTER-12666.11457	0.71	0.03	0.24	0.08	0	0.19	0.02	0.05	0.04	0.34	0.49	0
CLUSTER-12666.44212	0.73	0.03	0.27	0.15	0	0.28	0.03	0.12	0.13	0.31	0.52	1
CLUSTER-12666.1864	0.73	0.03	0.28	0.2	0.03	0.29	0.07	0.14	0.22	0.36	0.49	0
CLUSTER-12666.1863	0.73	0.03	0.28	0.2	0.03	0.29	0.07	0.14	0.22	0.36	0.49	0
CLUSTER-12666.19545	0.73	0.03	0.28	0.29	0	0.31	0.1	0.12	0.35	0.33	0.52	1
CLUSTER-12666.45590	0.75	0.03	0.27	0.33	0	0.3	0.29	0.14	0.43	0.36	0.52	1
CLUSTER-12666.11959	0.78	0.03	0.27	0.19	0	0.28	0.01	0.12	0.22	0.32	0.51	1
CLUSTER-12666.24987	0.78	0.03	0.32	0.36	0.01	0.35	0.24	0.28	0.45	0.36	0.59	1
CLUSTER-12666.11941	0.79	0.03	0.24	0.06	0	0.2	0.04	0.12	0.04	0.32	0.5	0
CLUSTER-12666.32447	0.79	0.03	0.36	0	0.06	0.06	0.27	0.93	0.25	0.03	0.5	1
CLUSTER-12666.32437	0.81	0.03	0.3	0.29	0	0.34	0.27	0.23	0.44	0.35	0.53	1
CLUSTER-12666.13815	0.82	0.03	0.26	0.32	0.18	0.33	0.38	0.06	0.46	0.3	0.66	1
CLUSTER-12666.10115	0.82	0.03	0.19	0.16	0.01	0.25	0.54	0.05	0.2	0.45	0.49	1
CLUSTER-12666.27005	0.85	0.03	0.2	0.01	0	0.15	0.01	0.04	0.01	0.3	0.51	1
CLUSTER-13457.1	0.85	0.03	0.22	0.05	0	0.18	0	0.06	0.03	0.32	0.51	1
CLUSTER-12666.32033	0.85	0.03	0.25	0.1	0.02	0.22	0.06	0.08	0.06	0.35	0.49	0
CLUSTER-12666.42375	0.85	0.03	0.27	0.3	0	0.31	0.37	0.11	0.43	0.31	0.64	1
CLUSTER-12666.32864	0.85	0.03	0.23	0.1	0	0.19	0	0.05	0.08	0.34	0.5	0
CLUSTER-12666.3639	0.86	0.03	0.22	0.35	0	0.28	0.08	0.06	0.46	0.32	0.63	1
CLUSTER-12666.20902	0.86	0.03	0.28	0.35	0	0.3	0.03	0.11	0.44	0.33	0.59	1
CLUSTER-2661.0	0.87	0.03	0.13	0.22	0.01	0.23	0.53	0.03	0.4	0.44	0.6	2
CLUSTER-12666.33392	0.87	0.03	0.23	0.29	0.03	0.34	0.45	0.08	0.4	0.36	0.57	1
CLUSTER-12666.15737	0.87	0.03	0.27	0.32	0	0.32	0.04	0.09	0.44	0.3	0.63	1
CLUSTER-12666.26415	0.87	0.03	0.3	0.23	0	0.28	0.01	0.14	0.2	0.33	0.54	1
CLUSTER-2989.0	0.89	0.03	0.13	0.22	0.01	0.24	0.52	0.03	0.4	0.43	0.6	2
CLUSTER-12666.19755	0.89	0.03	0.27	0.3	0	0.32	0.2	0.1	0.42	0.28	0.66	1
CLUSTER-12666.22313	0.9	0.03	0.26	0.3	0.02	0.34	0.29	0.1	0.45	0.31	0.72	1
CLUSTER-12666.13202	0.91	0.03	0.28	0.24	0	0.26	0.01	0.12	0.28	0.31	0.58	1
CLUSTER-12666.17780	0.93	0.03	0.12	0.28	0	0.35	0.06	0.01	0.48	0.19	0.92	1
CLUSTER-6000.0	0.94	0.03	0.29	0.23	0	0.3	0.03	0.12	0.34	0.27	0.64	1
CLUSTER-11542.0	0.94	0.03	0.29	0.23	0	0.3	0.03	0.12	0.34	0.27	0.64	1
CLUSTER-12666.30478	0.94	0.03	0.34	0.15	0.5	0.24	0.01	0.21	0.13	0.41	0.49	0
CLUSTER-12666.11320	0.94	0.03	0.14	0.26	0	0.28	0.06	0.01	0.48	0.21	0.89	1
CLUSTER-12666.41218	0.95	0.03	0.23	0.31	0	0.33	0.1	0.06	0.43	0.25	0.77	1
CLUSTER-12666.21251	0.95	0.03	0.35	0.28	0.17	0.3	0.05	0.13	0.26	0.35	0.55	1
CLUSTER-12666.21381	0.96	0.03	0.15	0.15	0	0.87	0.3	0.01	0.46	0.07	0.87	2
CLUSTER-12666.27011	0.97	0.03	0.26	0.29	0	0.31	0.12	0.07	0.42	0.27	0.7	1
CLUSTER-12666.15363	0.97	0.03	0.05	0.01	0.08	0.35	0.02	0	0.6	0.96	0.87	3
CLUSTER-12666.28213	0.98	0.03	0.26	0.08	0	0.24	0.01	0.06	0.04	0.33	0.52	1
CLUSTER-12666.16476	0.99	0.03	0.31	0.3	0.4	0.29	0.13	0.12	0.44	0.38	0.64	1
CLUSTER-12666.13447	0.99	0.03	0.31	0.3	0.4	0.29	0.13	0.12	0.44	0.38	0.64	1
CLUSTER-8944.0	0.99	0.03	0.2	0.26	0	0.4	0.07	0.04	0.45	0.21	0.82	1
CLUSTER-12666.18429	1	0.03	0.08	0.16	0	0.5	0.03	0	0.48	0.09	0.97	1
CLUSTER-12666.19003	0.52	0.04	0.21	0.04	0	0.65	0.07	0.07	0.17	0.27	0.45	1
CLUSTER-12666.15202	0.52	0.04	0.29	0.09	0.49	0.28	0.13	0.12	0.11	0.42	0.43	0
CLUSTER-12666.8728	0.54	0.04	0.4	0.34	0.02	0.29	0.25	0.12	0.47	0.43	0.48	0
CLUSTER-12666.6049	0.55	0.04	0.22	0.07	0.03	0.18	0.07	0.12	0.06	0.33	0.48	0
CLUSTER-12666.35647	0.56	0.04	0.17	0.38	0.02	0.22	0.35	0.03	0.47	0.5	0.53	1
CLUSTER-12666.13862	0.57	0.04	0.22	0.05	0.01	0.19	0.02	0.05	0.04	0.4	0.48	0
CLUSTER-12666.30574	0.58	0.04	0.23	0.08	0.08	0.2	0.11	0.09	0.04	0.34	0.47	0
CLUSTER-12666.23668	0.58	0.04	0.27	0.3	0.01	0.41	0.41	0.05	0.32	0.45	0.48	0
CLUSTER-12666.17142	0.59	0.04	0.25	0.03	0.13	0.71	0.05	0.07	0.21	0.31	0.45	1
CLUSTER-12666.23695	0.59	0.04	0.2	0.01	0	0.14	0.04	0.04	0.01	0.28	0.55	1
CLUSTER-12666.27340	0.59	0.04	0.2	0.01	0	0.14	0.04	0.04	0.01	0.28	0.54	1
CLUSTER-12666.28212	0.6	0.04	0.29	0.55	0.04	0.42	0.18	0.24	0.46	0.4	0.5	1
CLUSTER-5391.0	0.6	0.04	0.21	0.06	0	0.18	0.05	0.13	0.08	0.31	0.48	0
CLUSTER-12666.26572	0.6	0.04	0.28	0.32	0	0.27	0.09	0.12	0.44	0.36	0.5	0
CLUSTER-12666.17922	0.61	0.04	0.25	0.13	0	0.36	0.2	0.1	0.11	0.33	0.49	0
CLUSTER-12666.23864	0.61	0.04	0.49	0.08	0.36	0.26	0.31	0.71	0.27	0.17	0.45	1
CLUSTER-12666.35772	0.61	0.04	0.27	0.13	0.34	0.22	0.19	0.13	0.09	0.42	0.45	0
CLUSTER-12666.10684	0.62	0.04	0.36	0.17	0.01	0.27	0.32	0.11	0.08	0.39	0.46	0
CLUSTER-12666.23375	0.63	0.04	0.14	0.23	0.49	0.13	0.55	0.06	0.4	0.47	0.61	2
CLUSTER-12666.23061	0.63	0.04	0.25	0.12	0	0.42	0.18	0.07	0.1	0.34	0.48	0
CLUSTER-12666.20306	0.64	0.04	0.22	0.04	0.42	0.19	0.03	0.11	0.04	0.4	0.41	0
CLUSTER-12666.15365	0.64	0.04	0.38	0.2	0.61	0.32	0.24	0.31	0.32	0.5	0.45	1
CLUSTER-12666.39864	0.65	0.04	0.24	0.11	0.31	0.19	0.05	0.1	0.1	0.39	0.46	0
CLUSTER-12666.30547	0.65	0.04	0.23	0.3	0.08	0.33	0.48	0.07	0.42	0.5	0.5	0
CLUSTER-12666.20175	0.66	0.04	0.36	0.17	0.01	0.26	0.31	0.1	0.08	0.39	0.46	0
CLUSTER-12814.1	0.66	0.04	0.28	0.13	0.28	0.29	0.26	0.11	0.07	0.41	0.45	0
CLUSTER-12666.42180	0.66	0.04	0.24	0.1	0.05	0.2	0.23	0.07	0.04	0.36	0.46	0
CLUSTER-12666.29766	0.67	0.04	0.25	0.15	0	0.26	0.41	0.09	0.08	0.37	0.47	0
CLUSTER-12666.24900	0.67	0.04	0.28	0.17	0.19	0.47	0.31	0.08	0.17	0.38	0.47	0
CLUSTER-8697.0	0.67	0.04	0.26	0.33	0.01	0.35	0.11	0.1	0.46	0.36	0.51	1
CLUSTER-12666.30360	0.68	0.04	0.27	0.13	0.06	0.34	0.06	0.13	0.14	0.34	0.49	0
CLUSTER-787.0	0.68	0.04	0.33	0.16	0.08	0.31	0.47	0.58	0.12	0.29	0.46	1
CLUSTER-12666.25777	0.7	0.04	0.27	0.22	0	0.25	0.01	0.1	0.25	0.34	0.5	0
CLUSTER-12666.21669	0.71	0.04	0.32	0.36	0	0.33	0.27	0.14	0.42	0.35	0.55	1
CLUSTER-12666.5870	0.71	0.04	0.25	0.32	0.01	0.32	0.41	0.14	0.44	0.42	0.49	0
CLUSTER-12666.38261	0.71	0.04	0.33	0.06	0.61	0.36	0.03	0.32	0.34	0.47	0.44	1
CLUSTER-12666.42179	0.71	0.04	0.24	0.11	0.06	0.21	0.2	0.07	0.04	0.36	0.46	0
CLUSTER-12666.13572	0.71	0.04	0.27	0.14	0	0.29	0.03	0.11	0.15	0.32	0.51	1
CLUSTER-12666.29362	0.71	0.04	0.33	0.21	0.18	0.36	0.12	0.24	0.23	0.37	0.5	0
CLUSTER-12666.39949	0.71	0.04	0.27	0.41	0	0.29	0.02	0.1	0.44	0.35	0.54	1
CLUSTER-12666.18756	0.73	0.04	0.32	0.2	0.42	0.29	0.4	0.08	0.1	0.47	0.46	0
CLUSTER-12666.23835	0.73	0.04	0.5	0.04	0.48	0.19	0.24	0.85	0.32	0.07	0.49	1
CLUSTER-12666.16818	0.74	0.04	0.19	0.36	0.2	0.28	0.27	0.05	0.46	0.36	0.63	1
CLUSTER-12666.24878	0.74	0.04	0.29	0.27	0	0.3	0.33	0.16	0.29	0.35	0.51	1
CLUSTER-12666.12955	0.75	0.04	0.25	0.07	0	0.59	0.04	0.07	0.19	0.28	0.48	1
CLUSTER-12666.11097	0.76	0.04	0.22	0.04	0	0.19	0.01	0.06	0.02	0.34	0.5	0
CLUSTER-12666.21654	0.77	0.04	0.6	0.23	0.01	0.37	0	0.07	0.41	0.46	0.45	1
CLUSTER-12666.37215	0.78	0.04	0.37	0.13	0.65	0.29	0.35	0.27	0.31	0.53	0.48	2
CLUSTER-12666.37591	0.78	0.04	0.32	0.21	0.04	0.43	0.08	0.23	0.24	0.32	0.52	1
CLUSTER-12666.31674	0.79	0.04	0.21	0.33	0.03	0.29	0.35	0.07	0.46	0.38	0.57	1
CLUSTER-12666.14743	0.79	0.04	0.21	0.33	0.03	0.29	0.35	0.07	0.46	0.38	0.57	1
CLUSTER-12666.15613	0.82	0.04	0.26	0.33	0	0.3	0.27	0.12	0.43	0.34	0.59	1
CLUSTER-12666.18082	0.82	0.04	0.28	0.25	0	0.28	0.1	0.11	0.25	0.33	0.53	1
CLUSTER-12666.7935	0.83	0.04	0.43	0.35	0.48	0.35	0.24	0.69	0.43	0.26	0.5	1
CLUSTER-12666.13790	0.84	0.04	0.27	0.36	0.03	0.31	0.22	0.1	0.43	0.36	0.56	1
CLUSTER-12666.19426	0.9	0.04	0.04	0.14	0.01	0.11	0.55	0.01	0.42	0.38	0.81	2
CLUSTER-12666.21571	0.95	0.04	0.26	0.06	0	0.22	0	0.09	0.03	0.31	0.52	1
CLUSTER-12666.19230	0.95	0.04	0.28	0.23	0	0.3	0.03	0.1	0.28	0.3	0.59	1
CLUSTER-12666.36709	0.95	0.04	0.27	0.27	0	0.35	0.01	0.09	0.4	0.28	0.65	1
CLUSTER-12666.30447	0.97	0.04	0.2	0.26	0	0.32	0.18	0.04	0.44	0.23	0.8	1
CLUSTER-12666.5471	0.51	0.05	0.35	0.25	0	0.32	0.4	0.11	0.26	0.4	0.47	0
CLUSTER-12666.13203	0.52	0.05	0.24	0.13	0.62	0.34	0.09	0.38	0.5	0.54	0.44	2
CLUSTER-12666.32532	0.52	0.05	0.21	0.03	0	0.16	0.07	0.08	0.04	0.3	0.51	1
CLUSTER-12666.43443	0.54	0.05	0.23	0.08	0	0.19	0.19	0.09	0.05	0.33	0.47	0
CLUSTER-12666.24593	0.54	0.05	0.26	0.25	0.01	0.26	0.26	0.11	0.29	0.39	0.47	0
CLUSTER-12666.8646	0.54	0.05	0.27	0.19	0	0.25	0.15	0.19	0.21	0.35	0.49	0
CLUSTER-12666.35366	0.54	0.05	0.25	0.38	0.02	0.26	0.33	0.06	0.45	0.43	0.53	1
CLUSTER-12666.7305	0.55	0.05	0.34	0.03	0.44	0.31	0.44	0.77	0.25	0.15	0.45	1
CLUSTER-12666.3414	0.56	0.05	0.23	0.1	0.01	0.21	0.17	0.03	0.05	0.42	0.44	0
CLUSTER-12666.26117	0.56	0.05	0.34	0.19	0.13	0.25	0.09	0.37	0.24	0.39	0.46	0
CLUSTER-12666.20752	0.56	0.05	0.24	0.22	0	0.22	0.01	0.06	0.24	0.38	0.49	0
CLUSTER-12666.12951	0.57	0.05	0.47	0.32	0.49	0.35	0.29	0.8	0.5	0.11	0.48	1
CLUSTER-12666.43840	0.57	0.05	0.23	0.13	0	0.21	0.04	0.06	0.15	0.36	0.47	0
CLUSTER-12666.7518	0.58	0.05	0.19	0.01	0	0.13	0.05	0.02	0.01	0.29	0.52	1
CLUSTER-12666.16454	0.58	0.05	0.41	0.21	0.19	0.31	0.24	0.68	0.48	0.2	0.47	1
CLUSTER-12666.14671	0.59	0.05	0.23	0.1	0	0.42	0.11	0.05	0.08	0.35	0.46	0
CLUSTER-12666.45350	0.59	0.05	0.33	0.24	0.4	0.38	0.2	0.34	0.36	0.38	0.45	0
CLUSTER-12666.33039	0.59	0.05	0.24	0.07	0	0.53	0.07	0.06	0.09	0.32	0.45	1
CLUSTER-12666.19904	0.59	0.05	0.13	0.32	0.03	0.2	0.47	0.06	0.47	0.54	0.56	2
CLUSTER-12666.13577	0.6	0.05	0.28	0.32	0	0.27	0.1	0.12	0.44	0.36	0.5	0
CLUSTER-12666.22580	0.61	0.05	0.34	0.21	0.41	0.27	0.24	0.15	0.18	0.44	0.46	0
CLUSTER-12666.30824	0.61	0.05	0.29	0.27	0.01	0.38	0.35	0.12	0.33	0.39	0.49	0
CLUSTER-12666.4953	0.63	0.05	0.13	0.03	0.13	0.2	0.61	0.09	0.42	0.11	0.57	2
CLUSTER-12666.15912	0.63	0.05	0.33	0.19	0.25	0.39	0.43	0.34	0.12	0.4	0.46	0
CLUSTER-503.0	0.66	0.05	0.17	0.03	0	0.15	0.01	0.02	0.02	0.34	0.48	0
CLUSTER-12666.25186	0.66	0.05	0.22	0.35	0.02	0.27	0.35	0.06	0.46	0.4	0.57	1
CLUSTER-12666.27563	0.66	0.05	0.31	0.14	0.46	0.29	0.19	0.09	0.09	0.44	0.44	0
CLUSTER-12666.31630	0.67	0.05	0.31	0.38	0.33	0.32	0.26	0.25	0.42	0.41	0.47	0
CLUSTER-12666.21741	0.68	0.05	0.28	0.09	0.47	0.25	0.23	0.1	0.04	0.43	0.43	0
CLUSTER-12666.25091	0.68	0.05	0.22	0.35	0	0.34	0.08	0.06	0.46	0.32	0.59	1
CLUSTER-4235.0	0.68	0.05	0.35	0.09	0.52	0.29	0.03	0.28	0.13	0.43	0.44	1
CLUSTER-12666.22542	0.68	0.05	0.27	0.22	0.03	0.31	0.45	0.19	0.19	0.43	0.47	0
CLUSTER-12666.12651	0.68	0.05	0.27	0.12	0	0.24	0.08	0.16	0.12	0.32	0.51	1
CLUSTER-12666.23694	0.69	0.05	0.34	0.36	0.04	0.37	0.36	0.2	0.45	0.36	0.53	1
CLUSTER-12666.28042	0.69	0.05	0.29	0.23	0	0.3	0.09	0.11	0.25	0.42	0.49	0
CLUSTER-12666.16585	0.7	0.05	0.35	0.58	0.5	0.39	0.29	0.39	0.47	0.38	0.57	2
CLUSTER-12666.39413	0.7	0.05	0.21	0.04	0	0.17	0.01	0.03	0.02	0.34	0.48	0
CLUSTER-13650.0	0.7	0.05	0.25	0.09	0	0.57	0.14	0.06	0.22	0.31	0.47	1
CLUSTER-12666.26165	0.71	0.05	0.23	0.08	0	0.19	0.04	0.08	0.05	0.33	0.49	0
CLUSTER-6479.0	0.71	0.05	0.25	0.09	0	0.57	0.14	0.06	0.22	0.31	0.46	1
CLUSTER-12666.4011	0.71	0.05	0.29	0.09	0.46	0.23	0.11	0.17	0.05	0.41	0.45	0
CLUSTER-12666.20181	0.71	0.05	0.42	0.14	0.06	0.24	0.04	0.61	0.35	0.2	0.46	1
CLUSTER-3540.0	0.71	0.05	0.24	0.28	0	0.54	0.05	0.09	0.48	0.27	0.53	2
CLUSTER-12666.20530	0.73	0.05	0.28	0.23	0.24	0.31	0.08	0.08	0.39	0.39	0.47	0
CLUSTER-6230.0	0.74	0.05	0.28	0.25	0	0.28	0.3	0.09	0.25	0.38	0.49	0
CLUSTER-12666.11960	0.75	0.05	0.29	0.2	0	0.3	0.04	0.14	0.19	0.32	0.52	1
CLUSTER-12666.40157	0.79	0.05	0.22	0.02	0.02	0.16	0.04	0.06	0.02	0.32	0.5	0
CLUSTER-12666.29973	0.79	0.05	0.25	0.63	0	0.34	0	0.08	0.36	0.36	0.54	2
CLUSTER-12666.9905	0.8	0.05	0.38	0.32	0.13	0.39	0.19	0.15	0.39	0.33	0.57	1
CLUSTER-12666.30443	0.8	0.05	0.34	0.29	0.26	0.64	0.26	0.21	0.46	0.22	0.6	2
CLUSTER-12666.25218	0.82	0.05	0.22	0.34	0	0.32	0.04	0.05	0.47	0.28	0.7	1
CLUSTER-12666.27607	0.83	0.05	0.44	0.15	0.12	0.42	0.41	0.89	0.46	0.16	0.72	2
CLUSTER-12666.22618	0.84	0.05	0.03	0.02	0	0.04	0.62	0	0.35	0.79	0.73	3
CLUSTER-12666.8669	0.84	0.05	0.31	0.27	0	0.3	0.14	0.16	0.3	0.32	0.55	1
CLUSTER-12666.31140	0.86	0.05	0.21	0.29	0	0.3	0.35	0.06	0.44	0.28	0.72	1
CLUSTER-12666.36733	0.87	0.05	0.29	0.25	0	0.28	0.03	0.14	0.31	0.3	0.6	1
CLUSTER-12666.1258	0.88	0.05	0.49	0.29	0.58	0.28	0.17	0.26	0.39	0.45	0.52	2
CLUSTER-12666.28582	0.88	0.05	0.22	0.29	0	0.31	0.31	0.06	0.44	0.27	0.73	1
CLUSTER-12666.32258	0.89	0.05	0.24	0.07	0	0.2	0	0.06	0.03	0.32	0.52	1
CLUSTER-12666.25444	0.92	0.05	0.27	0.33	0.13	0.31	0.14	0.08	0.42	0.35	0.6	1
CLUSTER-12666.32997	0.95	0.05	0.42	0.19	0.78	0.12	0.27	0.21	0.32	0.51	0.54	3
CLUSTER-12666.9357	0.97	0.05	0.38	0.11	0.61	0.23	0.07	0.26	0.19	0.47	0.47	1
CLUSTER-12666.17306	0.99	0.05	0.24	0.3	0	0.32	0.01	0.05	0.43	0.26	0.72	1
CLUSTER-12666.3262	0.51	0.06	0.52	0.35	0.63	0.5	0.24	0.53	0.41	0.62	0.44	4
CLUSTER-12666.10598	0.51	0.06	0.34	0.28	0.54	0.37	0.43	0.45	0.34	0.52	0.45	2
CLUSTER-12666.23795	0.51	0.06	0.28	0.25	0.35	0.27	0.25	0.1	0.42	0.44	0.46	0
CLUSTER-12666.39998	0.53	0.06	0.22	0.03	0.53	0.19	0.07	0.08	0.03	0.39	0.38	1
CLUSTER-12666.40707	0.53	0.06	0.21	0.1	0	0.18	0.12	0.04	0.06	0.34	0.46	0
CLUSTER-12666.39940	0.54	0.06	0.27	0.14	0.3	0.29	0.25	0.07	0.08	0.44	0.44	0
CLUSTER-12666.32368	0.55	0.06	0.39	0.74	0.59	0.35	0.45	0.16	0.31	0.53	0.48	3
CLUSTER-12666.21068	0.56	0.06	0.27	0.04	0.35	0.51	0.02	0.06	0.17	0.37	0.43	1
CLUSTER-12666.14610	0.57	0.06	0.48	0.26	0.24	0.36	0.22	0.55	0.36	0.3	0.46	1
CLUSTER-12666.14491	0.59	0.06	0.28	0.1	0.51	0.23	0.07	0.19	0.18	0.43	0.44	1
CLUSTER-12666.36017	0.6	0.06	0.21	0.05	0.25	0.17	0.04	0.06	0.02	0.34	0.47	0
CLUSTER-12666.39107	0.61	0.06	0.34	0.17	0.08	0.25	0.19	0.22	0.1	0.37	0.46	0
CLUSTER-12666.44091	0.62	0.06	0.28	0.25	0.01	0.3	0.34	0.11	0.21	0.39	0.48	0
CLUSTER-12666.23851	0.62	0.06	0.22	0.1	0.01	0.19	0.06	0.05	0.05	0.35	0.47	0
CLUSTER-12666.36380	0.63	0.06	0.33	0.05	0.05	0.14	0.61	0.02	0.34	0.27	0.58	2
CLUSTER-12666.15826	0.63	0.06	0.35	0.1	0.59	0.35	0.18	0.38	0.36	0.46	0.44	1
CLUSTER-12666.38403	0.64	0.06	0.3	0.33	0.03	0.31	0.41	0.09	0.42	0.41	0.5	0
CLUSTER-7560.1	0.65	0.06	0.25	0.27	0	0.28	0.02	0.05	0.27	0.36	0.48	0
CLUSTER-12666.29735	0.66	0.06	0.2	0.03	0	0.16	0.01	0.03	0.02	0.32	0.5	0
CLUSTER-12666.3534	0.67	0.06	0.29	0.29	0.03	0.34	0.35	0.12	0.33	0.4	0.49	0
CLUSTER-12666.5249	0.69	0.06	0.24	0.26	0.01	0.22	0.04	0.11	0.46	0.42	0.49	0
CLUSTER-12666.31874	0.7	0.06	0.29	0.18	0.4	0.24	0.07	0.15	0.16	0.4	0.48	0
CLUSTER-12666.27620	0.71	0.06	0.3	0.29	0	0.38	0.21	0.13	0.41	0.37	0.53	1
CLUSTER-12666.24436	0.72	0.06	0.23	0.08	0	0.19	0.05	0.08	0.04	0.32	0.51	1
CLUSTER-12666.27196	0.73	0.06	0.31	0.23	0.41	0.26	0.15	0.18	0.28	0.43	0.47	0
CLUSTER-2381.0	0.74	0.06	0.28	0.14	0	0.25	0.03	0.12	0.1	0.32	0.52	1
CLUSTER-12666.23805	0.76	0.06	0.33	0.18	0.45	0.28	0.13	0.21	0.25	0.42	0.47	0
CLUSTER-12666.36112	0.77	0.06	0.76	0.36	0.56	0.38	0.19	0.21	0.33	0.35	0.47	2
CLUSTER-12666.42918	0.79	0.06	0.18	0.28	0.01	0.29	0.51	0.07	0.42	0.4	0.57	2
CLUSTER-12666.23574	0.79	0.06	0.25	0.38	0.02	0.28	0.06	0.08	0.46	0.37	0.53	1
CLUSTER-12666.44476	0.82	0.06	0.27	0.34	0	0.32	0.14	0.12	0.45	0.32	0.64	1
CLUSTER-12666.26709	0.84	0.06	0.28	0.35	0.31	0.34	0.18	0.08	0.46	0.37	0.53	1
CLUSTER-12666.3938	0.84	0.06	0.27	0.33	0	0.31	0.27	0.13	0.41	0.34	0.59	1
CLUSTER-12666.21544	0.85	0.06	0.34	0.22	0.77	0.34	0.2	0.53	0.32	0.72	0.5	3
CLUSTER-12666.29014	0.86	0.06	0.22	0.23	0	0.4	0.45	0.03	0.33	0.4	0.52	1
CLUSTER-12666.25763	0.91	0.06	0.02	0.08	0.01	0.23	0.36	0	0.49	0.13	0.96	1
CLUSTER-12666.38311	0.92	0.06	0.24	0.26	0	0.54	0.2	0.05	0.46	0.23	0.67	2
CLUSTER-7611.0	0.93	0.06	0.34	0.06	0.61	0.26	0.03	0.31	0.17	0.46	0.45	1
CLUSTER-12666.11870	0.97	0.06	0.24	0.29	0	0.32	0.05	0.06	0.41	0.26	0.71	1
CLUSTER-12666.43791	0.98	0.06	0.14	0.22	0	0.3	0.28	0.02	0.44	0.21	0.87	1
CLUSTER-12666.23363	0.51	0.07	0.29	0.19	0.01	0.32	0.25	0.12	0.16	0.47	0.46	0
CLUSTER-12666.14926	0.52	0.07	0.35	0.09	0.56	0.31	0.36	0.3	0.12	0.45	0.43	1
CLUSTER-12666.42975	0.52	0.07	0.27	0.2	0.01	0.35	0.12	0.14	0.36	0.36	0.47	0
CLUSTER-12666.30422	0.53	0.07	0.26	0.33	0.04	0.33	0.35	0.08	0.45	0.44	0.48	0
CLUSTER-12666.10507	0.54	0.07	0.33	0.33	0.61	0.43	0.34	0.47	0.38	0.6	0.45	2
CLUSTER-12666.38056	0.55	0.07	0.24	0.26	0	0.22	0.04	0.09	0.06	0.35	0.49	0
CLUSTER-12666.19007	0.58	0.07	0.24	0.13	0	0.22	0.18	0.11	0.07	0.34	0.48	0
CLUSTER-12666.28185	0.59	0.07	0.29	0.25	0	0.27	0.11	0.16	0.18	0.33	0.51	1
CLUSTER-12666.31687	0.59	0.07	0.25	0.12	0.03	0.21	0.23	0.09	0.06	0.36	0.45	0
CLUSTER-12666.8678	0.59	0.07	0.34	0.27	0.44	0.32	0.23	0.21	0.36	0.46	0.46	0
CLUSTER-9750.0	0.6	0.07	0.32	0.18	0.01	0.24	0	0.08	0.47	0.37	0.46	0
CLUSTER-12666.6776	0.61	0.07	0.36	0.22	0.51	0.31	0.36	0.25	0.19	0.44	0.45	1
CLUSTER-12666.7187	0.62	0.07	0.37	0.22	0.06	0.28	0.05	0.13	0.16	0.39	0.49	0
CLUSTER-12666.23045	0.63	0.07	0.34	0.13	0.51	0.27	0.25	0.23	0.13	0.43	0.44	1
CLUSTER-12666.24864	0.64	0.07	0.27	0.36	0.01	0.33	0.2	0.08	0.46	0.39	0.52	1
CLUSTER-12666.41878	0.65	0.07	0.44	0.54	0.4	0.31	0.31	0.72	0.22	0.09	0.48	2
CLUSTER-12666.10354	0.65	0.07	0.11	0.1	0.06	0.12	0.58	0.02	0.4	0.48	0.55	2
CLUSTER-12666.5233	0.66	0.07	0.36	0.28	0.3	0.29	0.27	0.45	0.35	0.37	0.47	0
CLUSTER-12666.14522	0.68	0.07	0.19	0.32	0	0.23	0.01	0.05	0.46	0.4	0.57	1
CLUSTER-12666.12715	0.69	0.07	0.28	0.2	0	0.26	0.07	0.12	0.12	0.34	0.51	1
CLUSTER-12666.31234	0.72	0.07	0.28	0.25	0.01	0.3	0.45	0.13	0.2	0.4	0.48	0
CLUSTER-12666.37407	0.75	0.07	0.27	0.34	0	0.4	0.17	0.09	0.46	0.33	0.55	1
CLUSTER-12666.21542	0.76	0.07	0.28	0.25	0.11	0.25	0.24	0.07	0.18	0.43	0.48	0
CLUSTER-12666.43478	0.77	0.07	0.26	0.31	0	0.28	0.37	0.09	0.36	0.38	0.51	1
CLUSTER-12666.27790	0.85	0.07	0.27	0.2	0.01	0.23	0.04	0.08	0.11	0.38	0.49	0
CLUSTER-12666.23808	0.85	0.07	0.36	0.27	0.12	0.32	0.45	0.54	0.43	0.3	0.54	2
CLUSTER-12666.39116	0.88	0.07	0.08	0.07	0.18	0.09	0.58	0.01	0.33	0.71	0.62	3
CLUSTER-12666.25574	0.89	0.07	0.26	0.31	0.16	0.33	0.32	0.08	0.45	0.32	0.69	1
CLUSTER-12666.24633	0.89	0.07	0.14	0.27	0	0.27	0.07	0.01	0.47	0.22	0.87	1
CLUSTER-12666.32867	0.9	0.07	0.43	0.34	0.56	0.22	0.21	0.27	0.44	0.48	0.52	2
CLUSTER-12666.20755	0.91	0.07	0.17	0.21	0.14	0.49	0.39	0.02	0.46	0.16	0.82	1
CLUSTER-12666.32933	0.92	0.07	0.27	0.34	0.04	0.35	0.03	0.05	0.47	0.3	0.64	1
CLUSTER-12666.33305	0.92	0.07	0.27	0.34	0.1	0.34	0.1	0.09	0.42	0.36	0.63	1
CLUSTER-12666.19504	0.92	0.07	0.13	0.23	0	0.28	0.44	0.02	0.45	0.24	0.82	1
CLUSTER-12540.0	0.94	0.07	0.2	0.29	0	0.29	0.39	0.05	0.4	0.31	0.63	1
CLUSTER-12666.35738	0.94	0.07	0.31	0.32	0.3	0.35	0.09	0.1	0.44	0.35	0.62	1
CLUSTER-12666.15396	0.94	0.07	0.41	0.29	0.53	0.24	0.39	0.13	0.42	0.44	0.58	2
CLUSTER-12666.34220	0.95	0.07	0.23	0.31	0	0.3	0.1	0.05	0.44	0.29	0.69	1
CLUSTER-12666.11541	0.96	0.07	0.24	0.3	0	0.32	0.07	0.06	0.42	0.26	0.71	1
CLUSTER-12666.6447	0.96	0.07	0.45	0.22	0.52	0.65	0.28	0.11	0.45	0.2	0.68	3
CLUSTER-12666.6448	0.96	0.07	0.45	0.22	0.52	0.65	0.28	0.12	0.45	0.2	0.68	3
CLUSTER-12666.33298	0.52	0.08	0.28	0.28	0.01	0.28	0.28	0.13	0.32	0.39	0.48	0
CLUSTER-12666.25701	0.52	0.08	0.33	0.08	0.49	0.36	0.13	0.1	0.4	0.64	0.41	1
CLUSTER-12666.34889	0.52	0.08	0.24	0.09	0.09	0.19	0.12	0.03	0.04	0.4	0.44	0
CLUSTER-12666.20057	0.52	0.08	0.22	0.1	0.01	0.18	0.18	0.04	0.05	0.37	0.44	0
CLUSTER-12666.34190	0.52	0.08	0.26	0.19	0.03	0.25	0.2	0.09	0.17	0.39	0.46	0
CLUSTER-12666.30362	0.53	0.08	0.19	0.05	0	0.22	0.04	0.02	0.02	0.35	0.46	0
CLUSTER-12666.19627	0.55	0.08	0.27	0.32	0.01	0.31	0.1	0.1	0.46	0.39	0.48	0
CLUSTER-12666.12343	0.56	0.08	0.23	0.03	0.27	0.24	0.62	0.06	0.4	0.11	0.55	2
CLUSTER-8865.0	0.57	0.08	0.34	0.22	0.45	0.32	0.49	0.16	0.17	0.45	0.45	0
CLUSTER-12666.32939	0.58	0.08	0.31	0.09	0.02	0.74	0.57	0.65	0.44	0.2	0.5	3
CLUSTER-12666.19432	0.59	0.08	0.34	0.34	0.01	0.35	0.04	0.13	0.44	0.38	0.5	0
CLUSTER-12666.13501	0.59	0.08	0.27	0.19	0.01	0.26	0.14	0.13	0.21	0.36	0.48	0
CLUSTER-12666.39259	0.59	0.08	0.32	0.03	0.63	0.29	0.05	0.28	0.09	0.44	0.43	1
CLUSTER-12666.20555	0.6	0.08	0.27	0.16	0.01	0.42	0.28	0.08	0.1	0.36	0.47	0
CLUSTER-12666.3390	0.6	0.08	0.27	0.24	0	0.26	0.21	0.11	0.17	0.35	0.49	0
CLUSTER-12666.23269	0.6	0.08	0.29	0.22	0.14	0.33	0.52	0.28	0.24	0.47	0.47	1
CLUSTER-12666.41262	0.6	0.08	0.27	0.19	0.06	0.3	0.5	0.27	0.18	0.44	0.47	0
CLUSTER-12666.31876	0.61	0.08	0.25	0.18	0.01	0.22	0.22	0.06	0.09	0.38	0.46	0
CLUSTER-12666.4335	0.61	0.08	0.28	0.07	0.3	0.25	0.11	0.23	0.05	0.39	0.44	0
CLUSTER-12666.18535	0.62	0.08	0.21	0.07	0.18	0.2	0.04	0.06	0.04	0.36	0.47	0
CLUSTER-12666.18533	0.62	0.08	0.21	0.07	0.18	0.2	0.04	0.06	0.04	0.36	0.47	0
CLUSTER-12666.32357	0.62	0.08	0.24	0.11	0	0.21	0.07	0.1	0.06	0.32	0.5	0
CLUSTER-12666.18533	0.62	0.08	0.21	0.07	0.18	0.2	0.04	0.06	0.04	0.36	0.47	0
CLUSTER-12666.32357	0.62	0.08	0.24	0.11	0	0.21	0.07	0.1	0.06	0.32	0.5	0
CLUSTER-12666.24129	0.64	0.08	0.1	0.01	0.31	0.15	0.66	0.06	0.45	0.03	0.61	2
CLUSTER-12666.34847	0.67	0.08	0.33	0.16	0.52	0.26	0.06	0.22	0.4	0.43	0.46	1
CLUSTER-12666.12371	0.7	0.08	0.4	0.36	0.08	0.43	0.31	0.25	0.47	0.26	0.55	1
CLUSTER-12666.29634	0.7	0.08	0.27	0.21	0	0.25	0.08	0.09	0.13	0.35	0.5	0
CLUSTER-12666.21364	0.71	0.08	0.21	0.33	0.08	0.42	0.35	0.08	0.46	0.32	0.6	1
CLUSTER-12666.13435	0.71	0.08	0.25	0.19	0	0.23	0.13	0.05	0.12	0.37	0.48	0
CLUSTER-5329.0	0.71	0.08	0.6	0.38	0.5	0.29	0.4	0.34	0.44	0.36	0.55	2
CLUSTER-253.0	0.73	0.08	0.29	0.22	0.03	0.25	0.08	0.16	0.11	0.35	0.51	1
CLUSTER-6087.0	0.74	0.08	0.29	0.22	0.03	0.25	0.07	0.16	0.11	0.35	0.51	1
CLUSTER-10688.0	0.75	0.08	0.3	0.24	0.11	0.26	0.08	0.18	0.13	0.36	0.51	1
CLUSTER-12666.25731	0.77	0.08	0.27	0.14	0	0.64	0.21	0.07	0.4	0.26	0.52	2
CLUSTER-12666.21679	0.77	0.08	0.28	0.38	0	0.32	0.22	0.12	0.38	0.34	0.57	1
CLUSTER-12666.23349	0.79	0.08	0.29	0.26	0.32	0.22	0.02	0.15	0.46	0.39	0.47	0
CLUSTER-12666.19590	0.8	0.08	0.39	0.31	0.48	0.31	0.1	0.31	0.34	0.43	0.48	0
CLUSTER-12666.20255	0.81	0.08	0.17	0.26	0.1	0.73	0.08	0.05	0.52	0.14	0.63	3
CLUSTER-2564.0	0.82	0.08	0.31	0.32	0.3	0.32	0.44	0.35	0.33	0.41	0.49	0
CLUSTER-8833.0	0.82	0.08	0.21	0.18	0.03	0.27	0.53	0.07	0.18	0.47	0.49	1
CLUSTER-12666.8863	0.85	0.08	0.32	0.12	0	0.62	0.22	0.07	0.24	0.26	0.51	2
CLUSTER-12666.8347	0.86	0.08	0.44	0.32	0.47	0.32	0.31	0.59	0.44	0.37	0.55	2
CLUSTER-12666.18716	0.87	0.08	0.19	0.19	0	0.85	0.23	0.02	0.47	0.08	0.87	2
CLUSTER-12666.11593	0.88	0.08	0.39	0.3	0.52	0.27	0.23	0.19	0.43	0.45	0.55	2
CLUSTER-12666.36243	0.9	0.08	0.14	0.22	0.28	0.3	0.24	0.01	0.49	0.47	0.68	1
CLUSTER-12666.13297	0.93	0.08	0.22	0.29	0	0.32	0.15	0.05	0.43	0.27	0.73	1
CLUSTER-12666.9356	0.95	0.08	0.38	0.13	0.61	0.24	0.08	0.26	0.24	0.48	0.47	1
CLUSTER-12666.4602	0.97	0.08	0.31	0.3	0.03	0.29	0	0.1	0.26	0.35	0.56	1
CLUSTER-12666.8666	0.99	0.08	0.26	0.26	0	0.28	0	0.06	0.31	0.31	0.61	1
CLUSTER-12666.27992	1	0.08	0.01	0.02	0.12	0.87	0.15	0	0.55	0.04	0.99	3
CLUSTER-12666.31955	0.51	0.09	0.24	0.08	0.28	0.3	0.58	0.08	0.37	0.17	0.49	1
CLUSTER-12666.38484	0.52	0.09	0.34	0.18	0.07	0.39	0.48	0.43	0.14	0.4	0.46	0
CLUSTER-10646.0	0.54	0.09	0.21	0.17	0.01	0.26	0.55	0.04	0.37	0.43	0.49	1
CLUSTER-12666.33804	0.54	0.09	0.22	0.07	0.01	0.18	0.1	0.07	0.03	0.33	0.46	0
CLUSTER-12666.11117	0.57	0.09	0.28	0.15	0.51	0.26	0.08	0.17	0.41	0.44	0.45	1
CLUSTER-12666.22888	0.57	0.09	0.25	0.3	0.01	0.33	0.45	0.1	0.38	0.45	0.48	0
CLUSTER-12666.40615	0.57	0.09	0.49	0.35	0.62	0.5	0.36	0.51	0.32	0.68	0.46	3
CLUSTER-12666.43301	0.57	0.09	0.24	0.18	0	0.27	0.06	0.08	0.15	0.35	0.48	0
CLUSTER-8685.0	0.58	0.09	0.31	0.08	0.39	0.26	0.14	0.27	0.08	0.42	0.44	0
CLUSTER-12666.31152	0.58	0.09	0.26	0.2	0.01	0.23	0.03	0.1	0.46	0.39	0.46	0
CLUSTER-12666.34963	0.6	0.09	0.2	0.05	0	0.16	0.04	0.03	0.04	0.35	0.47	0
CLUSTER-12666.28417	0.61	0.09	0.29	0.28	0	0.31	0.16	0.14	0.33	0.36	0.5	0
CLUSTER-12666.25542	0.61	0.09	0.23	0.15	0	0.21	0.11	0.07	0.06	0.35	0.48	0
CLUSTER-12666.26290	0.61	0.09	0.28	0.21	0.01	0.29	0.37	0.14	0.12	0.35	0.48	0
CLUSTER-13141.0	0.62	0.09	0.29	0.31	0.01	0.33	0.38	0.15	0.39	0.39	0.49	0
CLUSTER-12666.29815	0.62	0.09	0.26	0.22	0.06	0.25	0.12	0.07	0.22	0.42	0.46	0
CLUSTER-12666.6944	0.62	0.09	0.3	0.14	0.01	0.28	0.06	0.07	0.14	0.47	0.45	0
CLUSTER-12666.19006	0.63	0.09	0.35	0.3	0	0.32	0.28	0.18	0.33	0.37	0.5	0
CLUSTER-12666.22758	0.64	0.09	0.2	0.41	0.14	0.38	0.26	0.05	0.48	0.37	0.56	1
CLUSTER-980.0	0.66	0.09	0.31	0.28	0.14	0.32	0.33	0.1	0.28	0.44	0.48	0
CLUSTER-12666.28204	0.66	0.09	0.09	0.22	0.18	0.11	0.56	0.06	0.44	0.73	0.61	3
CLUSTER-12666.22473	0.67	0.09	0.28	0.15	0.25	0.24	0.14	0.14	0.06	0.38	0.48	0
CLUSTER-12666.13200	0.68	0.09	0.05	0.01	0.1	0.09	0.66	0.01	0.47	0.18	0.69	2
CLUSTER-12666.18035	0.68	0.09	0.24	0.14	0	0.22	0.08	0.04	0.08	0.39	0.46	0
CLUSTER-12666.22528	0.68	0.09	0.27	0.17	0.07	0.28	0.07	0.1	0.11	0.37	0.48	0
CLUSTER-12666.39143	0.69	0.09	0.3	0.3	0.03	0.29	0.06	0.14	0.38	0.36	0.5	0
CLUSTER-12666.14469	0.7	0.09	0.49	0.32	0.2	0.44	0.36	0.75	0.42	0.16	0.5	1
CLUSTER-12666.23833	0.7	0.09	0.49	0.32	0.2	0.44	0.36	0.75	0.41	0.16	0.5	1
CLUSTER-12666.30804	0.71	0.09	0.3	0.3	0.45	0.26	0.47	0.16	0.35	0.46	0.49	0
CLUSTER-12666.7809	0.72	0.09	0.26	0.21	0.01	0.22	0.13	0.07	0.15	0.39	0.47	0
CLUSTER-12666.10602	0.72	0.09	0.29	0.3	0	0.3	0.26	0.13	0.28	0.36	0.51	1
CLUSTER-12666.12498	0.72	0.09	0.43	0.37	0.35	0.3	0.26	0.12	0.43	0.41	0.48	0
CLUSTER-12666.39097	0.73	0.09	0.23	0.15	0	0.2	0.06	0.04	0.04	0.37	0.49	0
CLUSTER-12666.14922	0.74	0.09	0.28	0.31	0.1	0.35	0.46	0.17	0.35	0.41	0.5	0
CLUSTER-12666.32338	0.74	0.09	0.26	0.38	0	0.31	0.11	0.09	0.46	0.36	0.55	1
CLUSTER-12666.45666	0.78	0.09	0.34	0.25	0.49	0.18	0.52	0.12	0.31	0.44	0.52	2
CLUSTER-12666.37470	0.79	0.09	0.32	0.3	0	0.29	0.05	0.19	0.34	0.34	0.54	1
CLUSTER-12666.35924	0.8	0.09	0.44	0.39	0.54	0.28	0.26	0.22	0.33	0.46	0.49	1
CLUSTER-12666.20031	0.8	0.09	0.18	0.22	0.13	0.27	0.53	0.06	0.33	0.5	0.51	2
CLUSTER-12666.35079	0.8	0.09	0.23	0.34	0.02	0.32	0.11	0.05	0.47	0.35	0.62	1
CLUSTER-12666.40951	0.81	0.09	0.26	0.32	0.01	0.34	0.33	0.14	0.45	0.36	0.55	1
CLUSTER-12666.30414	0.82	0.09	0.26	0.33	0	0.3	0.02	0.06	0.46	0.38	0.51	1
CLUSTER-12666.19654	0.82	0.09	0.32	0.3	0.01	0.33	0.29	0.08	0.28	0.38	0.52	1
CLUSTER-12666.45665	0.83	0.09	0.38	0.28	0.5	0.19	0.51	0.12	0.32	0.45	0.52	2
CLUSTER-12666.14160	0.84	0.09	0.42	0.16	0.61	0.25	0.37	0.3	0.28	0.5	0.48	1
CLUSTER-8696.0	0.85	0.09	0.21	0.29	0.3	0.26	0.49	0.08	0.43	0.42	0.61	1
CLUSTER-12666.31670	0.87	0.09	0.39	0.33	0.53	0.25	0.22	0.22	0.41	0.46	0.52	2
CLUSTER-12666.34733	0.88	0.09	0.18	0.3	0.01	0.27	0.44	0.04	0.44	0.39	0.57	1
CLUSTER-12666.22359	0.9	0.09	0.41	0.34	0.56	0.21	0.21	0.23	0.45	0.49	0.54	2
CLUSTER-12666.13299	0.96	0.09	0.11	0.21	0	0.33	0.3	0.01	0.47	0.19	0.91	1
CLUSTER-12666.8034	0.99	0.09	0.14	0.23	0	0.36	0.04	0.01	0.48	0.18	0.9	1
CLUSTER-12666.22095	0.51	0.1	0.35	0.2	0.56	0.33	0.29	0.3	0.3	0.47	0.44	1
CLUSTER-12666.25682	0.52	0.1	0.35	0.2	0.41	0.32	0.3	0.34	0.12	0.39	0.44	0
CLUSTER-12666.43984	0.55	0.1	0.35	0.32	0.32	0.36	0.43	0.38	0.32	0.42	0.47	0
CLUSTER-12666.38324	0.57	0.1	0.13	0.06	0.03	0.19	0.59	0.05	0.43	0.21	0.54	2
CLUSTER-12666.23762	0.57	0.1	0.28	0.21	0.03	0.34	0.14	0.09	0.21	0.39	0.47	0
CLUSTER-12666.27536	0.58	0.1	0.32	0.17	0.43	0.25	0.24	0.2	0.14	0.43	0.46	0
CLUSTER-7280.0	0.59	0.1	0.28	0.27	0.01	0.23	0.03	0.16	0.46	0.38	0.47	0
CLUSTER-12666.21920	0.62	0.1	0.4	0.16	0.3	0.35	0.56	0.6	0.4	0.29	0.52	3
CLUSTER-12666.41840	0.62	0.1	0.26	0.21	0.01	0.26	0.41	0.08	0.12	0.41	0.47	0
CLUSTER-12666.13670	0.64	0.1	0.35	0.23	0.39	0.37	0.19	0.17	0.23	0.4	0.48	0
CLUSTER-12666.27716	0.67	0.1	0.57	0.23	0.53	0.36	0.08	0.16	0.2	0.38	0.46	2
CLUSTER-12666.777	0.68	0.1	0.16	0.37	0.03	0.27	0.48	0.04	0.43	0.49	0.55	1
CLUSTER-12666.6203	0.68	0.1	0.3	0.23	0.01	0.36	0.36	0.13	0.16	0.39	0.47	0
CLUSTER-12666.7033	0.69	0.1	0.28	0.28	0.02	0.38	0.45	0.11	0.35	0.43	0.5	0
CLUSTER-12666.15986	0.71	0.1	0.29	0.37	0.26	0.32	0.36	0.24	0.45	0.42	0.5	0
CLUSTER-12666.13712	0.71	0.1	0.25	0.35	0.01	0.3	0.33	0.09	0.45	0.38	0.53	1
CLUSTER-2149.0	0.71	0.1	0.29	0.33	0.31	0.3	0.44	0.12	0.33	0.45	0.48	0
CLUSTER-12666.9469	0.73	0.1	0.31	0.35	0.05	0.34	0.35	0.18	0.43	0.35	0.54	1
CLUSTER-1817.0	0.76	0.1	0.3	0.23	0	0.25	0.04	0.11	0.13	0.34	0.52	1
CLUSTER-1817.0	0.76	0.1	0.3	0.23	0	0.25	0.04	0.11	0.13	0.34	0.52	1
CLUSTER-12666.8237	0.76	0.1	0.29	0.3	0	0.32	0.29	0.11	0.3	0.37	0.52	1
CLUSTER-12666.23507	0.78	0.1	0.29	0.34	0.15	0.39	0.11	0.1	0.46	0.37	0.53	1
CLUSTER-12666.29194	0.78	0.1	0.17	0.28	0	0.27	0.32	0.03	0.46	0.26	0.78	1
CLUSTER-12666.40139	0.79	0.1	0.24	0.18	0	0.21	0.08	0.04	0.06	0.38	0.48	0
CLUSTER-12666.12756	0.79	0.1	0.29	0.32	0	0.29	0.04	0.12	0.38	0.35	0.55	1
CLUSTER-12666.34526	0.82	0.1	0.2	0.3	0.01	0.3	0.42	0.05	0.45	0.31	0.65	1
CLUSTER-12666.20813	0.86	0.1	0.28	0.29	0	0.41	0.28	0.1	0.43	0.33	0.56	1
CLUSTER-12666.8641	0.87	0.1	0.25	0.31	0.39	0.25	0.41	0.13	0.46	0.37	0.64	1
CLUSTER-10571.0	0.91	0.1	0.39	0.16	0.54	0.76	0.19	0.21	0.38	0.38	0.5	2
CLUSTER-12666.31615	0.94	0.1	0.28	0.32	0.27	0.33	0.24	0.1	0.42	0.37	0.61	1
CLUSTER-12666.26487	0.99	0.1	0.24	0.28	0.3	0.31	0.16	0.05	0.47	0.31	0.77	1
CLUSTER-12666.37883	1	0.1	0.13	0.21	0.18	0.26	0.22	0.01	0.49	0.25	0.9	1
CLUSTER-12666.12784	0.53	0.11	0.19	0.3	0.17	0.23	0.48	0.04	0.45	0.53	0.5	1
CLUSTER-1687.0	0.54	0.11	0.28	0.36	0.29	0.27	0.32	0.07	0.1	0.44	0.46	0
CLUSTER-12666.13669	0.54	0.11	0.36	0.3	0.37	0.38	0.43	0.31	0.21	0.44	0.46	0
CLUSTER-12666.29648	0.54	0.11	0.23	0.1	0.01	0.19	0.13	0.09	0.04	0.34	0.47	0
CLUSTER-12666.8727	0.54	0.11	0.49	0.17	0.04	0.44	0.52	0.84	0.53	0.08	0.48	3
CLUSTER-12666.24226	0.55	0.11	0.85	0.27	0.03	0.38	0.35	0.15	0.17	0.36	0.43	1
CLUSTER-12666.19109	0.56	0.11	0.26	0.83	0.54	0.31	0.43	0.24	0.41	0.43	0.49	2
CLUSTER-12666.22455	0.57	0.11	0.26	0.12	0.33	0.21	0.18	0.1	0.05	0.4	0.45	0
CLUSTER-12666.20966	0.58	0.11	0.29	0.22	0.03	0.36	0.35	0.09	0.17	0.41	0.46	0
CLUSTER-12666.24548	0.59	0.11	0.51	0.24	0.25	0.21	0.54	0.45	0.45	0.34	0.55	3
CLUSTER-12666.27260	0.59	0.11	0.41	0.06	0.38	0.19	0.27	0.83	0.27	0.08	0.47	1
CLUSTER-12666.33010	0.6	0.11	0.33	0.2	0.01	0.29	0.09	0.34	0.15	0.34	0.47	0
CLUSTER-12666.1062	0.61	0.11	0.22	0.07	0.28	0.71	0.29	0.3	0.5	0.38	0.44	1
CLUSTER-12666.16689	0.62	0.11	0.25	0.15	0.03	0.22	0.32	0.09	0.05	0.37	0.46	0
CLUSTER-12666.37765	0.62	0.11	0.26	0.29	0.01	0.27	0.23	0.08	0.09	0.38	0.48	0
CLUSTER-12666.33412	0.63	0.11	0.16	0.5	0.05	0.29	0.32	0.03	0.47	0.37	0.64	1
CLUSTER-12666.35704	0.65	0.11	0.24	0.18	0.18	0.28	0.53	0.09	0.14	0.41	0.47	1
CLUSTER-12144.0	0.65	0.11	0.24	0.22	0.28	0.24	0.53	0.07	0.28	0.49	0.49	1
CLUSTER-12666.18464	0.66	0.11	0.5	0.66	0.45	0.41	0.23	0.53	0.42	0.41	0.49	2
CLUSTER-12666.31933	0.69	0.11	0.3	0.36	0.06	0.35	0.2	0.17	0.46	0.39	0.52	1
CLUSTER-12666.11897	0.7	0.11	0.19	0.07	0.34	0.18	0.59	0.06	0.31	0.28	0.55	2
CLUSTER-12666.38069	0.72	0.11	0.31	0.36	0.06	0.34	0.34	0.18	0.44	0.36	0.54	1
CLUSTER-12666.22916	0.72	0.11	0.28	0.4	0.36	0.36	0.3	0.12	0.45	0.38	0.54	1
CLUSTER-12666.13496	0.73	0.11	0.33	0.27	0.01	0.26	0.08	0.13	0.33	0.39	0.48	0
CLUSTER-12666.8668	0.73	0.11	0.45	0.17	0.16	0.51	0.44	0.73	0.3	0.07	0.49	2
CLUSTER-12666.35046	0.75	0.11	0.34	0.34	0.34	0.32	0.28	0.23	0.39	0.42	0.49	0
CLUSTER-12666.17058	0.75	0.11	0.4	0.32	0.43	0.3	0.07	0.2	0.25	0.41	0.48	0
CLUSTER-12666.39567	0.79	0.11	0.49	0.32	0.51	0.76	0.26	0.39	0.42	0.27	0.53	3
CLUSTER-12666.7320	0.81	0.11	0.27	0.32	0.01	0.31	0.34	0.1	0.39	0.38	0.53	1
CLUSTER-12666.25207	0.85	0.11	0.29	0.28	0	0.3	0.06	0.12	0.31	0.32	0.57	1
CLUSTER-12666.15809	0.85	0.11	0.25	0.31	0	0.31	0.11	0.09	0.39	0.32	0.62	1
CLUSTER-12666.20806	0.88	0.11	0.3	0.34	0.03	0.37	0.1	0.11	0.44	0.32	0.61	1
CLUSTER-12666.41937	0.89	0.11	0.45	0.22	0.55	0.27	0.16	0.28	0.26	0.45	0.48	1
CLUSTER-12666.23323	0.91	0.11	0.23	0.1	0.09	0.11	0.6	0.79	0.48	0.12	0.89	3
CLUSTER-12666.10185	0.92	0.11	0.1	0.22	0.14	0.16	0.53	0.02	0.41	0.45	0.67	2
CLUSTER-12666.40035	0.53	0.12	0.26	0.25	0.47	0.55	0.52	0.28	0.43	0.42	0.51	3
CLUSTER-12666.15838	0.53	0.12	0.22	0.12	0.01	0.24	0.06	0.04	0.06	0.37	0.45	0
CLUSTER-12666.31717	0.57	0.12	0.22	0.23	0.13	0.25	0.53	0.06	0.35	0.52	0.49	2
CLUSTER-12666.26338	0.6	0.12	0.36	0.2	0.46	0.3	0.2	0.19	0.14	0.43	0.46	0
CLUSTER-12666.17443	0.61	0.12	0.14	0.33	0.07	0.2	0.46	0.05	0.49	0.55	0.57	2
CLUSTER-12666.31067	0.63	0.12	0.2	0.29	0.18	0.23	0.52	0.06	0.42	0.57	0.52	3
CLUSTER-12666.13829	0.65	0.12	0.42	0.34	0.5	0.33	0.28	0.31	0.25	0.44	0.47	0
CLUSTER-12666.13425	0.66	0.12	0.48	0.66	0.44	0.41	0.24	0.5	0.42	0.42	0.49	1
CLUSTER-12666.28291	0.67	0.12	0.33	0.3	0.03	0.31	0.27	0.14	0.25	0.38	0.5	0
CLUSTER-12666.37933	0.68	0.12	0.31	0.36	0.38	0.35	0.31	0.14	0.45	0.45	0.48	0
CLUSTER-12666.7270	0.7	0.12	0.31	0.25	0.18	0.3	0.14	0.07	0.32	0.47	0.47	0
CLUSTER-12666.26360	0.72	0.12	0.31	0.31	0.01	0.31	0.35	0.1	0.3	0.39	0.5	0
CLUSTER-12666.36001	0.72	0.12	0.28	0.2	0	0.25	0.08	0.11	0.1	0.35	0.5	0
CLUSTER-12666.10752	0.72	0.12	0.24	0.33	0.15	0.28	0.49	0.21	0.44	0.48	0.52	1
CLUSTER-12666.30865	0.73	0.12	0.22	0.33	0.1	0.31	0.42	0.16	0.46	0.4	0.56	1
CLUSTER-12666.14884	0.73	0.12	0.72	0.35	0.41	0.32	0.41	0.1	0.42	0.39	0.52	2
CLUSTER-12666.27534	0.73	0.12	0.28	0.4	0.48	0.36	0.29	0.24	0.51	0.35	0.59	2
CLUSTER-12666.25313	0.79	0.12	0.21	0.36	0.06	0.28	0.39	0.04	0.45	0.41	0.54	1
CLUSTER-12666.16857	0.8	0.12	0.15	0.27	0.07	0.25	0.46	0.03	0.45	0.32	0.69	1
CLUSTER-12666.44794	0.83	0.12	0.28	0.33	0.01	0.37	0.31	0.07	0.42	0.36	0.53	1
CLUSTER-12666.15492	0.88	0.12	0.23	0.32	0	0.31	0.2	0.07	0.44	0.32	0.65	1
CLUSTER-12666.22555	0.95	0.12	0.31	0.28	0.1	0.31	0.02	0.1	0.29	0.37	0.54	1
CLUSTER-12666.35272	0.97	0.12	0.24	0.29	0.03	0.33	0.15	0.05	0.45	0.28	0.77	1
CLUSTER-12666.10815	1	0.12	0.02	0.09	0	0.35	0.1	0	0.5	0.03	1	1
CLUSTER-12666.43441	0.51	0.13	0.28	0.29	0.03	0.27	0.14	0.22	0.47	0.41	0.47	0
CLUSTER-5025.1	0.51	0.13	0.28	0.29	0.03	0.27	0.14	0.22	0.47	0.41	0.47	0
CLUSTER-12666.36359	0.52	0.13	0.25	0.38	0.19	0.31	0.33	0.21	0.49	0.51	0.5	1
CLUSTER-12666.23167	0.53	0.13	0.39	0.57	0.43	0.53	0.36	0.46	0.42	0.44	0.46	2
CLUSTER-12666.6655	0.54	0.13	0.24	0.13	0.01	0.21	0.12	0.06	0.07	0.36	0.45	0
CLUSTER-6872.0	0.58	0.13	0.34	0.19	0.01	0.37	0.03	0.03	0.25	0.46	0.45	0
CLUSTER-12666.38316	0.6	0.13	0.07	0.04	0.02	0.13	0.62	0.01	0.44	0.23	0.6	2
CLUSTER-12666.26258	0.62	0.13	0.22	0.97	0.47	0.3	0.5	0.11	0.4	0.27	0.52	2
CLUSTER-12666.25981	0.63	0.13	0.17	0.4	0.38	0.26	0.47	0.06	0.47	0.54	0.56	2
CLUSTER-12666.11899	0.64	0.13	0.18	0.08	0.34	0.17	0.59	0.07	0.33	0.28	0.55	2
CLUSTER-3391.0	0.64	0.13	0.33	0.38	0.37	0.31	0.32	0.3	0.45	0.43	0.48	0
CLUSTER-12666.30908	0.65	0.13	0.37	0.16	0.63	0.34	0.33	0.31	0.32	0.55	0.46	2
CLUSTER-12666.15428	0.66	0.13	0.36	0.03	0.64	0.84	0.04	0.26	0.48	0.49	0.44	2
CLUSTER-12666.28600	0.66	0.13	0.27	0.11	0.01	0.2	0.02	0.1	0.04	0.35	0.47	0
CLUSTER-12666.33563	0.67	0.13	0.29	0.26	0.01	0.31	0.07	0.09	0.3	0.37	0.48	0
CLUSTER-12666.23540	0.67	0.13	0.25	0.41	0.03	0.63	0.06	0.04	0.48	0.27	0.62	2
CLUSTER-12666.34411	0.67	0.13	0.47	0.4	0.49	0.4	0.28	0.6	0.34	0.21	0.47	1
CLUSTER-12666.15792	0.69	0.13	0.31	0.33	0.03	0.45	0.36	0.17	0.46	0.36	0.51	1
CLUSTER-12666.19235	0.72	0.13	0.26	0.34	0.05	0.35	0.45	0.19	0.41	0.42	0.5	0
CLUSTER-12666.10145	0.73	0.13	0.09	0.07	0.03	0.09	0.6	0.01	0.36	0.45	0.57	2
CLUSTER-12666.26945	0.74	0.13	0.24	0.17	0.02	0.21	0.05	0.04	0.11	0.4	0.46	0
CLUSTER-12666.31144	0.75	0.13	0.28	0.34	0	0.33	0.23	0.11	0.43	0.38	0.55	1
CLUSTER-12666.31174	0.76	0.13	0.26	0.35	0.05	0.29	0.08	0.11	0.47	0.39	0.5	0
CLUSTER-12666.41558	0.79	0.13	0.36	0.35	0.08	0.36	0.3	0.14	0.43	0.35	0.58	1
CLUSTER-12666.25434	0.81	0.13	0.31	0.28	0.2	0.37	0.17	0.08	0.33	0.4	0.49	0
CLUSTER-12666.29864	0.83	0.13	0.33	0.29	0	0.4	0.16	0.04	0.47	0.25	0.76	1
CLUSTER-12666.7318	0.84	0.13	0.08	0.22	0	0.28	0.06	0	0.47	0.13	0.95	1
CLUSTER-12666.25486	0.84	0.13	0.21	0.33	0.25	0.26	0.41	0.06	0.45	0.43	0.55	1
CLUSTER-1076.1	0.85	0.13	0.26	0.18	0.02	0.7	0.38	0.04	0.43	0.26	0.57	2
CLUSTER-12666.22063	0.9	0.13	0.83	0.28	0.04	0.63	0.09	0.04	0.45	0.17	0.73	3
CLUSTER-12666.20071	0.92	0.13	0.31	0.32	0.11	0.37	0.16	0.15	0.45	0.35	0.67	1
CLUSTER-12666.9859	0.97	0.13	0.28	0.31	0.34	0.34	0.14	0.09	0.44	0.36	0.64	1
CLUSTER-12666.179	1	0.13	0.03	0.12	0	0.32	0.06	0	0.5	0.08	0.99	1
CLUSTER-12666.39390	0.54	0.14	0.29	0.28	0.02	0.29	0.37	0.09	0.24	0.43	0.47	0
CLUSTER-12666.15489	0.55	0.14	0.49	0.59	0.61	0.41	0.44	0.2	0.27	0.64	0.47	3
CLUSTER-12666.21598	0.57	0.14	0.44	0.27	0.38	0.45	0.32	0.54	0.25	0.26	0.44	1
CLUSTER-12666.26590	0.59	0.14	0.14	0.27	0.09	0.15	0.54	0.02	0.46	0.63	0.55	3
CLUSTER-12666.22785	0.6	0.14	0.29	0.39	0.06	0.36	0.43	0.08	0.43	0.44	0.49	0
CLUSTER-12666.19931	0.6	0.14	0.4	0	0.12	0.04	0.3	0.97	0.3	0.01	0.47	1
CLUSTER-12666.25039	0.61	0.14	0.22	0.39	0.03	0.29	0.35	0.05	0.45	0.45	0.54	1
CLUSTER-12666.29684	0.62	0.14	0.26	0.15	0.19	0.22	0.15	0.06	0.07	0.42	0.45	0
CLUSTER-12666.15366	0.64	0.14	0.33	0.24	0.59	0.29	0.5	0.22	0.3	0.54	0.51	3
CLUSTER-12666.18898	0.64	0.14	0.34	0.2	0.28	0.61	0.21	0.22	0.45	0.33	0.46	1
CLUSTER-12666.16891	0.64	0.14	0.22	0.1	0.01	0.23	0.06	0.02	0.05	0.39	0.44	0
CLUSTER-12666.20655	0.64	0.14	0.54	0.36	0.35	0.39	0.35	0.17	0.35	0.39	0.48	1
CLUSTER-12666.42891	0.65	0.14	0.3	0.28	0.02	0.28	0.26	0.1	0.28	0.4	0.47	0
CLUSTER-12666.9316	0.66	0.14	0.23	0.37	0.04	0.27	0.33	0.13	0.47	0.44	0.52	1
CLUSTER-12666.9406	0.68	0.14	0.3	0.32	0.01	0.3	0.28	0.12	0.32	0.4	0.49	0
CLUSTER-12666.23869	0.68	0.14	0.31	0.37	0.26	0.31	0.3	0.12	0.42	0.42	0.49	0
CLUSTER-12666.29363	0.68	0.14	0.29	0.2	0.35	0.25	0.07	0.14	0.15	0.42	0.47	0
CLUSTER-12666.39700	0.71	0.14	0.31	0.3	0.1	0.32	0.24	0.13	0.29	0.43	0.5	0
CLUSTER-12666.37020	0.72	0.14	0.3	0.15	0.5	0.26	0.05	0.19	0.17	0.43	0.46	0
CLUSTER-12666.33014	0.78	0.14	0.32	0.18	0.02	0.22	0.05	0.26	0.1	0.35	0.46	0
CLUSTER-12666.36669	0.78	0.14	0.29	0.3	0	0.49	0.16	0.08	0.45	0.32	0.56	1
CLUSTER-12666.31408	0.78	0.14	0.3	0.28	0	0.38	0.17	0.07	0.34	0.38	0.51	1
CLUSTER-12666.22702	0.79	0.14	0.42	0.34	0.63	0.19	0.37	0.11	0.45	0.48	0.59	2
CLUSTER-12666.23648	0.79	0.14	0.3	0.29	0.21	0.35	0.33	0.07	0.31	0.42	0.48	0
CLUSTER-12666.37733	0.81	0.14	0.29	0.33	0	0.32	0.28	0.14	0.38	0.35	0.56	1
CLUSTER-12666.22754	0.82	0.14	0.32	0.37	0.46	0.28	0.24	0.12	0.46	0.43	0.54	1
CLUSTER-12666.12265	0.84	0.14	0.25	0.35	0.15	0.31	0.22	0.08	0.46	0.36	0.58	1
CLUSTER-12666.42917	0.88	0.14	0.11	0.22	0.01	0.21	0.52	0.01	0.43	0.42	0.61	2
CLUSTER-12666.21142	0.93	0.14	0.27	0.32	0.09	0.35	0.17	0.07	0.44	0.32	0.69	1
CLUSTER-12666.10082	1	0.14	0.09	0.18	0	0.31	0.17	0	0.46	0.16	0.93	1
CLUSTER-12666.10082	1	0.14	0.09	0.18	0	0.31	0.17	0	0.46	0.16	0.93	1
CLUSTER-12666.13806	1	0.14	0.09	0.18	0	0.31	0.17	0	0.46	0.16	0.93	1
CLUSTER-11088.0	0.52	0.15	0.29	0.89	0.03	0.41	0.26	0.08	0.34	0.31	0.47	1
CLUSTER-1762.0	0.54	0.15	0.31	0.12	0.52	0.29	0.05	0.22	0.31	0.42	0.44	1
CLUSTER-12666.8234	0.55	0.15	0.36	0.1	0.59	0.27	0.09	0.28	0.14	0.45	0.44	1
CLUSTER-12666.33535	0.55	0.15	0.27	0.17	0.08	0.28	0.54	0.11	0.14	0.37	0.47	1
CLUSTER-12666.7436	0.58	0.15	0.23	0.55	0.33	0.33	0.27	0.07	0.48	0.55	0.51	3
CLUSTER-12666.24025	0.6	0.15	0.33	0.17	0.02	0.52	0.27	0.1	0.25	0.36	0.46	1
CLUSTER-12666.12908	0.62	0.15	0.12	0.2	0.43	0.09	0.57	0.06	0.42	0.53	0.58	3
CLUSTER-12666.24517	0.65	0.15	0.19	0.98	0.49	0.31	0.5	0.09	0.4	0.3	0.54	2
CLUSTER-12666.19638	0.65	0.15	0.32	0.29	0.51	0.26	0.47	0.34	0.37	0.46	0.49	1
CLUSTER-12666.24156	0.66	0.15	0.33	0.32	0.27	0.41	0.34	0.16	0.45	0.45	0.49	0
CLUSTER-12666.21690	0.66	0.15	0.45	0.25	0.15	0.55	0.25	0.56	0.42	0.29	0.46	2
CLUSTER-12666.9957	0.66	0.15	0.31	0.3	0.15	0.52	0.18	0.21	0.48	0.28	0.49	1
CLUSTER-12666.23387	0.68	0.15	0.17	0.35	0.03	0.28	0.38	0.03	0.45	0.38	0.63	1
CLUSTER-12666.39202	0.68	0.15	0.33	0.31	0.09	0.32	0.31	0.18	0.25	0.39	0.5	0
CLUSTER-12666.33506	0.69	0.15	0.33	0.21	0.53	0.28	0.14	0.24	0.26	0.45	0.45	1
CLUSTER-12666.19955	0.73	0.15	0.5	0.39	0.48	0.44	0.22	0.5	0.43	0.33	0.49	0
CLUSTER-12666.27721	0.75	0.15	0.34	0.33	0.29	0.31	0.36	0.21	0.29	0.43	0.49	0
CLUSTER-12666.21610	0.77	0.15	0.3	0.35	0.2	0.37	0.23	0.1	0.45	0.36	0.57	1
CLUSTER-12666.41253	0.78	0.15	0.2	0.35	0.04	0.32	0.24	0.05	0.46	0.33	0.64	1
CLUSTER-5297.0	0.8	0.15	0.25	0.29	0.1	0.42	0.35	0.05	0.46	0.32	0.58	1
CLUSTER-12666.35650	0.8	0.15	0.35	0.08	0.61	0.27	0.2	0.32	0.21	0.5	0.45	1
CLUSTER-12666.35138	0.81	0.15	0.32	0.2	0	0.31	0.02	0.06	0.11	0.36	0.49	0
CLUSTER-12666.23797	0.84	0.15	0.37	0.31	0.5	0.26	0.43	0.17	0.24	0.46	0.48	0
CLUSTER-12666.15734	0.87	0.15	0.3	0.15	0	0.68	0.24	0.07	0.43	0.24	0.56	2
CLUSTER-12666.20032	0.51	0.16	0.35	0.75	0.33	0.31	0.27	0.68	0.5	0.43	0.48	2
CLUSTER-12666.14855	0.52	0.16	0.23	0.13	0.56	0.25	0.59	0.35	0.35	0.44	0.5	2
CLUSTER-12666.26501	0.56	0.16	0.27	0.18	0.38	0.23	0.55	0.1	0.26	0.39	0.48	1
CLUSTER-12666.27770	0.56	0.16	0.31	0.22	0.04	0.3	0.16	0.13	0.25	0.39	0.46	0
CLUSTER-12666.15900	0.56	0.16	0.26	0.18	0.02	0.25	0.13	0.06	0.13	0.39	0.45	0
CLUSTER-12666.17760	0.57	0.16	0.23	0.26	0.09	0.31	0.5	0.04	0.41	0.54	0.5	1
CLUSTER-12666.18582	0.6	0.16	0.27	0.2	0.06	0.25	0.09	0.12	0.09	0.37	0.48	0
CLUSTER-12666.26936	0.61	0.16	0.29	0.46	0.02	0.55	0.13	0.07	0.47	0.35	0.5	1
CLUSTER-12666.17276	0.62	0.16	0.27	0.35	0.07	0.31	0.26	0.49	0.48	0.32	0.54	1
CLUSTER-12666.7605	0.63	0.16	0.3	0.25	0.02	0.28	0.31	0.08	0.13	0.41	0.47	0
CLUSTER-12666.24963	0.63	0.16	0.19	0.5	0.16	0.42	0.26	0.05	0.49	0.43	0.57	1
CLUSTER-12666.37030	0.64	0.16	0.34	0.61	0.75	0.4	0.42	0.21	0.31	0.76	0.49	3
CLUSTER-12666.23508	0.64	0.16	0.43	0.29	0.41	0.62	0.27	0.57	0.42	0.32	0.44	2
CLUSTER-12666.21456	0.64	0.16	0.27	0.41	0.56	0.3	0.29	0.49	0.49	0.36	0.48	1
CLUSTER-12666.32353	0.65	0.16	0.28	0.73	0.45	0.35	0.22	0.2	0.48	0.61	0.51	3
CLUSTER-12666.41585	0.67	0.16	0.3	0.28	0.03	0.3	0.42	0.1	0.23	0.41	0.47	0
CLUSTER-10660.0	0.67	0.16	0.13	0.34	0.03	0.28	0.4	0.02	0.46	0.35	0.68	1
CLUSTER-12666.5124	0.68	0.16	0.29	0.19	0	0.25	0.05	0.1	0.09	0.35	0.49	0
CLUSTER-12666.19000	0.68	0.16	0.25	0.38	0.03	0.35	0.33	0.07	0.45	0.39	0.53	1
CLUSTER-12666.36554	0.71	0.16	0.23	0.29	0.02	0.3	0.44	0.04	0.43	0.47	0.5	0
CLUSTER-5059.2	0.72	0.16	0.32	0.32	0	0.28	0.06	0.16	0.42	0.37	0.49	0
CLUSTER-12666.26042	0.72	0.16	0.33	0.31	0.13	0.3	0.19	0.12	0.33	0.41	0.48	0
CLUSTER-12666.24656	0.77	0.16	0.32	0.35	0	0.35	0.18	0.17	0.43	0.36	0.55	1
CLUSTER-12666.9508	0.77	0.16	0.16	0.34	0	0.3	0.12	0.03	0.47	0.3	0.71	1
CLUSTER-12666.15480	0.77	0.16	0.26	0.39	0.32	0.3	0.4	0.09	0.44	0.39	0.57	1
CLUSTER-12666.32596	0.79	0.16	0.27	0.06	0	0.63	0.09	0.06	0.2	0.28	0.48	1
CLUSTER-12666.41252	0.83	0.16	0.27	0.35	0.01	0.32	0.17	0.1	0.43	0.36	0.58	1
CLUSTER-12666.14093	0.84	0.16	0.33	0.29	0	0.28	0.03	0.1	0.3	0.38	0.5	0
CLUSTER-12666.40377	0.95	0.16	0.21	0.29	0	0.35	0.16	0.04	0.44	0.27	0.74	1
CLUSTER-12666.34239	0.96	0.16	0.29	0.35	0.48	0.23	0.1	0.08	0.46	0.44	0.57	1
CLUSTER-12666.11385	0.51	0.17	0.23	0.11	0.63	0.28	0.61	0.45	0.29	0.52	0.52	4
CLUSTER-12666.34114	0.51	0.17	0.32	0.29	0.12	0.57	0.15	0.15	0.41	0.34	0.45	1
CLUSTER-7159.1	0.52	0.17	0.34	0.01	0.15	0.23	0.36	0.7	0.35	0.15	0.44	1
CLUSTER-12666.23534	0.53	0.17	0.42	0.3	0.35	0.56	0.3	0.53	0.44	0.3	0.45	2
CLUSTER-12666.20701	0.53	0.17	0.26	0.25	0.31	0.27	0.52	0.21	0.38	0.44	0.48	1
CLUSTER-12666.19605	0.53	0.17	0.27	0.2	0.02	0.25	0.25	0.09	0.08	0.41	0.46	0
CLUSTER-12666.30125	0.54	0.17	0.3	0.39	0.38	0.29	0.29	0.19	0.46	0.45	0.48	0
CLUSTER-12666.5669	0.56	0.17	0.36	0.22	0.24	0.42	0.37	0.68	0.49	0.23	0.46	1
CLUSTER-12666.44148	0.56	0.17	0.13	0.02	0.05	0.21	0.61	0.12	0.43	0.06	0.55	2
CLUSTER-12666.18371	0.57	0.17	0.18	0.34	0.01	0.57	0.55	0.04	0.48	0.44	0.53	3
CLUSTER-2582.0	0.6	0.17	0.34	0.54	0.61	0.38	0.46	0.49	0.3	0.6	0.48	3
CLUSTER-12666.10148	0.61	0.17	0.33	0.31	0.41	0.3	0.32	0.19	0.29	0.45	0.46	0
CLUSTER-12666.26185	0.61	0.17	0.39	0.1	0.14	0.21	0.6	0.23	0.33	0.36	0.56	2
CLUSTER-12666.14657	0.62	0.17	0.28	0.24	0.38	0.27	0.53	0.22	0.27	0.42	0.48	1
CLUSTER-12666.21252	0.64	0.17	0.26	0.25	0.04	0.3	0.47	0.08	0.17	0.44	0.47	0
CLUSTER-12666.25067	0.64	0.17	0.37	0.61	0.56	0.39	0.12	0.45	0.29	0.48	0.45	2
CLUSTER-12666.22049	0.66	0.17	0.28	0.19	0.01	0.33	0.19	0.05	0.12	0.39	0.46	0
CLUSTER-12666.5794	0.67	0.17	0.34	0.4	0.59	0.54	0.18	0.48	0.48	0.33	0.48	2
CLUSTER-12666.83	0.68	0.17	0.29	0.21	0.29	0.26	0.05	0.11	0.13	0.41	0.48	0
CLUSTER-12666.28170	0.73	0.17	0.31	0.35	0.31	0.3	0.15	0.12	0.43	0.43	0.49	0
CLUSTER-12666.25690	0.76	0.17	0.26	0.43	0.42	0.26	0.43	0.11	0.45	0.36	0.64	1
CLUSTER-12666.35335	0.8	0.17	0.36	0.24	0.03	0.25	0.05	0.33	0.2	0.34	0.47	0
CLUSTER-12666.39909	0.85	0.17	0.36	0.28	0.49	0.58	0.17	0.18	0.45	0.32	0.49	1
CLUSTER-12666.10346	0.85	0.17	0.25	0.31	0.02	0.3	0.44	0.07	0.36	0.4	0.52	1
CLUSTER-12666.39908	0.86	0.17	0.37	0.28	0.5	0.56	0.15	0.17	0.45	0.33	0.5	1
CLUSTER-12666.21748	0.88	0.17	0.8	1	0	0.99	0	0	0.12	0.03	0.91	4
CLUSTER-7853.0	0.89	0.17	0.23	0.31	0.02	0.29	0.35	0.06	0.45	0.35	0.57	1
CLUSTER-12666.27750	0.9	0.17	0.09	0.22	0.01	0.23	0.49	0.01	0.44	0.24	0.8	1
CLUSTER-12666.15440	0.52	0.18	0.31	0.22	0.44	0.25	0.55	0.19	0.25	0.39	0.48	1
CLUSTER-12666.25509	0.52	0.18	0.26	0.15	0.02	0.6	0.34	0.16	0.44	0.38	0.44	1
CLUSTER-12666.35503	0.52	0.18	0.31	0.2	0.19	0.37	0.08	0.11	0.35	0.41	0.46	0
CLUSTER-12666.13865	0.53	0.18	0.38	0.32	0.29	0.4	0.28	0.57	0.47	0.33	0.47	1
CLUSTER-12666.23430	0.53	0.18	0.3	0.36	0.08	0.43	0.34	0.13	0.46	0.42	0.49	0
CLUSTER-12666.35736	0.54	0.18	0.28	0.17	0.02	0.55	0.22	0.13	0.49	0.3	0.46	1
CLUSTER-12666.45318	0.56	0.18	0.29	0.21	0.27	0.23	0.08	0.15	0.19	0.41	0.45	0
CLUSTER-12666.17329	0.62	0.18	0.16	0.61	0.09	0.27	0.33	0.03	0.47	0.49	0.58	2
CLUSTER-12666.41835	0.63	0.18	0.29	0.24	0.02	0.28	0.4	0.07	0.14	0.41	0.47	0
CLUSTER-12666.20779	0.63	0.18	0.17	0.09	0.08	0.19	0.59	0.45	0.41	0.45	0.57	2
CLUSTER-12666.16745	0.64	0.18	0.19	0.13	0	0.22	0.02	0.01	0.15	0.39	0.44	0
CLUSTER-12666.28221	0.65	0.18	0.09	0.26	0.13	0.12	0.54	0.02	0.46	0.67	0.61	3
CLUSTER-12666.22071	0.66	0.18	0.3	0.27	0.04	0.28	0.25	0.11	0.17	0.4	0.48	0
CLUSTER-12666.23403	0.67	0.18	0.25	0.68	0.23	0.38	0.21	0.07	0.5	0.41	0.59	2
CLUSTER-12666.33638	0.68	0.18	0.31	0.43	0.56	0.73	0.22	0.25	0.47	0.25	0.52	3
CLUSTER-12666.18225	0.71	0.18	0.36	0.33	0.43	0.41	0.42	0.16	0.28	0.41	0.48	0
CLUSTER-12666.20100	0.71	0.18	0.13	0.14	0.26	0.11	0.58	0.03	0.37	0.6	0.59	3
CLUSTER-12666.23150	0.71	0.18	0.3	0.31	0	0.28	0.07	0.1	0.23	0.39	0.5	0
CLUSTER-12666.22600	0.72	0.18	0.27	0.39	0.29	0.29	0.3	0.19	0.47	0.41	0.55	1
CLUSTER-12666.19115	0.72	0.18	0.27	0.39	0.29	0.29	0.3	0.18	0.47	0.41	0.55	1
CLUSTER-12666.15983	0.73	0.18	0.3	0.23	0.06	0.4	0.05	0.05	0.43	0.39	0.47	0
CLUSTER-10660.1	0.73	0.18	0.08	0.3	0.01	0.27	0.41	0.01	0.47	0.31	0.77	1
CLUSTER-12666.17326	0.73	0.18	0.57	0.38	0.48	0.37	0.11	0.18	0.45	0.38	0.51	2
CLUSTER-12666.24495	0.74	0.18	0.34	0.34	0.43	0.3	0.37	0.24	0.35	0.47	0.48	0
CLUSTER-12666.30458	0.76	0.18	0.32	0.41	0.4	0.43	0.25	0.09	0.46	0.43	0.51	1
CLUSTER-1431.0	0.76	0.18	0.31	0.32	0.2	0.36	0.27	0.13	0.34	0.4	0.51	1
CLUSTER-12666.6585	0.77	0.18	0.39	0.34	0.39	0.41	0.33	0.49	0.44	0.34	0.49	0
CLUSTER-12666.40567	0.8	0.18	0.36	0.29	0.16	0.42	0.16	0.22	0.44	0.36	0.51	1
CLUSTER-12666.42013	0.81	0.18	0.31	0.19	0.09	0.34	0.05	0.09	0.12	0.39	0.49	0
CLUSTER-12666.30115	0.81	0.18	0.31	0.36	0.38	0.32	0.16	0.12	0.43	0.43	0.52	1
CLUSTER-12666.13275	0.88	0.18	0.26	0.34	0.21	0.35	0.3	0.09	0.45	0.36	0.62	1
CLUSTER-12666.17275	0.93	0.18	0.28	0.31	0	0.32	0.03	0.06	0.39	0.36	0.56	1
CLUSTER-12666.3326	0.93	0.18	0.93	0.36	0.58	0.45	0.09	0.1	0.44	0.32	0.53	3
CLUSTER-12666.16918	0.98	0.18	0.64	1	0	0.99	0	0	0.16	0.05	0.84	4
CLUSTER-12666.13942	0.51	0.19	0.34	0.35	0.39	0.43	0.28	0.11	0.48	0.4	0.5	0
CLUSTER-12666.8013	0.51	0.19	0.35	0.13	0.6	0.29	0.11	0.28	0.16	0.46	0.44	1
CLUSTER-12666.23406	0.52	0.19	0.71	0.26	0.68	0.79	0.18	0.23	0.51	0.52	0.43	5
CLUSTER-12666.22200	0.54	0.19	0.34	0.26	0.38	0.4	0.31	0.16	0.21	0.43	0.46	0
CLUSTER-7527.0	0.54	0.19	0.31	0.31	0.36	0.35	0.17	0.08	0.39	0.44	0.46	0
CLUSTER-12666.20256	0.56	0.19	0.29	0.15	0.44	0.26	0.1	0.07	0.17	0.46	0.43	0
CLUSTER-12666.17592	0.56	0.19	0.29	0.43	0.02	0.31	0.17	0.09	0.42	0.42	0.48	0
CLUSTER-12666.39504	0.57	0.19	0.3	0.23	0.03	0.34	0.18	0.09	0.15	0.39	0.47	0
CLUSTER-6217.2	0.58	0.19	0.31	0.36	0.33	0.33	0.36	0.15	0.43	0.46	0.47	0
CLUSTER-12666.19119	0.58	0.19	0.22	0.11	0.03	0.21	0.04	0.05	0.06	0.38	0.44	0
CLUSTER-12666.37331	0.59	0.19	0.28	0.23	0.01	0.24	0.12	0.08	0.13	0.38	0.47	0
CLUSTER-12666.39568	0.62	0.19	0.37	0.14	0.3	0.81	0.58	0.44	0.32	0.39	0.53	3
CLUSTER-12666.18700	0.63	0.19	0.32	0.19	0.02	0.43	0.19	0.07	0.19	0.38	0.47	0
CLUSTER-12666.26502	0.64	0.19	0.29	0.25	0.41	0.28	0.46	0.1	0.21	0.43	0.47	0
CLUSTER-12666.34615	0.68	0.19	0.41	0.31	0.31	0.47	0.25	0.49	0.44	0.34	0.47	0
CLUSTER-12666.14018	0.69	0.19	0.28	0.27	0.34	0.65	0.23	0.15	0.47	0.28	0.51	2
CLUSTER-12666.15318	0.69	0.19	0.22	0.26	0.09	0.3	0.49	0.05	0.35	0.49	0.5	0
CLUSTER-12666.23916	0.7	0.19	0.23	0.32	0.38	0.25	0.49	0.09	0.42	0.49	0.51	1
CLUSTER-12666.6217	0.71	0.19	0.2	0.26	0.24	0.32	0.51	0.03	0.41	0.55	0.54	3
CLUSTER-12666.6219	0.71	0.19	0.2	0.26	0.24	0.32	0.51	0.03	0.41	0.55	0.54	3
CLUSTER-2274.0	0.72	0.19	0.08	0.25	0.02	0.11	0.53	0.01	0.43	0.46	0.72	2
CLUSTER-12666.17774	0.73	0.19	0.3	0.35	0.02	0.35	0.31	0.13	0.43	0.39	0.52	1
CLUSTER-12666.18456	0.75	0.19	0.14	0.19	0.1	0.19	0.54	0.02	0.38	0.58	0.54	3
CLUSTER-12666.41333	0.8	0.19	0.67	0.37	0.25	0.42	0.04	0.1	0.44	0.33	0.56	2
CLUSTER-12666.30212	0.91	0.19	0.31	0.33	0.41	0.28	0.36	0.1	0.34	0.45	0.51	1
CLUSTER-12666.22605	0.91	0.19	0.11	0.22	0.24	0.34	0.42	0.01	0.47	0.18	0.86	1
CLUSTER-12666.40378	0.92	0.19	0.22	0.3	0.03	0.35	0.25	0.05	0.45	0.3	0.73	1
CLUSTER-12666.24304	0.99	0.19	0.06	0.12	0	0.63	0.25	0	0.47	0.06	0.97	2
CLUSTER-12666.38576	0.51	0.2	0.2	0.09	0.38	0.2	0.04	0.04	0.05	0.42	0.42	0
CLUSTER-12666.10880	0.52	0.2	0.14	0.05	0.02	0.22	0.6	0.06	0.42	0.1	0.53	2
CLUSTER-12666.27928	0.54	0.2	0.31	0.3	0.03	0.33	0.31	0.09	0.41	0.41	0.47	0
CLUSTER-12666.14016	0.55	0.2	0.27	0.13	0.4	0.58	0.11	0.21	0.47	0.39	0.44	1
CLUSTER-12666.45358	0.55	0.2	0.26	0.49	0.3	0.33	0.39	0.11	0.45	0.5	0.49	0
CLUSTER-12666.13492	0.56	0.2	0.33	0.24	0.25	0.22	0.54	0.07	0.38	0.47	0.5	1
CLUSTER-12666.25014	0.56	0.2	0.65	0.37	0.15	0.31	0.29	0.21	0.47	0.29	0.51	2
CLUSTER-12666.17839	0.58	0.2	0.45	0.32	0.05	0.39	0.28	0.36	0.46	0.35	0.47	0
CLUSTER-12666.27345	0.59	0.2	0.23	0.49	0.25	0.31	0.43	0.06	0.45	0.55	0.51	2
CLUSTER-12666.14084	0.6	0.2	0.29	0.3	0.04	0.37	0.43	0.09	0.43	0.44	0.49	0
CLUSTER-12666.9819	0.61	0.2	0.27	0.18	0.02	0.23	0.13	0.07	0.07	0.38	0.46	0
CLUSTER-12666.13890	0.64	0.2	0.34	0.36	0.45	0.33	0.33	0.46	0.34	0.39	0.46	0
CLUSTER-12666.6190	0.64	0.2	0.3	0.25	0.06	0.56	0.38	0.06	0.44	0.37	0.49	1
CLUSTER-12666.25592	0.64	0.2	0.21	0.33	0.23	0.37	0.43	0.06	0.47	0.48	0.54	1
CLUSTER-12666.24859	0.64	0.2	0.39	0.31	0.56	0.48	0.3	0.49	0.3	0.45	0.45	1
CLUSTER-12666.33720	0.66	0.2	0.56	0.58	0.57	0.55	0.17	0.54	0.43	0.3	0.47	5
CLUSTER-12666.33287	0.66	0.2	0.34	0.25	0.4	0.37	0.15	0.17	0.31	0.43	0.47	0
CLUSTER-12666.23196	0.68	0.2	0.5	0.35	0.07	0.33	0.43	0.06	0.45	0.38	0.52	1
CLUSTER-12666.15782	0.7	0.2	0.29	0.37	0.33	0.33	0.34	0.09	0.45	0.45	0.49	0
CLUSTER-12666.15544	0.71	0.2	0.28	0.26	0.03	0.3	0.44	0.08	0.17	0.42	0.47	0
CLUSTER-12666.16298	0.72	0.2	0.43	0.29	0.32	0.33	0.42	0.56	0.46	0.31	0.58	2
CLUSTER-12666.26464	0.76	0.2	0.32	0.37	0.44	0.3	0.23	0.14	0.46	0.45	0.55	1
CLUSTER-12666.13141	0.76	0.2	0.44	0.32	0.57	0.27	0.25	0.31	0.35	0.47	0.47	1
CLUSTER-12666.22568	0.77	0.2	0.15	0.29	0.07	0.22	0.48	0.04	0.45	0.39	0.61	1
CLUSTER-12666.15810	0.78	0.2	0.27	0.29	0.17	0.29	0.46	0.26	0.45	0.38	0.54	1
CLUSTER-12666.13737	0.78	0.2	0.23	0.33	0.23	0.74	0.31	0.04	0.47	0.22	0.65	2
CLUSTER-12666.12708	0.82	0.2	0.27	0.33	0.01	0.37	0.28	0.09	0.43	0.36	0.57	1
CLUSTER-12666.22260	0.84	0.2	0.19	0.26	0.13	0.42	0.46	0.08	0.47	0.34	0.63	1
CLUSTER-12666.15467	0.87	0.2	0.44	0.28	0.5	0.49	0.31	0.1	0.46	0.28	0.65	1
CLUSTER-12666.45103	1	0.2	0.09	0.19	0.01	0.41	0.11	0	0.49	0.13	0.94	1
CLUSTER-12666.26051	0.51	0.21	0.42	0.31	0.48	0.32	0.37	0.31	0.21	0.44	0.45	0
CLUSTER-12666.25158	0.51	0.21	0.29	0.21	0.29	0.41	0.53	0.14	0.36	0.45	0.49	1
CLUSTER-12666.17396	0.51	0.21	0.29	0.22	0.32	0.27	0.52	0.08	0.29	0.48	0.47	1
CLUSTER-12666.13277	0.52	0.21	0.2	0.1	0.06	0.22	0.57	0.12	0.36	0.22	0.5	1
CLUSTER-12666.23496	0.53	0.21	0.39	0.27	0.54	0.39	0.34	0.53	0.26	0.37	0.45	2
CLUSTER-12666.25868	0.55	0.21	0.38	0.12	0.05	0.6	0.43	0.58	0.22	0.18	0.43	2
CLUSTER-5724.0	0.57	0.21	0.35	0.47	0.34	0.33	0.13	0.17	0.28	0.42	0.47	0
CLUSTER-12666.7042	0.58	0.21	0.35	0.92	0.04	0.43	0.2	0.08	0.32	0.24	0.47	1
CLUSTER-12666.16304	0.61	0.21	0.25	0.47	0.59	0.24	0.44	0.27	0.48	0.48	0.52	2
CLUSTER-12666.25001	0.61	0.21	0.22	0.17	0.49	0.76	0.29	0.23	0.43	0.49	0.45	1
CLUSTER-12666.7824	0.64	0.21	0.33	0.3	0.45	0.3	0.45	0.24	0.34	0.44	0.48	0
CLUSTER-12666.31934	0.66	0.21	0.25	0.02	0.84	0.29	0.36	0.24	0.35	0.74	0.48	2
CLUSTER-12666.22421	0.66	0.21	0.28	0.26	0.12	0.32	0.48	0.05	0.3	0.5	0.48	0
CLUSTER-12666.18402	0.67	0.21	0.32	0.29	0.38	0.43	0.11	0.14	0.46	0.39	0.47	0
CLUSTER-12666.31580	0.67	0.21	0.44	0.15	0.14	0.23	0.18	0.61	0.26	0.19	0.45	1
CLUSTER-12666.30381	0.67	0.21	0.37	0.37	0.61	0.36	0.17	0.38	0.45	0.43	0.47	1
CLUSTER-12666.30370	0.67	0.21	0.44	0.37	0.12	0.31	0.1	0.24	0.46	0.37	0.48	0
CLUSTER-12666.30413	0.68	0.21	0.25	0.18	0.01	0.23	0.04	0.03	0.15	0.41	0.45	0
CLUSTER-12666.24594	0.68	0.21	0.25	0.36	0.24	0.3	0.38	0.1	0.46	0.47	0.51	1
CLUSTER-12666.10765	0.69	0.21	0.25	0.35	0.21	0.29	0.42	0.05	0.45	0.45	0.5	0
CLUSTER-12666.13647	0.69	0.21	0.42	0.38	0.5	0.33	0.33	0.26	0.43	0.44	0.49	0
CLUSTER-12666.45452	0.71	0.21	0.34	0.18	0.57	0.28	0.09	0.21	0.17	0.45	0.45	1
CLUSTER-12666.20548	0.72	0.21	0.4	0.35	0.46	0.31	0.44	0.16	0.44	0.45	0.51	1
CLUSTER-12666.12560	0.72	0.21	0.28	0.34	0.11	0.34	0.39	0.08	0.44	0.4	0.52	1
CLUSTER-12666.5280	0.73	0.21	0.06	0.13	0.22	0.06	0.58	0.01	0.38	0.75	0.66	3
CLUSTER-12666.24444	0.75	0.21	0.07	0.31	0.01	0.18	0.43	0	0.46	0.36	0.77	1
CLUSTER-12666.24512	0.76	0.21	0.36	0.35	0.58	0.4	0.16	0.22	0.46	0.45	0.48	1
CLUSTER-12666.9471	0.76	0.21	0.17	0.34	0.04	0.3	0.37	0.04	0.46	0.35	0.63	1
CLUSTER-12666.11766	0.79	0.21	0.21	0.09	0	0.21	0.01	0.02	0.02	0.39	0.45	0
CLUSTER-7669.0	0.8	0.21	0.25	0.15	0	0.23	0.01	0.04	0.04	0.36	0.48	0
CLUSTER-11412.0	0.84	0.21	0.18	0.98	0	0.44	0	0.06	0.39	0.24	0.53	2
CLUSTER-12666.23029	0.53	0.22	0.23	0.08	0.47	0.23	0.04	0.18	0.04	0.37	0.42	0
CLUSTER-12666.12604	0.53	0.22	0.32	0.22	0.28	0.37	0.37	0.09	0.13	0.44	0.44	0
CLUSTER-12666.18325	0.54	0.22	0.31	0.28	0.02	0.27	0.27	0.09	0.26	0.4	0.47	0
CLUSTER-12666.34893	0.55	0.22	0.37	0.34	0.49	0.31	0.17	0.23	0.45	0.46	0.46	0
CLUSTER-12666.16193	0.56	0.22	0.25	0.26	0.11	0.3	0.48	0.24	0.43	0.47	0.49	0
CLUSTER-12666.21962	0.56	0.22	0.38	0.3	0.55	0.37	0.52	0.29	0.34	0.41	0.5	2
CLUSTER-12666.30681	0.57	0.22	0.24	0.54	0.24	0.31	0.45	0.1	0.49	0.52	0.52	3
CLUSTER-12666.15772	0.57	0.22	0.25	0.22	0.05	0.21	0.54	0.07	0.48	0.47	0.52	2
CLUSTER-12666.29544	0.57	0.22	0.3	0.24	0.03	0.28	0.34	0.08	0.11	0.41	0.46	0
CLUSTER-12666.17800	0.59	0.22	0.31	0.34	0.12	0.34	0.45	0.31	0.26	0.43	0.47	0
CLUSTER-12666.12108	0.61	0.22	0.35	0.21	0.18	0.46	0.29	0.28	0.29	0.38	0.45	0
CLUSTER-6.2	0.63	0.22	0.32	0.23	0.02	0.37	0.3	0.06	0.17	0.39	0.47	0
CLUSTER-12666.21926	0.66	0.22	0.12	0.38	0.04	0.2	0.44	0.01	0.45	0.44	0.64	1
CLUSTER-12666.31735	0.67	0.22	0.33	0.48	0.45	0.32	0.39	0.28	0.41	0.49	0.5	0
CLUSTER-10660.2	0.69	0.22	0.1	0.35	0.02	0.23	0.43	0.01	0.46	0.4	0.7	1
CLUSTER-12666.18526	0.72	0.22	0.39	0.3	0.3	0.36	0.29	0.62	0.38	0.28	0.47	1
CLUSTER-12666.5023	0.74	0.22	0.3	0.43	0.4	0.33	0.28	0.13	0.46	0.42	0.57	1
CLUSTER-12666.15329	0.75	0.22	0.44	0.26	0.17	0.42	0.22	0.61	0.34	0.27	0.47	1
CLUSTER-12666.24827	0.77	0.22	0.31	0.3	0.07	0.35	0.4	0.24	0.45	0.38	0.5	0
CLUSTER-12666.21365	0.79	0.22	0.24	0.37	0.21	0.68	0.13	0.05	0.5	0.2	0.66	2
CLUSTER-12666.9737	0.8	0.22	0.29	0.25	0.03	0.3	0.39	0.05	0.19	0.4	0.48	0
CLUSTER-12666.30213	0.81	0.22	0.32	0.34	0.42	0.29	0.42	0.15	0.39	0.46	0.51	1
CLUSTER-12666.27013	0.81	0.22	0.21	0.29	0.08	0.28	0.44	0.05	0.45	0.38	0.61	1
CLUSTER-12666.21856	0.82	0.22	0.14	0.28	0.23	0.18	0.49	0.04	0.45	0.44	0.63	1
CLUSTER-12666.36902	0.83	0.22	0.41	0.36	0.54	0.23	0.37	0.14	0.45	0.49	0.57	2
CLUSTER-12666.29228	0.9	0.22	0.19	0.29	0	0.32	0.26	0.04	0.45	0.29	0.72	1
CLUSTER-12666.9724	0.9	0.22	0.27	0.31	0.04	0.32	0.29	0.13	0.45	0.34	0.57	1
CLUSTER-12666.41794	0.92	0.22	0.27	0.33	0	0.35	0.08	0.09	0.46	0.32	0.64	1
CLUSTER-12666.19698	0.52	0.23	0.32	0.34	0.43	0.33	0.33	0.11	0.41	0.46	0.46	0
CLUSTER-12666.19992	0.52	0.23	0.24	0.09	0.52	0.2	0.61	0.25	0.35	0.21	0.51	3
CLUSTER-12666.23887	0.52	0.23	0.26	0.14	0.03	0.3	0.56	0.2	0.4	0.39	0.49	1
CLUSTER-12666.24136	0.53	0.23	0.25	0.32	0.58	0.51	0.3	0.27	0.51	0.44	0.46	3
CLUSTER-12666.12109	0.54	0.23	0.33	0.2	0.01	0.45	0.33	0.26	0.34	0.38	0.45	0
CLUSTER-12666.25896	0.57	0.23	0.28	0.2	0.03	0.25	0.14	0.06	0.09	0.4	0.46	0
CLUSTER-12666.22604	0.57	0.23	0.34	0.18	0.39	0.64	0.4	0.49	0.34	0.47	0.44	1
CLUSTER-12666.31954	0.58	0.23	0.2	0.14	0.63	0.25	0.6	0.38	0.29	0.53	0.55	4
CLUSTER-12666.2963	0.59	0.23	0.25	0.15	0.26	0.24	0.07	0.07	0.06	0.41	0.44	0
CLUSTER-12666.16573	0.61	0.23	0.34	0.33	0.37	0.32	0.36	0.23	0.33	0.44	0.47	0
CLUSTER-12666.19927	0.61	0.23	0.38	0.42	0.32	0.54	0.17	0.18	0.49	0.25	0.51	2
CLUSTER-12666.9189	0.63	0.23	0.35	0.33	0.51	0.32	0.33	0.4	0.27	0.45	0.45	1
CLUSTER-1384.0	0.67	0.23	0.34	0.06	0.63	0.28	0.08	0.36	0.16	0.49	0.44	1
CLUSTER-12666.38251	0.68	0.23	0.34	0.31	0.04	0.35	0.18	0.13	0.45	0.4	0.48	0
CLUSTER-12666.33075	0.7	0.23	0.32	0.3	0.03	0.3	0.05	0.08	0.44	0.4	0.49	0
CLUSTER-12666.12509	0.71	0.23	0.3	0.47	0.37	0.44	0.26	0.09	0.46	0.43	0.52	1
CLUSTER-12666.24215	0.73	0.23	0.37	0.36	0.66	0.17	0.36	0.12	0.47	0.49	0.58	2
CLUSTER-12666.28751	0.73	0.23	0.01	0.08	0.32	0.03	0.67	0.01	0.77	0.79	0.66	4
CLUSTER-12666.33077	0.73	0.23	0.32	0.29	0.02	0.3	0.06	0.09	0.25	0.39	0.5	0
CLUSTER-12666.41853	0.74	0.23	0.26	0.35	0.34	0.28	0.44	0.08	0.44	0.48	0.5	0
CLUSTER-2990.0	0.74	0.23	0.07	0.32	0.01	0.22	0.45	0	0.47	0.35	0.77	1
CLUSTER-12666.38343	0.75	0.23	0.31	0.23	0.37	0.34	0.1	0.08	0.38	0.44	0.46	0
CLUSTER-12666.11872	0.75	0.23	0.3	0.34	0.27	0.3	0.42	0.08	0.42	0.42	0.5	0
CLUSTER-12666.1048	0.76	0.23	0.06	0.29	0.01	0.18	0.47	0	0.46	0.34	0.8	1
CLUSTER-4122.0	0.76	0.23	0.3	0.35	0.06	0.36	0.31	0.07	0.46	0.36	0.55	1
CLUSTER-12666.22573	0.77	0.23	0.12	0.23	0.28	0.15	0.54	0.02	0.4	0.63	0.59	3
CLUSTER-12666.13142	0.79	0.23	0.45	0.31	0.57	0.28	0.28	0.31	0.32	0.47	0.48	1
CLUSTER-12666.18314	0.82	0.23	0.17	0.25	0.39	0.24	0.51	0.03	0.45	0.49	0.7	2
CLUSTER-12666.43863	0.83	0.23	0.38	0.34	0.5	0.26	0.44	0.21	0.29	0.47	0.49	0
CLUSTER-12666.18443	0.85	0.23	0.28	0.18	0.01	0.25	0.04	0.05	0.06	0.37	0.48	0
CLUSTER-12666.35771	0.89	0.23	0.31	0.32	0.26	0.3	0.04	0.1	0.32	0.39	0.54	1
CLUSTER-12666.15286	0.92	0.23	0.24	0.32	0.39	0.32	0.28	0.06	0.47	0.36	0.68	1
CLUSTER-12666.26890	0.52	0.24	0.29	0.12	0.03	0.23	0.03	0.13	0.04	0.36	0.43	0
CLUSTER-12666.18272	0.52	0.24	0.44	0.4	0.43	0.37	0.26	0.11	0.31	0.45	0.47	0
CLUSTER-12666.18249	0.54	0.24	0.23	0.13	0.02	0.24	0.09	0.05	0.05	0.39	0.44	0
CLUSTER-12666.17945	0.54	0.24	0.39	0.26	0.45	0.48	0.32	0.22	0.28	0.41	0.45	0
CLUSTER-12666.12581	0.55	0.24	0.22	0.47	0.3	0.29	0.35	0.08	0.49	0.54	0.51	2
CLUSTER-12666.40756	0.55	0.24	0.34	0.21	0.09	0.42	0.42	0.56	0.27	0.33	0.45	1
CLUSTER-12666.22030	0.57	0.24	0.33	0.33	0.4	0.32	0.32	0.08	0.45	0.46	0.48	0
CLUSTER-12666.20278	0.58	0.24	0.2	0.32	0.06	0.22	0.45	0.03	0.47	0.49	0.53	1
CLUSTER-12666.16865	0.59	0.24	0.41	0.16	0.24	0.49	0.57	0.86	0.53	0.12	0.51	4
CLUSTER-12666.24817	0.62	0.24	0.2	0.26	0.39	0.26	0.48	0.07	0.47	0.5	0.51	1
CLUSTER-12666.37929	0.62	0.24	0.38	0.28	0.55	0.49	0.23	0.43	0.38	0.41	0.45	1
CLUSTER-12666.13923	0.63	0.24	0.35	0.2	0.19	0.42	0.21	0.06	0.2	0.41	0.47	0
CLUSTER-12666.23565	0.63	0.24	0.27	0.19	0.05	0.24	0.1	0.06	0.08	0.4	0.45	0
CLUSTER-12666.1882	0.64	0.24	0.41	0.32	0.24	0.35	0.43	0.26	0.44	0.44	0.5	0
CLUSTER-12666.1708	0.65	0.24	0.28	0.33	0.03	0.35	0.08	0.09	0.46	0.41	0.48	0
CLUSTER-12666.23202	0.65	0.24	0.43	0.27	0.08	0.23	0.52	0.06	0.44	0.42	0.55	2
CLUSTER-12666.24506	0.66	0.24	0.35	0.29	0.44	0.59	0.39	0.56	0.46	0.31	0.49	2
CLUSTER-12666.26050	0.67	0.24	0.18	0.19	0.07	0.21	0.55	0.02	0.33	0.54	0.52	3
CLUSTER-12666.42576	0.67	0.24	0.29	0.29	0.38	0.29	0.49	0.11	0.23	0.47	0.48	0
CLUSTER-1076.0	0.69	0.24	0.32	0.27	0.1	0.27	0.07	0.12	0.21	0.39	0.48	0
CLUSTER-12666.21227	0.7	0.24	0.26	0.16	0.01	0.25	0.04	0.06	0.05	0.37	0.47	0
CLUSTER-12666.24939	0.7	0.24	0.09	0.34	0.02	0.21	0.46	0.01	0.46	0.4	0.72	1
CLUSTER-12666.14449	0.7	0.24	0.16	0.51	0.27	0.32	0.35	0.04	0.46	0.34	0.71	2
CLUSTER-12666.4817	0.71	0.24	0.24	0.09	0.09	0.71	0.33	0.12	0.36	0.37	0.47	1
CLUSTER-12666.5729	0.71	0.24	0.35	0.35	0.14	0.36	0.2	0.24	0.46	0.38	0.49	0
CLUSTER-13496.0	0.73	0.24	0.31	0.34	0.06	0.35	0.31	0.06	0.46	0.38	0.54	1
CLUSTER-12666.29372	0.73	0.24	0.37	0.47	0.51	0.33	0.29	0.19	0.46	0.46	0.54	2
CLUSTER-12666.12297	0.74	0.24	0.44	0.29	0.26	0.49	0.26	0.4	0.41	0.37	0.48	0
CLUSTER-12666.19145	0.79	0.24	0.32	0.36	0.4	0.33	0.25	0.08	0.46	0.46	0.53	1
CLUSTER-12666.22380	0.92	0.24	0.18	0.27	0.37	0.23	0.49	0.03	0.46	0.33	0.75	1
CLUSTER-12666.16141	0.99	0.24	0.17	0.27	0.1	0.34	0.15	0.02	0.48	0.27	0.81	1
CLUSTER-12666.17612	0.53	0.25	0.26	0.37	0.06	0.43	0.36	0.06	0.47	0.43	0.5	0
CLUSTER-12666.27664	0.55	0.25	0.32	0.3	0.39	0.32	0.46	0.17	0.25	0.45	0.46	0
CLUSTER-12666.35641	0.55	0.25	0.3	0.22	0.32	0.3	0.48	0.13	0.21	0.45	0.47	0
CLUSTER-12666.29997	0.56	0.25	0.37	0.26	0.61	0.34	0.14	0.37	0.34	0.5	0.45	1
CLUSTER-12666.12605	0.56	0.25	0.3	0.21	0.4	0.48	0.47	0.45	0.36	0.46	0.46	0
CLUSTER-12666.25074	0.57	0.25	0.25	0.51	0.09	0.29	0.39	0.07	0.47	0.54	0.5	2
CLUSTER-12666.28678	0.58	0.25	0.18	0.12	0.27	0.17	0.59	0.24	0.45	0.45	0.53	2
CLUSTER-12666.14265	0.59	0.25	0.35	0.28	0.11	0.33	0.46	0.35	0.45	0.42	0.49	0
CLUSTER-12666.36174	0.59	0.25	0.33	0.34	0.04	0.39	0.36	0.1	0.41	0.41	0.48	0
CLUSTER-12666.13826	0.62	0.25	0.28	0.25	0.05	0.3	0.45	0.08	0.16	0.45	0.46	0
CLUSTER-12666.27180	0.62	0.25	0.28	0.36	0.1	0.29	0.37	0.12	0.45	0.44	0.49	0
CLUSTER-12666.28704	0.63	0.25	0.38	0.71	0.46	0.44	0.4	0.57	0.44	0.53	0.5	3
CLUSTER-12666.24260	0.66	0.25	0.34	0.32	0.3	0.33	0.26	0.11	0.4	0.43	0.47	0
CLUSTER-12666.41837	0.67	0.25	0.33	0.27	0.45	0.31	0.13	0.13	0.33	0.46	0.47	0
CLUSTER-12666.17338	0.67	0.25	0.18	0.34	0.06	0.23	0.41	0.07	0.47	0.45	0.58	1
CLUSTER-12666.21936	0.68	0.25	0.35	0.23	0.4	0.47	0.37	0.59	0.42	0.32	0.47	1
CLUSTER-12666.16492	0.69	0.25	0.16	0.15	0.11	0.19	0.56	0.03	0.35	0.55	0.54	3
CLUSTER-1114.0	0.69	0.25	0.8	0.23	0.06	0.22	0.55	0.03	0.27	0.4	0.51	3
CLUSTER-12666.22913	0.69	0.25	0.32	0.37	0.05	0.31	0.18	0.14	0.46	0.4	0.49	0
CLUSTER-12666.27072	0.72	0.25	0.37	0.33	0.52	0.3	0.33	0.27	0.35	0.49	0.47	1
CLUSTER-8264.0	0.72	0.25	0.36	0.36	0.07	0.39	0.28	0.08	0.46	0.38	0.52	1
CLUSTER-8019.0	0.72	0.25	0.36	0.36	0.07	0.39	0.28	0.08	0.46	0.38	0.52	1
CLUSTER-12666.6575	0.74	0.25	0.26	0.27	0.55	0.26	0.41	0.07	0.47	0.56	0.6	3
CLUSTER-12666.14148	0.74	0.25	0.36	0.34	0.42	0.32	0.42	0.33	0.31	0.43	0.48	0
CLUSTER-12666.40666	0.76	0.25	0.25	0.9	0.02	0.4	0	0.1	0.38	0.36	0.49	1
CLUSTER-12666.12161	0.81	0.25	0.31	0.35	0.06	0.35	0.1	0.09	0.44	0.39	0.53	1
CLUSTER-12666.13404	0.81	0.25	0.27	0.36	0.38	0.26	0.39	0.07	0.45	0.45	0.53	1
CLUSTER-8449.0	0.81	0.25	0.3	0.34	0.02	0.3	0.11	0.06	0.44	0.4	0.51	1
CLUSTER-12666.29618	0.86	0.25	0.13	0.23	0.05	0.2	0.52	0.02	0.43	0.45	0.59	2
CLUSTER-4689.0	0.86	0.25	0.26	0.34	0.02	0.33	0.23	0.04	0.46	0.37	0.55	1
CLUSTER-12666.14982	0.51	0.26	0.24	0.13	0.04	0.2	0.56	0.05	0.24	0.34	0.49	1
CLUSTER-12666.21623	0.51	0.26	0.35	0.58	0.22	0.51	0.24	0.11	0.45	0.5	0.48	2
CLUSTER-12666.11031	0.54	0.26	0.41	0.25	0.01	0.42	0.15	0.08	0.44	0.37	0.45	0
CLUSTER-12666.8475	0.55	0.26	0.6	0.95	0.61	0.47	0.11	0.35	0.35	0.51	0.46	4
CLUSTER-12666.15944	0.56	0.26	0.24	0.19	0.07	0.24	0.53	0.07	0.25	0.47	0.48	1
CLUSTER-12666.24836	0.57	0.26	0.31	0.3	0.28	0.32	0.41	0.14	0.37	0.44	0.47	0
CLUSTER-12666.21030	0.57	0.26	0.24	0.12	0.07	0.36	0.56	0.09	0.35	0.4	0.5	1
CLUSTER-12666.9659	0.58	0.26	0.32	0.28	0.34	0.35	0.52	0.57	0.28	0.41	0.47	2
CLUSTER-12666.25793	0.58	0.26	0.29	0.32	0.16	0.32	0.33	0.06	0.46	0.44	0.49	0
CLUSTER-12666.20947	0.58	0.26	0.22	0.23	0.12	0.26	0.51	0.05	0.41	0.48	0.49	1
CLUSTER-12666.17801	0.58	0.26	0.28	0.25	0.13	0.28	0.53	0.25	0.32	0.46	0.48	1
CLUSTER-12666.32055	0.58	0.26	0.33	0.19	0.59	0.39	0.22	0.35	0.26	0.52	0.44	2
CLUSTER-12666.22718	0.59	0.26	0.28	0.33	0.37	0.32	0.41	0.16	0.46	0.46	0.49	0
CLUSTER-12666.30072	0.6	0.26	0.32	0.22	0.37	0.6	0.24	0.26	0.47	0.32	0.46	1
CLUSTER-12666.10411	0.6	0.26	0.4	0.45	0.5	0.36	0.13	0.13	0.2	0.46	0.45	0
CLUSTER-12666.28333	0.62	0.26	0.23	0.11	0.01	0.62	0.25	0.13	0.46	0.36	0.46	1
CLUSTER-12666.35769	0.65	0.26	0.33	0.33	0.22	0.3	0.32	0.09	0.37	0.42	0.47	0
CLUSTER-12666.22430	0.65	0.26	0.36	0.29	0.41	0.29	0.4	0.2	0.24	0.43	0.47	0
CLUSTER-12666.24107	0.65	0.26	0.35	0.36	0.28	0.39	0.27	0.07	0.46	0.44	0.49	0
CLUSTER-12666.32218	0.66	0.26	0.35	0.33	0.42	0.32	0.37	0.13	0.32	0.5	0.47	0
CLUSTER-12666.36166	0.67	0.26	0.08	0	0.39	0.09	0.7	0.01	0.39	0	0.64	2
CLUSTER-12666.22353	0.68	0.26	0.29	0.26	0.35	0.27	0.47	0.07	0.43	0.43	0.51	1
CLUSTER-12666.45580	0.68	0.26	0.27	0.16	0.19	0.25	0.08	0.04	0.12	0.43	0.44	0
CLUSTER-12666.32907	0.69	0.26	0.35	0.36	0.45	0.32	0.3	0.18	0.35	0.47	0.47	0
CLUSTER-12666.15771	0.7	0.26	0.33	0.27	0.01	0.29	0.23	0.05	0.24	0.4	0.47	0
CLUSTER-12666.23211	0.71	0.26	0.37	0.32	0.62	0.27	0.44	0.1	0.44	0.5	0.54	2
CLUSTER-12666.12378	0.71	0.26	0.36	0.35	0.55	0.33	0.34	0.25	0.45	0.47	0.5	1
CLUSTER-9587.1	0.71	0.26	0.45	0.34	0.22	0.4	0.08	0.33	0.47	0.37	0.52	1
CLUSTER-12666.31778	0.71	0.26	0.34	0.6	0.39	0.4	0.27	0.24	0.47	0.5	0.53	2
CLUSTER-8428.0	0.72	0.26	0.38	0.4	0.52	0.35	0.05	0.47	0.31	0.33	0.46	1
CLUSTER-12666.31523	0.73	0.26	0.33	0.3	0.08	0.35	0.32	0.07	0.39	0.41	0.48	0
CLUSTER-12666.5022	0.75	0.26	0.31	0.42	0.41	0.34	0.27	0.12	0.46	0.45	0.57	1
CLUSTER-12666.24269	0.76	0.26	0.29	0.1	0.06	0.62	0.3	0.17	0.36	0.34	0.47	1
CLUSTER-12666.24634	0.76	0.26	0.26	0.26	0.26	0.29	0.45	0.05	0.4	0.47	0.5	0
CLUSTER-12666.8665	0.78	0.26	0.34	0.36	0.07	0.43	0.16	0.05	0.46	0.33	0.58	1
CLUSTER-12666.39244	0.8	0.26	0.4	0.22	0.21	0.37	0.31	0.64	0.24	0.19	0.46	1
CLUSTER-12666.41097	0.8	0.26	0.33	0.36	0.19	0.33	0.11	0.15	0.46	0.39	0.52	1
CLUSTER-12666.31800	0.81	0.26	0.37	0.35	0.45	0.38	0.18	0.1	0.46	0.45	0.54	1
CLUSTER-12666.30369	0.82	0.26	0.41	0.34	0.55	0.28	0.19	0.24	0.31	0.47	0.48	1
CLUSTER-12666.32770	0.85	0.26	0.26	0.27	0.02	0.51	0.3	0.04	0.46	0.27	0.65	2
CLUSTER-12666.37487	0.89	0.26	0.12	0.25	0.03	0.21	0.48	0.01	0.44	0.32	0.69	1
CLUSTER-4925.0	0.9	0.26	0.28	0.34	0.41	0.34	0.29	0.1	0.46	0.39	0.62	1
CLUSTER-12666.28975	1	0.26	0.11	0.23	0.03	0.32	0.09	0	0.49	0.18	0.91	1
CLUSTER-12666.32346	0.52	0.27	0.39	0.31	0.16	0.46	0.27	0.21	0.45	0.39	0.47	0
CLUSTER-12666.33666	0.53	0.27	0.36	0.09	0.65	0.35	0.3	0.38	0.35	0.62	0.44	2
CLUSTER-12666.14486	0.53	0.27	0.33	0.19	0.59	0.38	0.25	0.34	0.3	0.52	0.44	2
CLUSTER-12666.14002	0.54	0.27	0.29	0.23	0.33	0.3	0.43	0.09	0.12	0.43	0.45	0
CLUSTER-12666.32279	0.56	0.27	0.32	0.22	0.06	0.37	0.44	0.16	0.25	0.43	0.47	0
CLUSTER-12666.24924	0.56	0.27	0.3	0.32	0.09	0.36	0.22	0.16	0.48	0.41	0.5	0
CLUSTER-12666.33767	0.59	0.27	0.42	0.33	0.09	0.45	0.27	0.08	0.45	0.39	0.48	0
CLUSTER-12666.18111	0.59	0.27	0.43	0.39	0.42	0.47	0.3	0.57	0.33	0.31	0.45	1
CLUSTER-12666.10239	0.6	0.27	0.34	0.39	0.22	0.33	0.09	0.13	0.45	0.42	0.48	0
CLUSTER-12666.40152	0.61	0.27	0.34	0.25	0.51	0.34	0.14	0.22	0.4	0.45	0.45	1
CLUSTER-12666.11218	0.61	0.27	0.38	0.34	0.44	0.44	0.28	0.37	0.45	0.39	0.47	0
CLUSTER-12666.33294	0.65	0.27	0.45	0.37	0.23	0.34	0.32	0.18	0.36	0.38	0.48	0
CLUSTER-12666.37213	0.66	0.27	0.35	0.4	0.55	0.3	0.2	0.26	0.44	0.49	0.47	1
CLUSTER-12666.14521	0.66	0.27	0.22	0.19	0.49	0.21	0.56	0.16	0.37	0.42	0.53	2
CLUSTER-12666.31677	0.67	0.27	0.2	0.37	0.18	0.29	0.41	0.06	0.47	0.48	0.58	1
CLUSTER-12666.45174	0.68	0.27	0.43	0.24	0.08	0.5	0.19	0.34	0.33	0.37	0.48	0
CLUSTER-12666.23271	0.69	0.27	0.3	0.2	0.15	0.35	0.09	0.07	0.4	0.4	0.46	0
CLUSTER-12666.8765	0.73	0.27	0.24	0.3	0.12	0.26	0.47	0.32	0.48	0.35	0.59	1
CLUSTER-12666.23159	0.75	0.27	0.29	0.36	0.34	0.39	0.23	0.05	0.46	0.4	0.59	1
CLUSTER-12666.11732	0.77	0.27	0.45	0.35	0.58	0.22	0.42	0.14	0.39	0.47	0.53	2
CLUSTER-12666.20414	0.78	0.27	0.25	0.29	0.03	0.44	0.34	0.04	0.47	0.35	0.57	1
CLUSTER-12666.1398	0.81	0.27	0.27	0.28	0.14	0.36	0.41	0.09	0.45	0.37	0.56	1
CLUSTER-943.0	0.84	0.27	0.03	0.23	0	0.15	0.5	0	0.47	0.28	0.88	1
CLUSTER-12666.8346	0.85	0.27	0.43	0.28	0.55	0.23	0.46	0.41	0.46	0.47	0.65	2
CLUSTER-12666.32422	0.89	0.27	0.29	0.33	0.02	0.33	0.04	0.07	0.42	0.38	0.56	1
CLUSTER-12666.15828	0.9	0.27	0.29	0.32	0.01	0.33	0.05	0.08	0.4	0.37	0.57	1
CLUSTER-12666.20142	0.99	0.27	0.09	0.2	0.02	0.37	0.18	0	0.48	0.15	0.92	1
CLUSTER-12666.13493	0.51	0.28	0.3	0.26	0.1	0.29	0.49	0.07	0.31	0.46	0.47	0
CLUSTER-12666.5269	0.52	0.28	0.57	0.37	0.35	0.36	0.21	0.43	0.42	0.35	0.45	1
CLUSTER-12666.12672	0.53	0.28	0.44	0.36	0.43	0.34	0.26	0.21	0.4	0.45	0.47	0
CLUSTER-12666.26257	0.55	0.28	0.14	0.2	0.13	0.19	0.6	0.03	0.49	0.48	0.55	2
CLUSTER-12666.19880	0.56	0.28	0.28	0.01	0	0.85	0.01	0.06	0.29	0.15	0.46	1
CLUSTER-12666.19404	0.58	0.28	0.41	0.39	0.57	0.35	0.2	0.28	0.35	0.45	0.45	1
CLUSTER-12426.0	0.58	0.28	0.36	0.3	0.16	0.28	0.13	0.2	0.3	0.41	0.47	0
CLUSTER-12666.16422	0.59	0.28	0.33	0.18	0.19	0.41	0.46	0.35	0.3	0.42	0.46	0
CLUSTER-12666.19224	0.6	0.28	0.21	0.27	0.06	0.23	0.45	0.03	0.47	0.49	0.51	1
CLUSTER-12666.25390	0.6	0.28	0.41	0.15	0.2	0.35	0.26	0.62	0.37	0.15	0.44	1
CLUSTER-160.0	0.61	0.28	0.47	0.14	0.56	0.32	0.07	0.63	0.28	0.21	0.44	2
CLUSTER-12666.8039	0.62	0.28	0.35	0.36	0.42	0.34	0.31	0.15	0.46	0.48	0.49	0
CLUSTER-5059.0	0.64	0.28	0.15	0.12	0.33	0.12	0.59	0.07	0.38	0.43	0.55	2
CLUSTER-12666.8259	0.64	0.28	0.32	0.33	0.14	0.35	0.29	0.08	0.46	0.43	0.48	0
CLUSTER-12666.19751	0.65	0.28	0.29	0.35	0.04	0.3	0.37	0.07	0.46	0.43	0.49	0
CLUSTER-12666.22439	0.65	0.28	0.29	0.47	0.27	0.32	0.43	0.11	0.38	0.47	0.49	0
CLUSTER-12666.1597	0.66	0.28	0.33	0.33	0.03	0.3	0.3	0.09	0.34	0.4	0.49	0
CLUSTER-12666.28606	0.67	0.28	0.32	0.29	0.1	0.32	0.43	0.03	0.46	0.42	0.53	1
CLUSTER-12666.24478	0.69	0.28	0.56	0.25	0.12	0.36	0.47	0.6	0.42	0.27	0.53	3
CLUSTER-12666.13926	0.69	0.28	0.34	0.28	0.23	0.28	0.22	0.07	0.28	0.43	0.47	0
CLUSTER-1146.0	0.7	0.28	0.4	0.32	0.57	0.37	0.1	0.58	0.38	0.26	0.46	2
CLUSTER-12666.44182	0.7	0.28	0.36	0.4	0.46	0.29	0.35	0.09	0.46	0.48	0.52	1
CLUSTER-12666.24298	0.73	0.28	0.32	0.37	0.39	0.38	0.32	0.1	0.48	0.44	0.56	1
CLUSTER-12666.27075	0.74	0.28	0.29	0.35	0.03	0.35	0.17	0.05	0.47	0.41	0.51	1
CLUSTER-12666.27130	0.75	0.28	0.32	0.34	0.02	0.36	0.11	0.05	0.46	0.4	0.5	0
CLUSTER-12666.9470	0.75	0.28	0.34	0.35	0.62	0.2	0.38	0.08	0.47	0.54	0.59	3
CLUSTER-12666.39379	0.75	0.28	0.23	0.37	0.07	0.33	0.21	0.04	0.47	0.41	0.57	1
CLUSTER-12666.15310	0.95	0.28	0.22	0.31	0.16	0.4	0.14	0.03	0.47	0.31	0.69	1
CLUSTER-12666.45596	0.95	0.28	0.33	0.27	0.39	0.28	0.03	0.09	0.19	0.43	0.5	0
CLUSTER-12666.24077	0.99	0.28	0.03	0.11	0	0.31	0.15	0	0.49	0.06	0.99	1
CLUSTER-12666.15642	1	0.28	0.05	0.13	0	0.42	0.02	0	0.5	0.07	0.98	1
CLUSTER-12666.23758	0.52	0.29	0.23	0.11	0.11	0.23	0.58	0.05	0.42	0.47	0.51	2
CLUSTER-12666.22258	0.52	0.29	0.8	0.16	0.69	0.84	0.3	0.25	0.41	0.59	0.44	4
CLUSTER-12666.21004	0.54	0.29	0.24	0.3	0.67	0.46	0.42	0.28	0.46	0.74	0.47	2
CLUSTER-12666.32571	0.55	0.29	0.84	0.3	0.34	0.41	0.12	0.55	0.3	0.21	0.43	2
CLUSTER-12666.4306	0.56	0.29	0.3	0.34	0.26	0.32	0.36	0.17	0.46	0.44	0.48	0
CLUSTER-12666.39158	0.58	0.29	0.33	0.29	0.11	0.32	0.38	0.26	0.36	0.43	0.47	0
CLUSTER-12666.29100	0.58	0.29	0.34	0.23	0.09	0.29	0.3	0.09	0.12	0.41	0.46	0
CLUSTER-12666.13521	0.58	0.29	0.27	0.25	0.16	0.27	0.5	0.06	0.31	0.46	0.48	0
CLUSTER-12666.8308	0.65	0.29	0.43	0.3	0.21	0.6	0.29	0.53	0.4	0.34	0.46	2
CLUSTER-12666.23066	0.67	0.29	0.38	0.26	0.05	0.43	0.25	0.11	0.35	0.38	0.48	0
CLUSTER-12666.9658	0.67	0.29	0.29	0.34	0.39	0.34	0.48	0.52	0.4	0.42	0.5	1
CLUSTER-12666.1760	0.68	0.29	0.14	0.05	0.1	0.11	0.62	0.73	0.48	0.49	0.62	3
CLUSTER-12666.33411	0.68	0.29	0.21	0.48	0.07	0.55	0.31	0.03	0.49	0.37	0.62	2
CLUSTER-12666.45173	0.7	0.29	0.43	0.27	0.07	0.52	0.15	0.29	0.43	0.4	0.49	1
CLUSTER-12666.41185	0.71	0.29	0.35	0.28	0.04	0.31	0.19	0.11	0.37	0.4	0.48	0
CLUSTER-12666.20231	0.71	0.29	0.32	0.38	0.13	0.31	0.22	0.08	0.3	0.42	0.49	0
CLUSTER-12666.24054	0.72	0.29	0.49	0.37	0.5	0.36	0.19	0.36	0.39	0.42	0.48	0
CLUSTER-12666.22596	0.72	0.29	0.29	0.27	0.08	0.28	0.45	0.05	0.39	0.42	0.49	0
CLUSTER-12666.11078	0.73	0.29	0.4	0.31	0.28	0.33	0.23	0.53	0.39	0.34	0.47	1
CLUSTER-12666.43560	0.77	0.29	0.19	0.98	0.02	0.41	0.02	0.08	0.43	0.29	0.53	2
CLUSTER-12666.31900	0.8	0.29	0.3	0.33	0.23	0.36	0.35	0.08	0.45	0.38	0.54	1
CLUSTER-12666.13474	0.82	0.29	0.33	0.34	0.34	0.3	0.39	0.14	0.44	0.41	0.52	1
CLUSTER-12666.9876	0.82	0.29	0.36	0.22	0.53	0.31	0.07	0.16	0.15	0.46	0.47	1
CLUSTER-12666.13300	0.84	0.29	0.18	0.32	0.23	0.25	0.48	0.04	0.44	0.37	0.62	1
CLUSTER-12666.23267	0.87	0.29	0.5	0.34	0.69	0.2	0.39	0.24	0.4	0.51	0.57	3
CLUSTER-12666.10824	0.98	0.29	0.02	0.1	0	0.27	0.37	0	0.47	0.07	0.97	1
CLUSTER-12666.11978	0.99	0.29	0.01	0.08	0	0.08	0.57	0	0.43	0.1	0.98	2
CLUSTER-12666.11172	1	0.29	0.22	0.03	1	0.03	0.46	0.01	0.13	0.98	0.83	3
CLUSTER-12666.6439	0.53	0.3	0.39	0.27	0.26	0.29	0.44	0.08	0.45	0.43	0.5	0
CLUSTER-12666.44781	0.55	0.3	0.38	0.28	0.29	0.33	0.37	0.27	0.23	0.42	0.46	0
CLUSTER-12666.9751	0.56	0.3	0.37	0.26	0.41	0.31	0.46	0.26	0.38	0.44	0.48	0
CLUSTER-12666.29668	0.58	0.3	0.31	0.17	0.39	0.28	0.26	0.08	0.08	0.45	0.44	0
CLUSTER-12666.15501	0.58	0.3	0.37	0.27	0.09	0.31	0.41	0.06	0.4	0.4	0.48	0
CLUSTER-12666.21473	0.59	0.3	0.49	0.36	0.4	0.36	0.27	0.3	0.37	0.4	0.47	0
CLUSTER-12666.29769	0.61	0.3	0.42	0.11	0.28	0.5	0.49	0.82	0.49	0.06	0.48	1
CLUSTER-12666.8838	0.62	0.3	0.3	0.26	0.02	0.38	0.06	0.08	0.48	0.44	0.47	0
CLUSTER-12666.22737	0.64	0.3	0.26	0.99	0.21	0.4	0.18	0.09	0.47	0.41	0.54	2
CLUSTER-12666.28155	0.64	0.3	0.45	0.49	0.48	0.37	0.21	0.58	0.45	0.32	0.48	1
CLUSTER-12666.27037	0.65	0.3	0.17	0.78	0.07	0.27	0.34	0.03	0.51	0.72	0.56	4
CLUSTER-12666.18145	0.66	0.3	0.33	0.38	0.39	0.32	0.31	0.09	0.42	0.48	0.48	0
CLUSTER-12666.10800	0.66	0.3	0.23	0.4	0.25	0.31	0.36	0.1	0.5	0.46	0.57	1
CLUSTER-12666.25359	0.67	0.3	0.07	0.18	0.55	0.16	0.6	0.19	0.57	0.44	0.61	4
CLUSTER-12666.24806	0.68	0.3	0.33	0.23	0.41	0.35	0.48	0.09	0.35	0.46	0.51	1
CLUSTER-12666.15110	0.7	0.3	0.08	0.17	0.05	0.28	0.56	0.01	0.5	0.55	0.62	3
CLUSTER-12666.30183	0.72	0.3	0.31	0.46	0.07	0.6	0.26	0.04	0.45	0.37	0.53	2
CLUSTER-12666.41305	0.73	0.3	0.37	0.25	0.12	0.27	0.07	0.29	0.17	0.36	0.47	0
CLUSTER-12666.21929	0.74	0.3	0.4	0.42	0.51	0.31	0.2	0.12	0.45	0.5	0.51	2
CLUSTER-12666.10206	0.79	0.3	0.27	0.19	0	0.24	0.04	0.03	0.16	0.4	0.47	0
CLUSTER-12666.19610	0.82	0.3	0.32	0.33	0.1	0.3	0.07	0.07	0.44	0.41	0.5	0
CLUSTER-12666.19377	0.82	0.3	0.36	0.29	0.22	0.47	0.36	0.22	0.47	0.34	0.57	1
CLUSTER-12666.13475	0.82	0.3	0.32	0.33	0.16	0.34	0.32	0.13	0.45	0.37	0.54	1
CLUSTER-12666.26879	0.52	0.31	0.26	0.99	0.61	0.51	0.56	0.23	0.37	0.27	0.54	5
CLUSTER-11301.0	0.53	0.31	0.33	0.27	0.02	0.52	0.3	0.06	0.46	0.39	0.47	1
CLUSTER-12666.23980	0.54	0.31	0.35	0.32	0.34	0.35	0.33	0.25	0.43	0.44	0.47	0
CLUSTER-12666.28261	0.55	0.31	0.3	0.21	0.04	0.27	0.16	0.06	0.1	0.42	0.45	0
CLUSTER-12666.12829	0.55	0.31	0.46	0.28	0.14	0.33	0.41	0.2	0.14	0.4	0.46	0
CLUSTER-12666.4307	0.55	0.31	0.37	0.25	0.18	0.33	0.18	0.18	0.37	0.41	0.46	0
CLUSTER-12666.4095	0.55	0.31	0.35	0.1	0.66	0.42	0.46	0.32	0.29	0.68	0.46	2
CLUSTER-12666.21453	0.56	0.31	0.3	0.49	0.06	0.35	0.23	0.09	0.44	0.43	0.48	0
CLUSTER-12666.20591	0.56	0.31	0.25	0.12	0.01	0.66	0.41	0.13	0.45	0.38	0.45	1
CLUSTER-7187.0	0.56	0.31	0.35	0.2	0.05	0.56	0.44	0.2	0.34	0.4	0.47	1
CLUSTER-12666.38105	0.57	0.31	0.35	0.29	0.06	0.3	0.33	0.08	0.3	0.42	0.47	0
CLUSTER-12666.31084	0.57	0.31	0.13	0.02	0.05	0.17	0.64	0.42	0.4	0.08	0.56	2
CLUSTER-12666.24854	0.61	0.31	0.23	0.27	0.11	0.41	0.39	0.25	0.5	0.39	0.54	1
CLUSTER-12666.24015	0.63	0.31	0.38	0.27	0.26	0.46	0.26	0.18	0.44	0.4	0.47	0
CLUSTER-12666.19151	0.64	0.31	0.27	0.45	0.26	0.24	0.42	0.25	0.56	0.54	0.57	3
CLUSTER-12666.21611	0.65	0.31	0.47	0.33	0.55	0.69	0.39	0.65	0.37	0.24	0.48	3
CLUSTER-5851.0	0.7	0.31	0.3	0.49	0.19	0.42	0.14	0.06	0.44	0.42	0.5	0
CLUSTER-12666.28469	0.7	0.31	0.34	0.27	0.13	0.31	0.31	0.06	0.32	0.44	0.47	0
CLUSTER-12666.30034	0.73	0.31	0.3	0.2	0.44	0.32	0.08	0.09	0.43	0.44	0.45	0
CLUSTER-12666.8575	0.74	0.31	0.29	0.38	0.11	0.36	0.13	0.04	0.47	0.44	0.53	1
CLUSTER-12666.23251	0.76	0.31	0.2	0.27	0.35	0.23	0.48	0.1	0.46	0.48	0.55	1
CLUSTER-12666.21844	0.76	0.31	0.33	0.33	0.63	0.32	0.2	0.42	0.39	0.45	0.48	1
CLUSTER-12666.20748	0.51	0.32	0.39	0.26	0.57	0.34	0.3	0.25	0.36	0.51	0.45	2
CLUSTER-12666.3413	0.52	0.32	0.36	0.19	0.23	0.34	0.26	0.48	0.17	0.36	0.43	0
CLUSTER-12666.13637	0.55	0.32	0.36	0.21	0.25	0.35	0.44	0.4	0.19	0.41	0.45	0
CLUSTER-12666.25737	0.6	0.32	0.23	0.26	0.67	0.69	0.41	0.21	0.43	0.7	0.48	3
CLUSTER-12666.20074	0.6	0.32	0.34	0.22	0.36	0.3	0.15	0.18	0.3	0.42	0.45	0
CLUSTER-12666.28997	0.6	0.32	0.38	0.23	0.18	0.62	0.41	0.21	0.44	0.35	0.49	1
CLUSTER-12666.21993	0.62	0.32	0.42	0.32	0.25	0.38	0.29	0.28	0.43	0.42	0.48	0
CLUSTER-12666.24871	0.65	0.32	0.31	0.54	0.34	0.76	0.29	0.39	0.51	0.3	0.54	4
CLUSTER-12666.36614	0.69	0.32	0.44	0.32	0.19	0.28	0.46	0.63	0.47	0.32	0.56	2
CLUSTER-12666.2578	0.69	0.32	0.46	0.33	0.25	0.36	0.35	0.45	0.44	0.35	0.51	1
CLUSTER-12666.18801	0.7	0.32	0.54	0.36	0.56	0.53	0.52	0.8	0.45	0.15	0.58	6
CLUSTER-12666.40287	0.7	0.32	0.42	0.2	0.38	0.36	0.28	0.6	0.28	0.2	0.45	1
CLUSTER-12666.32769	0.73	0.32	0.45	0.31	0.17	0.42	0.21	0.59	0.45	0.3	0.51	2
CLUSTER-12666.34716	0.73	0.32	0.3	0.46	0.16	0.39	0.23	0.05	0.45	0.43	0.52	1
CLUSTER-12666.9438	0.74	0.32	0.37	0.31	0.13	0.28	0.45	0.12	0.45	0.34	0.55	1
CLUSTER-12666.24140	0.74	0.32	0.35	0.34	0.41	0.25	0.42	0.03	0.46	0.43	0.61	1
CLUSTER-12666.18445	0.75	0.32	0.47	0.33	0.63	0.27	0.42	0.1	0.43	0.47	0.57	2
CLUSTER-12666.13738	0.75	0.32	0.29	0.25	0.13	0.29	0.44	0.07	0.36	0.42	0.49	0
CLUSTER-12666.16955	0.78	0.32	0.31	0.21	0.11	0.48	0.46	0.05	0.41	0.38	0.54	1
CLUSTER-12666.24703	0.89	0.32	0.01	0.25	0	0.1	0.53	0	0.48	0.35	0.91	2
CLUSTER-12666.25588	0.52	0.33	0.18	0.22	0.52	0.75	0.51	0.17	0.53	0.68	0.51	6
CLUSTER-12666.45417	0.52	0.33	0.34	0.28	0.05	0.34	0.35	0.07	0.34	0.43	0.47	0
CLUSTER-12666.4096	0.53	0.33	0.36	0.08	0.67	0.33	0.4	0.35	0.3	0.63	0.44	2
CLUSTER-12666.28514	0.54	0.33	0.33	0.23	0.53	0.39	0.47	0.34	0.28	0.49	0.46	1
CLUSTER-12666.16400	0.54	0.33	0.22	0.1	0.31	0.22	0.6	0.37	0.39	0.22	0.52	2
CLUSTER-3729.0	0.57	0.33	0.32	0.42	0.19	0.32	0.36	0.07	0.45	0.57	0.5	1
CLUSTER-12666.16457	0.57	0.33	0.21	0.07	0.41	0.17	0.62	0.09	0.36	0.18	0.54	2
CLUSTER-12666.26248	0.58	0.33	0.27	0.13	0.03	0.28	0.08	0.05	0.05	0.4	0.44	0
CLUSTER-12666.28882	0.6	0.33	0.3	0.99	0.13	0.36	0.45	0.1	0.43	0.24	0.52	2
CLUSTER-12666.22960	0.61	0.33	0.43	0.26	0.2	0.64	0.3	0.37	0.49	0.26	0.5	1
CLUSTER-12666.15258	0.61	0.33	0.18	0.14	0.24	0.17	0.57	0.11	0.47	0.49	0.54	2
CLUSTER-12666.3258	0.64	0.33	0.36	0.3	0.53	0.32	0.26	0.24	0.29	0.47	0.46	1
CLUSTER-12666.16325	0.64	0.33	0.36	0.24	0.05	0.27	0.15	0.11	0.23	0.41	0.47	0
CLUSTER-12666.11830	0.64	0.33	0.38	0.26	0.08	0.3	0.25	0.18	0.23	0.41	0.47	0
CLUSTER-12666.12192	0.7	0.33	0.35	0.55	0.17	0.38	0.38	0.1	0.45	0.45	0.53	2
CLUSTER-12666.1671	0.71	0.33	0.39	0.34	0.29	0.42	0.39	0.59	0.45	0.37	0.52	2
CLUSTER-12666.18400	0.72	0.33	0.37	0.36	0.28	0.33	0.24	0.22	0.48	0.46	0.52	1
CLUSTER-12666.23217	0.74	0.33	0.38	0.31	0.33	0.31	0.28	0.15	0.32	0.44	0.48	0
CLUSTER-4516.0	0.75	0.33	0.33	0.21	0.28	0.62	0.2	0.16	0.46	0.33	0.5	1
CLUSTER-12666.26924	0.76	0.33	0.45	0.29	0.45	0.35	0.46	0.77	0.41	0.24	0.54	2
CLUSTER-12666.26471	0.78	0.33	0.36	0.3	0.4	0.29	0.17	0.07	0.24	0.47	0.47	0
CLUSTER-12666.41828	0.79	0.33	0.34	0.34	0.4	0.31	0.21	0.07	0.46	0.48	0.51	1
CLUSTER-12666.25082	0.79	0.33	0.34	0.3	0.14	0.29	0.18	0.07	0.37	0.43	0.48	0
CLUSTER-12666.33107	0.82	0.33	0.45	0.33	0.31	0.46	0.1	0.09	0.46	0.33	0.58	1
CLUSTER-12666.10809	0.83	0.33	0.17	0.26	0.39	0.21	0.5	0.03	0.46	0.48	0.68	1
CLUSTER-12666.35809	0.84	0.33	0.35	0.31	0.61	0.29	0.16	0.31	0.29	0.46	0.47	1
CLUSTER-12666.35562	0.86	0.33	0.17	0.28	0.04	0.33	0.36	0.02	0.46	0.29	0.69	1
CLUSTER-12666.11549	0.92	0.33	0.23	0.22	0.2	0.25	0.48	0.15	0.44	0.34	0.59	1
CLUSTER-12666.3204	0.95	0.33	0.15	0.25	0.29	0.28	0.45	0.01	0.46	0.29	0.77	1
CLUSTER-12666.21485	0.52	0.34	0.23	0.26	0.48	0.54	0.47	0.23	0.45	0.55	0.49	2
CLUSTER-12666.39995	0.53	0.34	0.37	0.25	0.46	0.39	0.18	0.17	0.42	0.44	0.45	0
CLUSTER-12666.15054	0.54	0.34	0.27	0.22	0.05	0.57	0.47	0.15	0.45	0.41	0.49	1
CLUSTER-12666.13623	0.56	0.34	0.39	0.24	0.03	0.45	0.27	0.07	0.39	0.4	0.47	0
CLUSTER-12666.16214	0.56	0.34	0.33	0.28	0.51	0.36	0.4	0.28	0.33	0.5	0.46	1
CLUSTER-12666.33857	0.6	0.34	0.24	0.84	0.12	0.41	0.13	0.11	0.5	0.63	0.52	3
CLUSTER-12666.3749	0.61	0.34	0.46	0.37	0.54	0.37	0.27	0.43	0.41	0.41	0.46	1
CLUSTER-12666.21147	0.66	0.34	0.39	0.27	0.35	0.4	0.2	0.09	0.39	0.45	0.48	0
CLUSTER-12666.16451	0.66	0.34	0.35	0.49	0.14	0.56	0.28	0.05	0.45	0.46	0.5	1
CLUSTER-12666.36714	0.67	0.34	0.36	0.21	0.04	0.27	0.17	0.11	0.13	0.41	0.47	0
CLUSTER-12666.15945	0.67	0.34	0.37	0.33	0.11	0.38	0.35	0.18	0.47	0.43	0.51	1
CLUSTER-12666.22714	0.7	0.34	0.17	0.14	0.27	0.19	0.57	0.16	0.43	0.47	0.57	2
CLUSTER-12666.26340	0.72	0.34	0.18	0.46	0.08	0.24	0.41	0.04	0.47	0.46	0.59	1
CLUSTER-12666.18322	0.73	0.34	0.36	0.53	0.63	0.37	0.36	0.06	0.5	0.5	0.66	3
CLUSTER-12666.27518	0.75	0.34	0.34	0.23	0.07	0.27	0.08	0.07	0.22	0.42	0.47	0
CLUSTER-12666.29225	0.76	0.34	0.21	0.34	0.29	0.21	0.42	0.06	0.47	0.42	0.63	1
CLUSTER-12666.11584	0.76	0.34	0.37	0.32	0.56	0.3	0.37	0.22	0.37	0.52	0.49	2
CLUSTER-12666.33200	0.78	0.34	0.32	0.32	0.62	0.49	0.18	0.28	0.45	0.43	0.5	1
CLUSTER-12666.38097	0.81	0.34	0.32	0.22	0.02	0.27	0.07	0.04	0.19	0.4	0.48	0
CLUSTER-12666.11582	0.97	0.34	0.11	0.22	0.01	0.33	0.27	0.01	0.47	0.2	0.86	1
CLUSTER-12666.45436	0.53	0.35	0.36	0.22	0.57	0.37	0.37	0.28	0.22	0.52	0.45	2
CLUSTER-6932.0	0.56	0.35	0.71	0.06	0.01	0.2	0.65	0.04	0.26	0.09	0.56	3
CLUSTER-12666.28776	0.56	0.35	0.3	0.26	0.13	0.67	0.5	0.56	0.43	0.37	0.48	2
CLUSTER-12666.37931	0.57	0.35	0.18	0.14	0.37	0.31	0.59	0.07	0.45	0.49	0.54	2
CLUSTER-12666.34196	0.6	0.35	0.49	0.25	0.24	0.35	0.42	0.39	0.32	0.35	0.46	0
CLUSTER-12666.28984	0.61	0.35	0.1	0.11	0.01	0.19	0.59	0.02	0.52	0.61	0.56	4
CLUSTER-12666.7752	0.63	0.35	0.38	0.89	0.24	0.41	0.16	0.18	0.45	0.49	0.5	1
CLUSTER-12666.19083	0.63	0.35	0.33	0.25	0.36	0.35	0.28	0.15	0.35	0.42	0.45	0
CLUSTER-12666.12318	0.63	0.35	0.36	0.48	0.33	0.37	0.08	0.08	0.38	0.46	0.48	0
CLUSTER-12666.9906	0.63	0.35	0.39	0.33	0.27	0.49	0.27	0.12	0.47	0.4	0.5	0
CLUSTER-12666.23517	0.64	0.35	0.37	0.28	0.55	0.41	0.44	0.31	0.4	0.48	0.5	1
CLUSTER-12666.16386	0.64	0.35	0.37	0.97	0.4	0.46	0.04	0.14	0.4	0.25	0.5	1
CLUSTER-12666.12540	0.65	0.35	0.35	0.31	0.28	0.59	0.33	0.25	0.46	0.37	0.5	1
CLUSTER-12666.40956	0.67	0.35	0.44	0.32	0.08	0.4	0.26	0.11	0.43	0.39	0.49	0
CLUSTER-12666.31080	0.67	0.35	0.46	0.36	0.33	0.36	0.15	0.08	0.46	0.43	0.49	0
CLUSTER-12666.30686	0.67	0.35	0.45	0.2	0.27	0.39	0.23	0.77	0.46	0.07	0.48	1
CLUSTER-12666.32831	0.69	0.35	0.25	0.3	0.24	0.62	0.17	0.13	0.51	0.26	0.52	3
CLUSTER-12666.5100	0.71	0.35	0.43	0.38	0.44	0.35	0.3	0.57	0.47	0.37	0.53	2
CLUSTER-12666.28920	0.71	0.35	0.32	0.27	0.5	0.18	0.51	0.1	0.39	0.48	0.55	2
CLUSTER-12666.3435	0.74	0.35	0.4	0.28	0.54	0.27	0.42	0.15	0.39	0.55	0.5	2
CLUSTER-12666.27897	0.76	0.35	0.16	0.34	0.1	0.4	0.25	0.01	0.47	0.29	0.74	1
CLUSTER-12649.0	0.84	0.35	0.36	0.33	0.46	0.35	0.35	0.08	0.45	0.46	0.56	1
CLUSTER-12666.35260	0.89	0.35	0.07	0.21	0.01	0.27	0.4	0	0.46	0.2	0.85	1
CLUSTER-12666.23737	0.92	0.35	0.11	0.15	0.11	0.52	0.43	0	0.47	0.08	0.93	2
CLUSTER-12666.14805	0.51	0.36	0.35	0.51	0.25	0.37	0.08	0.06	0.31	0.45	0.46	1
CLUSTER-12666.29086	0.52	0.36	0.36	0.28	0.64	0.41	0.34	0.71	0.36	0.22	0.46	2
CLUSTER-12666.31466	0.52	0.36	0.13	0.17	0.74	0.44	0.53	0.22	0.57	0.81	0.5	4
CLUSTER-12666.18525	0.53	0.36	0.29	0.14	0.25	0.42	0.53	0.74	0.5	0.21	0.47	2
CLUSTER-12666.19636	0.55	0.36	0.35	0.29	0.39	0.32	0.24	0.09	0.16	0.47	0.45	0
CLUSTER-12666.27622	0.56	0.36	0.24	0.38	0.37	0.21	0.55	0.13	0.43	0.81	0.51	3
CLUSTER-12666.7306	0.57	0.36	0.24	0.09	0.01	0.27	0.07	0.02	0.03	0.4	0.42	0
CLUSTER-12666.4744	0.62	0.36	0.38	0.21	0.37	0.31	0.08	0.09	0.22	0.44	0.46	0
CLUSTER-12666.22505	0.63	0.36	0.73	0.16	0.37	0.51	0.43	0.14	0.39	0.57	0.46	3
CLUSTER-12666.9210	0.63	0.36	0.24	0.29	0.56	0.75	0.42	0.19	0.46	0.46	0.5	2
CLUSTER-12666.2840	0.67	0.36	0.36	0.03	0.16	0.24	0.41	0.74	0.29	0.09	0.46	1
CLUSTER-12666.13382	0.67	0.36	0.3	0.32	0.12	0.42	0.33	0.05	0.49	0.48	0.56	1
CLUSTER-12666.20536	0.72	0.36	0.33	0.63	0.56	0.32	0.37	0.08	0.48	0.57	0.57	4
CLUSTER-12666.29909	0.75	0.36	0.51	0.34	0.49	0.32	0.24	0.11	0.34	0.44	0.49	1
CLUSTER-12666.11853	0.84	0.36	0.29	0.33	0.06	0.34	0.05	0.04	0.47	0.41	0.55	1
CLUSTER-12666.8992	0.87	0.36	0.38	0.35	0.56	0.27	0.27	0.08	0.46	0.49	0.6	2
CLUSTER-12666.9171	1	0.36	0.05	0.14	0.04	0.32	0.26	0	0.48	0.12	0.96	1
CLUSTER-12666.17587	1	0.36	0.01	0.04	0	0.8	0.17	0	0.5	0.02	1	2
CLUSTER-12666.24417	0.54	0.37	0.4	0.07	0.24	0.7	0.37	0.69	0.48	0.09	0.43	2
CLUSTER-12666.29796	0.54	0.37	0.32	0.17	0.42	0.32	0.11	0.13	0.14	0.43	0.43	0
CLUSTER-12666.13342	0.56	0.37	0.42	0.23	0.1	0.41	0.32	0.53	0.26	0.32	0.45	1
CLUSTER-12666.34602	0.56	0.37	0.26	0.23	0.62	0.49	0.4	0.32	0.44	0.58	0.46	2
CLUSTER-12666.24155	0.57	0.37	0.49	0.41	0.3	0.43	0.39	0.07	0.53	0.47	0.54	2
CLUSTER-12666.33028	0.57	0.37	0.31	0.32	0.27	0.42	0.26	0.06	0.49	0.46	0.51	1
CLUSTER-12666.29141	0.59	0.37	0.22	0.39	0.32	0.35	0.53	0.72	0.53	0.34	0.52	4
CLUSTER-12666.22770	0.63	0.37	0.34	0.28	0.43	0.39	0.42	0.1	0.4	0.5	0.49	0
CLUSTER-12666.29886	0.68	0.37	0.28	0.85	0.26	0.4	0.31	0.08	0.47	0.61	0.53	3
CLUSTER-12666.29345	0.69	0.37	0.07	0.12	0.9	0.72	0.58	0.1	0.57	0.76	0.65	6
CLUSTER-12666.21161	0.69	0.37	0.41	0.29	0.21	0.33	0.37	0.05	0.48	0.51	0.55	2
CLUSTER-12666.1808	0.7	0.37	0.13	0.5	0.27	0.18	0.52	0.04	0.45	0.56	0.61	3
CLUSTER-13031.0	0.7	0.37	0.37	0.3	0.54	0.33	0.37	0.26	0.24	0.49	0.47	1
CLUSTER-12666.13157	0.79	0.37	0.32	0.23	0.46	0.65	0.23	0.24	0.43	0.34	0.49	1
CLUSTER-12666.33597	0.84	0.37	0.05	0.22	0.01	0.35	0.28	0	0.5	0.24	0.87	1
CLUSTER-12666.637	0.97	0.37	0.04	0.05	0	0.47	0.54	0	0.46	0.06	0.94	2
CLUSTER-12666.33972	0.51	0.38	0.19	0.08	0.54	0.13	0.64	0.26	0.41	0.23	0.55	3
CLUSTER-12666.8542	0.52	0.38	0.37	0.29	0.44	0.54	0.36	0.46	0.43	0.42	0.46	1
CLUSTER-12666.25109	0.52	0.38	0.49	0.18	0.63	0.36	0.58	0.16	0.67	0.35	0.55	4
CLUSTER-12666.23374	0.53	0.38	0.27	0.43	0.52	0.34	0.36	0.17	0.48	0.5	0.49	1
CLUSTER-12666.21780	0.54	0.38	0.43	0.26	0.54	0.45	0.46	0.68	0.38	0.31	0.47	2
CLUSTER-12666.11236	0.57	0.38	0.43	0.59	0.42	0.4	0.3	0.15	0.46	0.56	0.5	2
CLUSTER-12666.14861	0.59	0.38	0.37	0.86	0.14	0.45	0.35	0.15	0.42	0.43	0.49	1
CLUSTER-12666.29666	0.59	0.38	0.38	0.27	0.44	0.57	0.2	0.5	0.43	0.35	0.45	1
CLUSTER-12666.24984	0.59	0.38	0.38	0.27	0.44	0.57	0.2	0.5	0.43	0.35	0.45	1
CLUSTER-12666.9152	0.6	0.38	0.32	0.24	0.24	0.3	0.47	0.08	0.27	0.42	0.47	0
CLUSTER-12666.24248	0.64	0.38	0.34	0.32	0.12	0.37	0.33	0.07	0.47	0.41	0.51	1
CLUSTER-12666.22177	0.68	0.38	0.34	0.33	0.22	0.33	0.34	0.06	0.45	0.45	0.5	0
CLUSTER-12666.27533	0.7	0.38	0.19	0.99	0.22	0.37	0.29	0.07	0.44	0.41	0.56	2
CLUSTER-12666.15930	0.72	0.38	0.41	0.44	0.38	0.58	0.29	0.23	0.48	0.48	0.55	2
CLUSTER-12666.5568	0.74	0.38	0.39	0.47	0.52	0.33	0.22	0.18	0.44	0.52	0.52	3
CLUSTER-12666.25895	0.81	0.38	0.29	0.33	0.23	0.37	0.24	0.05	0.47	0.41	0.57	1
CLUSTER-12666.36898	0.82	0.38	0.26	0.28	0.26	0.35	0.41	0.04	0.47	0.42	0.58	1
CLUSTER-12666.19936	0.85	0.38	0.39	0.29	0.49	0.54	0.3	0.08	0.45	0.43	0.57	2
CLUSTER-12666.42465	0.52	0.39	0.36	0.12	0.04	0.31	0.15	0.26	0.06	0.35	0.43	0
CLUSTER-12666.24905	0.54	0.39	0.23	0.16	0.32	0.63	0.29	0.19	0.49	0.47	0.45	1
CLUSTER-12666.20811	0.55	0.39	0.37	0.32	0.2	0.4	0.35	0.09	0.45	0.45	0.49	0
CLUSTER-12666.18458	0.55	0.39	0.14	0.1	0.27	0.16	0.59	0.05	0.48	0.49	0.54	2
CLUSTER-3378.0	0.55	0.39	0.32	0.97	0.46	0.41	0.34	0.11	0.44	0.41	0.51	2
CLUSTER-12666.22835	0.59	0.39	0.3	0.52	0.6	0.34	0.36	0.29	0.43	0.51	0.49	3
CLUSTER-12666.16420	0.6	0.39	0.18	0.22	0.19	0.25	0.52	0.07	0.47	0.65	0.53	3
CLUSTER-12666.37345	0.61	0.39	0.31	0.15	0.14	0.31	0.07	0.08	0.07	0.42	0.44	0
CLUSTER-12666.6383	0.62	0.39	0.36	0.33	0.5	0.33	0.27	0.26	0.32	0.46	0.46	0
CLUSTER-12666.31012	0.62	0.39	0.38	0.19	0.31	0.33	0.13	0.1	0.44	0.5	0.44	0
CLUSTER-12666.29389	0.65	0.39	0.36	0.31	0.51	0.4	0.35	0.13	0.4	0.48	0.49	1
CLUSTER-12666.21777	0.66	0.39	0.37	0.27	0.56	0.51	0.36	0.34	0.35	0.49	0.47	2
CLUSTER-12666.11464	0.68	0.39	0.41	0.32	0.13	0.38	0.3	0.45	0.44	0.39	0.49	0
CLUSTER-10064.0	0.68	0.39	0.35	0.27	0.17	0.32	0.21	0.09	0.27	0.43	0.48	0
CLUSTER-12666.11463	0.7	0.39	0.4	0.34	0.13	0.39	0.33	0.42	0.46	0.41	0.52	1
CLUSTER-12666.21523	0.73	0.39	0.35	0.29	0.81	0.35	0.39	0.19	0.44	0.6	0.59	3
CLUSTER-12666.34807	0.73	0.39	0.3	0.83	0.32	0.38	0.34	0.06	0.48	0.56	0.58	3
CLUSTER-12666.5427	0.76	0.39	0.37	0.59	0.32	0.37	0.59	0.91	0.5	0.35	0.64	4
CLUSTER-12666.21833	0.78	0.39	0.43	0.21	0.35	0.41	0.46	0.87	0.46	0.18	0.57	2
CLUSTER-12666.29726	0.78	0.39	0.15	0.38	0.19	0.32	0.29	0.01	0.49	0.35	0.8	1
CLUSTER-12666.18746	0.79	0.39	0.32	0.17	0.05	0.26	0.08	0.04	0.1	0.42	0.47	0
CLUSTER-12666.5945	0.82	0.39	0.14	0.23	0.01	0.42	0.24	0	0.49	0.18	0.88	1
CLUSTER-12666.32936	0.93	0.39	0.02	0.29	0.01	0.13	0.65	0	0.56	0.82	0.86	4
CLUSTER-12666.6675	0.94	0.39	0.25	0.28	0.09	0.37	0.17	0.03	0.46	0.36	0.61	1
CLUSTER-6468.2	0.51	0.4	0.48	0.62	0.5	0.4	0.07	0.1	0.22	0.39	0.45	1
CLUSTER-12666.29377	0.53	0.4	0.23	0.07	0.35	0.19	0.6	0.21	0.36	0.13	0.52	2
CLUSTER-12666.29375	0.53	0.4	0.23	0.07	0.35	0.19	0.6	0.21	0.36	0.13	0.52	2
CLUSTER-12666.16894	0.59	0.4	0.3	0.71	0.47	0.55	0.46	0.51	0.49	0.56	0.52	5
CLUSTER-12666.22743	0.6	0.4	0.36	0.22	0.12	0.41	0.39	0.58	0.33	0.32	0.45	1
CLUSTER-12666.21991	0.6	0.4	0.22	0.28	0.31	0.46	0.37	0.05	0.5	0.44	0.54	1
CLUSTER-12666.24408	0.6	0.4	0.47	0.29	0.85	0.4	0.39	0.18	0.51	0.77	0.55	4
CLUSTER-12666.44188	0.66	0.4	0.03	0.09	0.04	0.12	0.62	0.02	0.64	0.54	0.6	4
CLUSTER-12666.32401	0.69	0.4	0.42	0.31	0.56	0.37	0.38	0.16	0.45	0.52	0.52	3
CLUSTER-12666.28789	0.76	0.4	0.27	0.06	0.17	0.74	0.2	0.12	0.43	0.32	0.48	1
CLUSTER-12666.39190	0.77	0.4	0.45	0.32	0.69	0.32	0.47	0.85	0.49	0.14	0.6	3
CLUSTER-12666.4909	0.78	0.4	0.28	0.36	0.17	0.43	0.13	0.06	0.48	0.43	0.56	1
CLUSTER-12666.18290	0.79	0.4	0.25	0.31	0.08	0.67	0.21	0.03	0.49	0.32	0.64	2
CLUSTER-7943.0	0.86	0.4	0.25	0.26	0.09	0.33	0.43	0.03	0.45	0.26	0.69	1
CLUSTER-12666.13436	0.86	0.4	0.29	0.3	0.37	0.3	0.37	0.06	0.46	0.45	0.59	1
CLUSTER-7943.0	0.86	0.4	0.25	0.26	0.09	0.33	0.43	0.03	0.45	0.26	0.69	1
CLUSTER-12666.29612	0.53	0.41	0.45	0.22	0.06	0.5	0.21	0.14	0.41	0.42	0.47	0
CLUSTER-12666.24566	0.58	0.41	0.37	0.3	0.41	0.65	0.41	0.21	0.37	0.5	0.46	1
CLUSTER-12666.19532	0.6	0.41	0.33	0.3	0.44	0.37	0.36	0.09	0.39	0.46	0.47	0
CLUSTER-12666.15180	0.62	0.41	0.21	0.05	0.34	0.16	0.62	0.11	0.36	0.21	0.55	2
CLUSTER-12666.42382	0.64	0.41	0.25	0.08	0.2	0.39	0.54	0.07	0.43	0.91	0.52	3
CLUSTER-12666.12839	0.64	0.41	0.14	0.08	0	0.9	0.5	0.51	0.52	0.45	0.49	3
CLUSTER-12666.24399	0.7	0.41	0.1	0.13	0.01	0.19	0.41	0.05	0.65	0.25	0.63	2
CLUSTER-12666.33325	0.8	0.41	0.43	0.19	0.17	0.62	0.25	0.38	0.39	0.39	0.48	1
CLUSTER-12666.19054	0.81	0.41	0.16	0.16	0.14	0.11	0.6	0.44	0.59	0.5	0.7	3
CLUSTER-12666.9698	0.54	0.42	0.39	0.25	0.23	0.41	0.17	0.08	0.45	0.43	0.46	0
CLUSTER-12666.21436	0.56	0.42	0.29	0.25	0.3	0.67	0.44	0.19	0.47	0.5	0.48	1
CLUSTER-12666.17660	0.59	0.42	0.3	0.31	0.33	0.33	0.37	0.06	0.46	0.45	0.5	0
CLUSTER-12666.17345	0.6	0.42	0.28	0.26	0.39	0.53	0.44	0.16	0.41	0.45	0.48	1
CLUSTER-12666.14797	0.64	0.42	0.31	0.26	0.13	0.39	0.44	0.17	0.41	0.42	0.5	0
CLUSTER-12666.18442	0.66	0.42	0.42	0.17	0.06	0.46	0.2	0.06	0.23	0.43	0.46	0
CLUSTER-12666.16203	0.66	0.42	0.11	0.15	0.62	0.68	0.64	0.38	0.41	0.47	0.63	4
CLUSTER-12666.23371	0.67	0.42	0.25	0.19	0.36	0.41	0.48	0.33	0.44	0.43	0.51	1
CLUSTER-12666.38423	0.68	0.42	0.38	0.17	0.01	0.58	0.19	0.04	0.44	0.37	0.47	1
CLUSTER-12666.21401	0.68	0.42	0.33	0.91	0.59	0.37	0.37	0.18	0.43	0.58	0.54	4
CLUSTER-12666.21502	0.71	0.42	0.36	0.56	0.22	0.55	0.09	0.06	0.47	0.49	0.54	3
CLUSTER-12666.27014	0.71	0.42	0.28	0.35	0.21	0.52	0.29	0.03	0.49	0.43	0.58	2
CLUSTER-12666.6472	0.75	0.42	0.27	0.27	0.42	0.52	0.27	0.03	0.48	0.56	0.53	3
CLUSTER-12666.19546	0.78	0.42	0.42	0.34	0.45	0.44	0.22	0.15	0.46	0.5	0.52	1
CLUSTER-12666.33488	0.78	0.42	0.3	0.32	0.11	0.31	0.39	0.05	0.44	0.4	0.53	1
CLUSTER-12666.27535	0.79	0.42	0.3	0.26	0.58	0.14	0.52	0.08	0.48	0.59	0.67	4
CLUSTER-12666.6525	0.81	0.42	0.3	0.14	0.01	0.29	0.03	0.03	0.07	0.41	0.46	0
CLUSTER-12666.37155	0.82	0.42	0.15	0.26	0.03	0.3	0.37	0.01	0.48	0.35	0.7	1
CLUSTER-12666.18596	0.52	0.43	0.31	0.43	0.13	0.51	0.38	0.27	0.47	0.4	0.49	1
CLUSTER-12666.18132	0.54	0.43	0.46	0.33	0.36	0.53	0.26	0.18	0.45	0.39	0.47	1
CLUSTER-12666.32566	0.54	0.43	0.3	0.15	0.01	0.32	0.06	0.03	0.26	0.4	0.43	0
CLUSTER-12666.20090	0.55	0.43	0.18	0.21	0.01	0.51	0.42	0.1	0.52	0.4	0.51	3
CLUSTER-12666.20873	0.55	0.43	0.08	0.23	0.11	0.9	0.42	0.11	0.48	0.49	0.45	1
CLUSTER-12666.26438	0.62	0.43	0.27	0.28	0.45	0.62	0.41	0.21	0.51	0.45	0.52	3
CLUSTER-12666.11020	0.65	0.43	0.3	0.32	0.18	0.36	0.33	0.1	0.47	0.41	0.51	1
CLUSTER-12666.24098	0.67	0.43	0.41	0.35	0.58	0.46	0.39	0.24	0.43	0.47	0.53	2
CLUSTER-12666.35218	0.69	0.43	0.34	0.19	0.02	0.35	0.06	0.06	0.18	0.42	0.48	0
CLUSTER-12666.22323	0.69	0.43	0.15	0.22	0.02	0.29	0.1	0.04	0.59	0.24	0.62	2
CLUSTER-12666.21617	0.7	0.43	0.31	0.57	0.47	0.44	0.38	0.14	0.53	0.51	0.6	4
CLUSTER-12666.24476	0.75	0.43	0.06	0.13	0.2	0.13	0.57	0	0.49	0.64	0.67	3
CLUSTER-12666.6416	0.77	0.43	0.05	0.77	0.04	0.1	0.59	0.01	0.46	0.7	0.65	4
CLUSTER-12666.20234	0.77	0.43	0.06	0.2	0.35	0.16	0.67	0.15	0.69	0.58	0.68	4
CLUSTER-12666.15541	0.8	0.43	0.33	0.31	0.07	0.29	0.36	0.05	0.39	0.41	0.51	1
CLUSTER-12666.31483	0.86	0.43	0.4	0.23	0.23	0.42	0.4	0.54	0.45	0.31	0.58	2
CLUSTER-12666.30971	0.89	0.43	0.26	0.28	0.09	0.39	0.17	0.05	0.47	0.35	0.63	1
CLUSTER-12666.21420	0.51	0.44	0.05	0.13	0.51	0.57	0.75	0.11	0.63	0.29	0.66	5
CLUSTER-12666.25372	0.52	0.44	0.34	0.86	0.54	0.66	0.44	0.61	0.45	0.41	0.49	4
CLUSTER-12666.27908	0.54	0.44	0.07	0	0	0.56	0.73	0.05	0.53	0.03	0.64	4
CLUSTER-12666.40311	0.56	0.44	0.37	0.33	0.21	0.64	0.27	0.36	0.49	0.3	0.48	1
CLUSTER-12666.1934	0.58	0.44	0.2	0.35	0.48	0.8	0.46	0.39	0.47	0.65	0.48	2
CLUSTER-12666.11646	0.59	0.44	0.36	0.32	0.09	0.35	0.32	0.08	0.44	0.45	0.49	0
CLUSTER-12666.26010	0.6	0.44	0.3	0.18	0.3	0.41	0.49	0.12	0.29	0.39	0.47	0
CLUSTER-12666.29077	0.67	0.44	0.36	0.18	0.06	0.62	0.21	0.14	0.46	0.33	0.49	1
CLUSTER-12666.29077	0.67	0.44	0.36	0.18	0.06	0.62	0.21	0.14	0.46	0.33	0.49	1
CLUSTER-12666.19832	0.68	0.44	0.26	0.44	0.83	0.5	0.55	0.07	0.5	0.54	0.64	4
CLUSTER-12666.11392	0.69	0.44	0.2	0.22	0.1	0.3	0.51	0.1	0.43	0.4	0.54	2
CLUSTER-9178.0	0.74	0.44	0.37	0.3	0.49	0.31	0.37	0.26	0.42	0.5	0.51	1
CLUSTER-12666.34917	0.74	0.44	0.2	0.18	0.44	0.53	0.53	0.06	0.36	0.48	0.54	3
CLUSTER-12666.42138	0.77	0.44	0.37	0.2	0.1	0.3	0.24	0.04	0.15	0.44	0.47	0
CLUSTER-12666.8046	0.89	0.44	0.08	0.15	0.02	0.2	0.49	0	0.45	0.16	0.88	1
CLUSTER-12666.24744	0.59	0.45	0.44	0.32	0.17	0.47	0.32	0.08	0.45	0.39	0.49	0
CLUSTER-12666.21995	0.6	0.45	0.18	0.27	0.15	0.39	0.39	0.04	0.51	0.45	0.53	2
CLUSTER-12666.18304	0.61	0.45	0.16	0.33	0.68	0.82	0.4	0.24	0.56	0.44	0.52	4
CLUSTER-12666.23932	0.62	0.45	0.18	0.18	0.36	0.36	0.54	0.14	0.44	0.46	0.51	2
CLUSTER-12666.26425	0.62	0.45	0.24	0.98	0.17	0.3	0.5	0.04	0.41	0.37	0.55	2
CLUSTER-12666.31828	0.63	0.45	0.21	0.17	0.55	0.51	0.56	0.28	0.45	0.66	0.53	5
CLUSTER-12666.19233	0.65	0.45	0.08	0.07	0.09	0.3	0.6	0.07	0.49	0.56	0.6	3
CLUSTER-12666.6182	0.68	0.45	0.31	0.24	0.02	0.63	0.18	0.18	0.49	0.3	0.49	1
CLUSTER-12666.4990	0.68	0.45	0.42	0.25	0.14	0.35	0.12	0.38	0.24	0.36	0.47	0
CLUSTER-12666.19046	0.71	0.45	0.39	0.02	0.01	0.69	0.63	0.94	0.31	0.01	0.55	4
CLUSTER-12666.18233	0.78	0.45	0.35	0.29	0.68	0.24	0.42	0.08	0.46	0.56	0.6	3
CLUSTER-12666.23697	0.89	0.45	0.41	0.28	0.69	0.27	0.34	0.02	0.47	0.6	0.69	3
CLUSTER-12666.33596	0.93	0.45	0.23	0.21	0.07	0.54	0.2	0.06	0.48	0.24	0.76	2
CLUSTER-12666.35754	0.97	0.45	0.25	0.27	0.03	0.38	0.09	0.03	0.46	0.34	0.65	1
CLUSTER-12666.4791	0.53	0.46	0.74	0.15	0.61	0.31	0.43	0.79	0.38	0.08	0.47	3
CLUSTER-12666.23614	0.53	0.46	0.3	0.17	0.23	0.35	0.45	0.15	0.36	0.42	0.46	0
CLUSTER-12666.35691	0.57	0.46	0.08	0.84	0.3	0.89	0.41	0.4	0.49	0.55	0.5	3
CLUSTER-12666.17516	0.57	0.46	0.49	0.34	0.03	0.43	0.31	0.14	0.48	0.33	0.5	0
CLUSTER-12666.24843	0.6	0.46	0.31	0.28	0.45	0.36	0.45	0.49	0.42	0.43	0.48	0
CLUSTER-12666.42279	0.63	0.46	0.4	0.2	0.25	0.58	0.27	0.26	0.42	0.4	0.47	1
CLUSTER-12666.16489	0.63	0.46	0.41	0.45	0.11	0.59	0.13	0.07	0.46	0.41	0.49	1
CLUSTER-12666.17577	0.63	0.46	0.17	0.4	0.78	0.48	0.53	0.67	0.36	0.77	0.52	5
CLUSTER-12666.19396	0.65	0.46	0.32	0.25	0.45	0.35	0.43	0.47	0.37	0.4	0.47	0
CLUSTER-12666.23427	0.71	0.46	0.34	0.57	0.36	0.35	0.38	0.1	0.47	0.59	0.57	3
CLUSTER-12666.22264	0.72	0.46	0.23	0.25	0.36	0.26	0.49	0.15	0.43	0.45	0.54	1
CLUSTER-12666.12137	0.73	0.46	0.36	0.3	0.35	0.33	0.37	0.06	0.43	0.49	0.51	1
CLUSTER-12666.10144	0.79	0.46	0.36	0.68	0.61	0.71	0.15	0.23	0.46	0.39	0.57	4
CLUSTER-12666.24347	0.92	0.46	0.32	0.32	0.5	0.29	0.25	0.03	0.47	0.53	0.64	2
CLUSTER-12666.17539	0.98	0.46	0.16	0.17	0.06	0.48	0.22	0.02	0.48	0.2	0.83	1
CLUSTER-12666.15338	0.51	0.47	0.33	0.07	0.33	0.47	0.55	0.75	0.43	0.21	0.47	2
CLUSTER-12666.16737	0.57	0.47	0.33	0.48	0.48	0.48	0.21	0.45	0.47	0.33	0.47	0
CLUSTER-12666.38456	0.59	0.47	0.34	0.32	0.54	0.37	0.3	0.16	0.41	0.45	0.47	1
CLUSTER-12666.25000	0.6	0.47	0.33	0.3	0.43	0.52	0.38	0.28	0.41	0.41	0.48	1
CLUSTER-12666.18566	0.6	0.47	0.31	0.26	0.67	0.41	0.44	0.43	0.47	0.49	0.5	1
CLUSTER-12666.24132	0.6	0.47	0.37	0.51	0.16	0.74	0.4	0.68	0.51	0.31	0.53	5
CLUSTER-12666.24777	0.61	0.47	0.21	0.09	0.13	0.65	0.56	0.68	0.52	0.3	0.52	5
CLUSTER-9976.0	0.63	0.47	0.16	0.14	0.7	0.7	0.62	0.83	0.62	0.37	0.58	6
CLUSTER-12666.33610	0.69	0.47	0.36	0.2	0.45	0.31	0.18	0.11	0.14	0.45	0.46	0
CLUSTER-12666.38893	0.71	0.47	0.29	0.18	0.1	0.32	0.46	0.12	0.28	0.42	0.48	0
CLUSTER-12666.24086	0.73	0.47	0.2	0.26	0.85	0.36	0.55	0.04	0.54	0.53	0.67	5
CLUSTER-12666.6772	0.73	0.47	0.33	0.28	0.63	0.61	0.41	0.13	0.44	0.45	0.56	3
CLUSTER-12666.25571	0.78	0.47	0.12	0.07	0.46	0.23	0.62	0.76	0.44	0.4	0.63	3
CLUSTER-12666.24031	0.98	0.47	0.24	0.12	0.27	0.65	0.25	0.01	0.49	0.17	0.9	2
CLUSTER-12666.15533	0.52	0.48	0.29	0.32	0.35	0.43	0.35	0.12	0.49	0.39	0.49	0
CLUSTER-12666.24367	0.53	0.48	0.25	0.22	0.6	0.63	0.56	0.39	0.37	0.56	0.5	4
CLUSTER-12666.34839	0.54	0.48	0.21	0.12	0.07	0.74	0.47	0.25	0.45	0.59	0.46	2
CLUSTER-12666.9864	0.58	0.48	0.35	0.18	0.52	0.17	0.46	0.48	0.45	0.64	0.48	2
CLUSTER-12666.35403	0.6	0.48	0.37	0.34	0.5	0.42	0.47	0.46	0.46	0.47	0.51	1
CLUSTER-12666.26598	0.62	0.48	0.07	0.09	0.56	0.19	0.65	0.34	0.61	0.59	0.62	5
CLUSTER-12666.26313	0.64	0.48	0.32	0.25	0.65	0.58	0.47	0.19	0.42	0.48	0.54	3
CLUSTER-12666.8260	0.65	0.48	0.39	0.3	0.36	0.66	0.39	0.09	0.47	0.41	0.54	2
CLUSTER-12666.13711	0.66	0.48	0.24	0.23	0.42	0.39	0.46	0.05	0.48	0.55	0.55	2
CLUSTER-3963.0	0.68	0.48	0.29	0.18	0.11	0.32	0.46	0.24	0.3	0.37	0.48	0
CLUSTER-12666.8285	0.68	0.48	0.43	0.25	0.08	0.43	0.4	0.08	0.45	0.36	0.53	1
CLUSTER-12666.39675	0.69	0.48	0.43	0.29	0.05	0.46	0.26	0.07	0.44	0.41	0.5	0
CLUSTER-12666.21496	0.75	0.48	0.32	0.33	0.35	0.24	0.47	0.03	0.48	0.49	0.65	1
CLUSTER-12666.24949	0.77	0.48	0.19	0.22	0.51	0.53	0.53	0.09	0.55	0.52	0.66	6
CLUSTER-12666.23279	0.78	0.48	0.15	0.17	0.56	0.14	0.53	0.02	0.5	0.78	0.62	4
CLUSTER-12666.31001	0.82	0.48	0.33	0.31	0.29	0.35	0.23	0.06	0.46	0.44	0.55	1
CLUSTER-12666.38439	0.84	0.48	0.21	0.07	0.77	0.08	0.41	0.01	0.52	0.87	0.73	4
CLUSTER-12666.19538	0.88	0.48	0.32	0.23	0.51	0.53	0.41	0.04	0.49	0.41	0.78	3
CLUSTER-12666.30118	0.89	0.48	0.02	0.01	0.05	0.01	0.82	0	0.58	0.9	0.82	4
CLUSTER-12666.31665	0.91	0.48	0.16	0.24	0.1	0.53	0.13	0.01	0.49	0.26	0.85	2
CLUSTER-12666.16481	0.51	0.49	0.28	0.17	0.1	0.33	0.54	0.18	0.43	0.36	0.49	1
CLUSTER-12666.12976	0.52	0.49	0.12	0.04	0.16	0.42	0.67	0.25	0.55	0.15	0.59	3
CLUSTER-12666.26775	0.57	0.49	0.9	0.18	0.15	0.26	0.51	0.32	0.38	0.68	0.49	3
CLUSTER-12666.27095	0.58	0.49	0.2	0.19	0.01	0.63	0.43	0.15	0.54	0.35	0.53	3
CLUSTER-12666.28039	0.59	0.49	0.29	0.09	0.69	0.84	0.22	0.38	0.44	0.85	0.45	3
CLUSTER-12666.25669	0.61	0.49	0.27	0.85	0.31	0.44	0.47	0.19	0.46	0.47	0.54	2
CLUSTER-12666.28216	0.61	0.49	0.09	0.21	0.01	0.3	0.47	0.1	0.59	0.48	0.56	2
CLUSTER-12666.23410	0.64	0.49	0.29	0.31	0.61	0.52	0.48	0.48	0.55	0.42	0.57	4
CLUSTER-12666.1953	0.7	0.49	0.3	0.13	0.65	0.29	0.49	0.04	0.49	0.77	0.57	3
CLUSTER-9337.0	0.72	0.49	0.37	0.25	0.13	0.38	0.41	0.06	0.39	0.43	0.5	0
CLUSTER-12666.21682	0.73	0.49	0.27	0.18	0.37	0.38	0.5	0.42	0.38	0.38	0.51	1
CLUSTER-12666.10044	0.73	0.49	0.41	0.29	0.32	0.63	0.33	0.19	0.46	0.42	0.53	2
CLUSTER-12666.24237	0.74	0.49	0.18	0.22	0.21	0.24	0.46	0.01	0.5	0.67	0.62	2
CLUSTER-12666.20235	0.74	0.49	0.24	0.18	0.43	0.23	0.5	0.04	0.41	0.53	0.55	2
CLUSTER-11245.1	0.75	0.49	0.39	0.25	0.18	0.39	0.42	0.07	0.45	0.4	0.54	1
CLUSTER-12666.17674	0.77	0.49	0.38	0.28	0.21	0.32	0.41	0.19	0.41	0.42	0.52	1
CLUSTER-12666.28589	0.78	0.49	0.28	0.2	0.06	0.55	0.44	0.04	0.48	0.3	0.63	2
CLUSTER-12666.3065	0.79	0.49	0.35	0.29	0.08	0.32	0.09	0.08	0.35	0.42	0.49	0
CLUSTER-12666.3975	0.81	0.49	0.39	0.34	0.47	0.31	0.26	0.08	0.45	0.53	0.52	2
CLUSTER-12666.42012	0.82	0.49	0.28	0.25	0.16	0.45	0.33	0.02	0.47	0.37	0.62	1
CLUSTER-12666.24279	0.83	0.49	0.29	0.22	0.18	0.41	0.45	0.02	0.5	0.23	0.78	1
CLUSTER-12666.16074	0.51	0.5	0.25	0.23	0.53	0.52	0.54	0.56	0.55	0.57	0.51	7
CLUSTER-12666.24581	0.52	0.5	0.16	0.17	0.04	0.21	0.61	0.15	0.49	0.16	0.55	2
CLUSTER-12666.32398	0.54	0.5	0.21	0.3	0.33	0.5	0.5	0.52	0.59	0.35	0.54	3
CLUSTER-12666.24106	0.54	0.5	0.37	0.24	0.51	0.43	0.28	0.17	0.36	0.42	0.46	1
CLUSTER-12666.24554	0.57	0.5	0.55	0.34	0.71	0.52	0.58	0.46	0.54	0.36	0.55	6
CLUSTER-12666.17734	0.57	0.5	0.17	0.14	0.58	0.78	0.6	0.23	0.54	0.76	0.56	6
CLUSTER-12666.10691	0.58	0.5	0.1	0.07	0.01	0.93	0.37	0.08	0.53	0.49	0.47	2
CLUSTER-12666.32615	0.59	0.5	0.21	0.18	0.67	0.62	0.54	0.21	0.43	0.66	0.52	5
CLUSTER-12666.13563	0.6	0.5	0.37	0.21	0.65	0.18	0.37	0.22	0.45	0.68	0.46	2
CLUSTER-12666.23324	0.61	0.5	0.03	0.01	0	0.02	0.83	0.02	0.42	0	0.78	2
CLUSTER-12666.16862	0.63	0.5	0.05	0	0.02	0.07	0.71	0	0.53	0.54	0.66	4
CLUSTER-12666.24245	0.66	0.5	0.16	0.29	0.02	0.31	0.19	0.02	0.55	0.37	0.58	2
CLUSTER-12666.16874	0.66	0.5	0.27	0.03	0.14	0.9	0.58	0.66	0.43	0.33	0.52	4
CLUSTER-12666.24723	0.75	0.5	0.38	0.33	0.38	0.37	0.39	0.13	0.46	0.54	0.55	2
CLUSTER-12666.8157	0.78	0.5	0.31	0.37	0.35	0.35	0.36	0.01	0.51	0.63	0.67	3
CLUSTER-12666.15427	0.79	0.5	0.02	0.02	0.5	0.91	0.7	0.03	0.49	0.6	0.74	4
CLUSTER-12666.19452	0.8	0.5	0.26	0.18	0.08	0.29	0.5	0.15	0.46	0.35	0.6	1
CLUSTER-12666.24223	0.83	0.5	0.32	0.26	0.07	0.4	0.4	0.03	0.45	0.37	0.55	1
CLUSTER-12666.19810	0.84	0.5	0.31	0.26	0.33	0.43	0.38	0.04	0.48	0.42	0.61	1
CLUSTER-12666.34682	0.94	0.5	0.45	0.27	0.65	0.58	0.24	0.11	0.45	0.42	0.59	3
CLUSTER-12666.33590	0.99	0.5	0.24	0.06	0.06	0.58	0.21	0.34	0.52	0.07	0.92	3
CLUSTER-12666.18487	0.52	0.51	0.47	0.17	0.01	0.62	0.53	0.19	0.42	0.53	0.49	4
CLUSTER-12666.24734	0.52	0.51	0.15	0.16	0.43	0.74	0.17	0.36	0.58	0.38	0.44	3
CLUSTER-12666.23964	0.55	0.51	0.39	0.27	0.17	0.43	0.23	0.3	0.45	0.37	0.46	1
CLUSTER-12666.24428	0.55	0.51	0.06	0.06	0.21	0.29	0.64	0.04	0.57	0.37	0.59	4
CLUSTER-12666.5371	0.57	0.51	0.25	0.07	0.39	0.87	0.58	0.76	0.55	0.41	0.52	6
CLUSTER-12666.20464	0.61	0.51	0.38	0.25	0.53	0.36	0.47	0.31	0.35	0.45	0.48	2
CLUSTER-2956.0	0.62	0.51	0.17	0.2	0.3	0.32	0.58	0.28	0.39	0.31	0.54	3
CLUSTER-12666.36783	0.65	0.51	0.24	0.09	0.79	0.05	0.61	0.07	0.46	0.95	0.54	5
CLUSTER-12666.8368	0.65	0.51	0.4	0.59	0.13	0.61	0.25	0.05	0.47	0.51	0.54	5
CLUSTER-12666.21440	0.68	0.51	0.17	0.07	0.17	0.86	0.46	0.45	0.46	0.52	0.49	3
CLUSTER-12666.38858	0.68	0.51	0.3	0.51	0.58	0.77	0.46	0.55	0.53	0.37	0.58	7
CLUSTER-12666.24312	0.71	0.51	0.29	0.26	0.59	0.33	0.49	0.04	0.4	0.62	0.58	4
CLUSTER-12666.11592	0.73	0.51	0.27	0.26	0.53	0.63	0.44	0.07	0.4	0.53	0.55	5
CLUSTER-12666.24365	0.74	0.51	0.28	0.21	0.58	0.4	0.5	0.04	0.48	0.59	0.65	4
CLUSTER-12666.15162	0.75	0.51	0.07	0.02	0.18	0.07	0.65	0.02	0.34	0.29	0.65	3
CLUSTER-12666.21386	0.75	0.51	0.29	0.28	0.28	0.31	0.42	0.02	0.48	0.48	0.59	2
CLUSTER-12666.23926	0.76	0.51	0.21	0.36	0.17	0.4	0.25	0.02	0.48	0.43	0.69	2
CLUSTER-12666.15077	0.77	0.51	0.25	0.21	0.05	0.42	0.44	0.01	0.48	0.36	0.61	2
CLUSTER-12666.15285	0.8	0.51	0.19	0.16	0.54	0.15	0.56	0.01	0.47	0.67	0.69	5
CLUSTER-12666.4026	0.8	0.51	0.09	0.08	0.06	0.21	0.56	0	0.41	0.47	0.64	3
CLUSTER-12666.35041	0.82	0.51	0.33	0.2	0.16	0.25	0.53	0.71	0.49	0.4	0.72	4
CLUSTER-12666.15562	0.82	0.51	0.35	0.25	0.52	0.41	0.44	0.01	0.48	0.54	0.71	4
CLUSTER-12666.26782	0.85	0.51	0.31	0.3	0.24	0.3	0.25	0.04	0.46	0.44	0.54	2
CLUSTER-12666.42586	0.9	0.51	0.23	0.25	0.08	0.41	0.19	0.02	0.47	0.35	0.65	2
CLUSTER-12666.17423	0.92	0.51	0.05	0.01	0.01	0.99	0.21	0.04	0.59	0.18	0.67	4
CLUSTER-12666.24144	0.51	0.52	0.11	0.15	0.3	0.93	0.62	0.34	0.59	0.76	0.52	6
CLUSTER-12666.22654	0.51	0.52	0.34	0.26	0.11	0.55	0.34	0.13	0.45	0.38	0.47	2
CLUSTER-12666.14096	0.52	0.52	0.3	0.15	0.44	0.4	0.52	0.41	0.38	0.4	0.47	2
CLUSTER-12666.23771	0.52	0.52	0.35	0.4	0.11	0.45	0.39	0.14	0.36	0.42	0.47	1
CLUSTER-12666.2704	0.53	0.52	0.35	0.11	0.02	0.34	0.1	0.06	0.07	0.39	0.43	1
CLUSTER-12666.32540	0.55	0.52	0.25	0.32	0.24	0.37	0.33	0.05	0.51	0.41	0.52	3
CLUSTER-12666.6703	0.57	0.52	0.37	0.23	0.17	0.52	0.4	0.6	0.47	0.25	0.47	3
CLUSTER-12666.21407	0.57	0.52	0.19	0.23	0.63	0.67	0.48	0.33	0.48	0.64	0.51	5
CLUSTER-12666.21921	0.59	0.52	0.44	0.01	0.66	0.32	0.57	0.96	0.48	0	0.53	5
CLUSTER-12666.25979	0.59	0.52	0.16	0.24	0.02	0.3	0.32	0.09	0.56	0.42	0.54	3
CLUSTER-12666.17445	0.6	0.52	0.43	0.18	0.44	0.5	0.46	0.72	0.44	0.09	0.48	2
CLUSTER-12666.20809	0.6	0.52	0.38	0.21	0.58	0.58	0.52	0.74	0.4	0.32	0.5	5
CLUSTER-12666.645	0.61	0.52	0.37	0.18	0.43	0.43	0.28	0.08	0.2	0.41	0.46	1
CLUSTER-12666.21596	0.63	0.52	0.11	0.06	0.22	0.41	0.62	0.15	0.43	0.45	0.6	3
CLUSTER-12666.19503	0.65	0.52	0.26	0.25	0.14	0.8	0.47	0.63	0.47	0.32	0.5	3
CLUSTER-12666.20737	0.65	0.52	0.24	0.25	0.37	0.73	0.43	0.25	0.5	0.4	0.52	3
CLUSTER-12666.10441	0.7	0.52	0.74	0.3	0.42	0.51	0.3	0.07	0.39	0.42	0.52	4
CLUSTER-12666.28787	0.74	0.52	0.35	0.31	0.07	0.34	0.35	0.04	0.46	0.41	0.53	2
CLUSTER-12666.19171	0.74	0.52	0.39	0.3	0.15	0.36	0.26	0.06	0.43	0.44	0.49	1
CLUSTER-12666.22001	0.77	0.52	0.28	0.42	0.35	0.36	0.44	0.03	0.47	0.57	0.62	3
CLUSTER-12666.19537	0.78	0.52	0.34	0.24	0.6	0.37	0.39	0.09	0.47	0.65	0.61	4
CLUSTER-12666.8695	0.88	0.52	0.34	0.13	0.21	0.79	0.48	0.27	0.44	0.43	0.64	3
CLUSTER-12666.18206	0.9	0.52	0.21	0.14	0.97	0.45	0.56	0.03	0.31	0.92	0.78	5
CLUSTER-12666.42587	0.93	0.52	0.25	0.25	0.08	0.43	0.15	0.02	0.48	0.34	0.66	2
CLUSTER-12666.27989	0.51	0.53	0.13	0.16	0.22	0.26	0.65	0.07	0.49	0.14	0.57	3
CLUSTER-12666.24445	0.53	0.53	0.11	0.27	0.15	0.86	0.56	0.25	0.48	0.59	0.51	5
CLUSTER-12666.39001	0.56	0.53	0.38	0.14	0.31	0.34	0.06	0.07	0.16	0.37	0.43	1
CLUSTER-12666.24739	0.57	0.53	0.17	0	0.01	0.32	0.72	0.34	0.53	0.09	0.66	4
CLUSTER-12666.27988	0.58	0.53	0.4	0.17	0.06	0.35	0.26	0.07	0.13	0.41	0.46	1
CLUSTER-12666.17381	0.59	0.53	0.31	0.31	0.24	0.47	0.42	0.18	0.44	0.39	0.49	1
CLUSTER-12666.33854	0.6	0.53	0.29	0.83	0.22	0.46	0.29	0.16	0.49	0.48	0.53	3
CLUSTER-12666.15179	0.6	0.53	0.08	0	0.08	0.07	0.75	0.05	0.4	0.01	0.69	3
CLUSTER-12666.21681	0.63	0.53	0.27	0.39	0.51	0.58	0.43	0.15	0.48	0.49	0.54	4
CLUSTER-12666.20254	0.64	0.53	0.23	0.4	0.67	0.35	0.34	0.18	0.49	0.42	0.53	3
CLUSTER-12666.29076	0.66	0.53	0.23	0.13	0.02	0.75	0.51	0.15	0.43	0.41	0.51	4
CLUSTER-12666.38859	0.69	0.53	0.26	0.51	0.55	0.81	0.46	0.58	0.53	0.37	0.59	7
CLUSTER-12666.38122	0.71	0.53	0.04	0.1	0.04	0.39	0.61	0.03	0.63	0.53	0.62	5
CLUSTER-12666.21017	0.71	0.53	0.31	0.28	0.2	0.31	0.42	0.03	0.46	0.46	0.54	2
CLUSTER-12666.24398	0.71	0.53	0.46	0.59	0.39	0.55	0.13	0.07	0.47	0.56	0.54	5
CLUSTER-12666.23602	0.72	0.53	0.04	0.09	0.26	0.38	0.61	0.02	0.55	0.66	0.62	5
CLUSTER-12666.17732	0.72	0.53	0.2	0.16	0.28	0.8	0.48	0.08	0.45	0.46	0.54	3
CLUSTER-12666.32367	0.75	0.53	0.38	0.31	0.07	0.34	0.31	0.03	0.44	0.41	0.52	2
CLUSTER-12666.40926	0.76	0.53	0.31	0.39	0.61	0.29	0.22	0.18	0.42	0.44	0.51	3
CLUSTER-12666.24500	0.76	0.53	0.11	0.17	0.13	0.21	0.56	0.01	0.47	0.42	0.68	3
CLUSTER-12666.3936	0.77	0.53	0.19	0.61	0.15	0.34	0.49	0.03	0.44	0.52	0.62	4
CLUSTER-12666.22363	0.86	0.53	0.38	0.08	0.45	0.6	0.53	0.93	0.39	0.02	0.58	5
CLUSTER-12666.21834	0.88	0.53	0.25	0.26	0.09	0.36	0.26	0.02	0.47	0.36	0.63	2
CLUSTER-12666.23162	0.89	0.53	0.49	0.25	0.38	0.74	0.23	0.83	0.53	0.37	0.77	5
CLUSTER-12666.26397	0.94	0.53	0.12	0.1	0.29	0.19	0.47	0	0.47	0.29	0.92	2
CLUSTER-12666.19049	0.51	0.54	0.28	0.34	0.11	0.64	0.44	0.11	0.48	0.51	0.49	3
CLUSTER-12666.33573	0.51	0.54	0.36	0.22	0.06	0.36	0.37	0.09	0.25	0.4	0.46	1
CLUSTER-12666.17344	0.51	0.54	0.17	0.12	0.33	0.52	0.59	0.31	0.51	0.36	0.52	5
CLUSTER-12666.31159	0.53	0.54	0.4	0.21	0.04	0.4	0.11	0.06	0.18	0.41	0.46	1
CLUSTER-12666.24923	0.55	0.54	0.2	0.16	0.25	0.57	0.55	0.15	0.51	0.47	0.53	5
CLUSTER-12666.1721	0.56	0.54	0.11	0.2	0.03	0.84	0.58	0.38	0.57	0.56	0.55	6
CLUSTER-12666.24557	0.58	0.54	0.32	0.22	0.54	0.41	0.51	0.25	0.38	0.48	0.49	3
CLUSTER-12666.17651	0.59	0.54	0.08	0.1	0.38	0.9	0.63	0.3	0.56	0.77	0.6	6
CLUSTER-12666.5605	0.6	0.54	0.22	0.36	0.57	0.41	0.47	0.12	0.5	0.53	0.54	4
CLUSTER-12666.7816	0.61	0.54	0.15	0.17	0.06	0.57	0.52	0.04	0.5	0.47	0.54	4
CLUSTER-12666.21144	0.62	0.54	0.23	0.08	0.28	0.77	0.42	0.26	0.44	0.58	0.47	3
CLUSTER-12666.22750	0.65	0.54	0.34	0.38	0.62	0.4	0.47	0.55	0.46	0.49	0.55	4
CLUSTER-12666.20528	0.67	0.54	0.36	0.07	0.11	0.71	0.36	0.6	0.47	0.17	0.46	3
CLUSTER-12666.34323	0.67	0.54	0.1	0.14	0.43	0.58	0.57	0.06	0.58	0.6	0.6	6
CLUSTER-12666.32014	0.68	0.54	0.11	0.35	0.34	0.51	0.57	0.11	0.51	0.58	0.59	6
CLUSTER-12666.40925	0.75	0.54	0.31	0.38	0.61	0.29	0.28	0.15	0.41	0.47	0.52	3
CLUSTER-12666.19091	0.75	0.54	0.35	0.26	0.36	0.48	0.42	0.52	0.47	0.42	0.59	3
CLUSTER-12666.33971	0.79	0.54	0.19	0.07	0.54	0.3	0.61	0.07	0.42	0.48	0.7	4
CLUSTER-12666.16419	0.82	0.54	0.31	0.14	0.07	0.6	0.5	0.54	0.43	0.4	0.59	4
CLUSTER-12666.24004	0.86	0.54	0.32	0.29	0.43	0.29	0.41	0.03	0.46	0.52	0.62	3
CLUSTER-12666.23199	0.51	0.55	0.24	0.03	0.24	0.25	0.48	0.04	0.52	0.83	0.46	3
CLUSTER-12666.32825	0.54	0.55	0.32	0.25	0.08	0.33	0.45	0.09	0.24	0.37	0.46	1
CLUSTER-12666.10700	0.57	0.55	0.3	0.27	0.32	0.36	0.49	0.13	0.4	0.34	0.48	1
CLUSTER-12666.29935	0.58	0.55	0.25	0.16	0.28	0.69	0.56	0.43	0.49	0.54	0.52	5
CLUSTER-12666.36979	0.58	0.55	0.19	0.5	0.09	0.32	0.57	0.13	0.4	0.18	0.53	3
CLUSTER-12666.21673	0.58	0.55	0.39	0.21	0.04	0.39	0.28	0.1	0.27	0.4	0.46	1
CLUSTER-12666.16262	0.59	0.55	0.14	0.13	0.09	0.37	0.56	0.06	0.47	0.38	0.53	3
CLUSTER-12666.34681	0.6	0.55	0.34	0.2	0.27	0.63	0.53	0.58	0.49	0.31	0.53	5
CLUSTER-12666.13113	0.6	0.55	0.05	0.04	0.68	0.9	0.75	0.82	0.8	0.68	0.68	8
CLUSTER-12666.24973	0.64	0.55	0.33	0.16	0.73	0.33	0.52	0.27	0.41	0.63	0.51	5
CLUSTER-12666.22632	0.65	0.55	0.75	0.33	0.16	0.38	0.34	0.27	0.4	0.35	0.5	2
CLUSTER-12666.23193	0.66	0.55	0.42	0.3	0.25	0.36	0.2	0.14	0.42	0.46	0.48	1
CLUSTER-12666.24504	0.67	0.55	0.35	0.51	0.5	0.43	0.25	0.21	0.46	0.43	0.52	3
CLUSTER-8890.0	0.67	0.55	0.3	0.18	0.09	0.35	0.45	0.25	0.31	0.35	0.48	1
CLUSTER-12666.22141	0.69	0.55	0.39	0.31	0.1	0.45	0.29	0.14	0.46	0.43	0.52	2
CLUSTER-12666.23367	0.71	0.55	0.39	0.19	0.32	0.6	0.33	0.21	0.47	0.46	0.51	3
CLUSTER-12666.1722	0.72	0.55	0.13	0.08	0.02	0.92	0.63	0.76	0.57	0.19	0.63	6
CLUSTER-12666.33951	0.72	0.55	0.04	0.06	0.26	0.3	0.62	0.01	0.49	0.6	0.65	4
CLUSTER-12666.38512	0.74	0.55	0.41	0.47	0.48	0.48	0.28	0.39	0.45	0.45	0.55	2
CLUSTER-12666.14865	0.92	0.55	0.06	0.14	0.01	0.25	0.43	0	0.54	0.38	0.89	3
CLUSTER-12666.26841	0.94	0.55	0.04	0.23	0.2	0.09	0.64	0	0.53	0.74	0.86	5
CLUSTER-12666.19451	0.96	0.55	0	0	0	0.08	0.77	0.2	0.63	0.53	0.87	5
CLUSTER-12666.10658	0.96	0.55	0.32	0.09	0.14	0.86	0.21	0	0.51	0.13	0.87	4
CLUSTER-12666.28644	0.97	0.55	0.29	0.24	0.4	0.35	0.24	0.02	0.47	0.42	0.67	2
CLUSTER-12666.37003	0.51	0.56	0.16	0.47	0.54	0.75	0.34	0.36	0.6	0.43	0.48	4
CLUSTER-12666.21079	0.52	0.56	0.4	0.13	0.06	0.55	0.3	0.26	0.34	0.38	0.45	2
CLUSTER-12666.25885	0.54	0.56	0.04	0	0	0.07	0.72	0.02	0.6	0.01	0.62	4
CLUSTER-12666.24962	0.54	0.56	0.23	0.07	0.46	0.68	0.61	0.86	0.48	0.11	0.53	5
CLUSTER-12666.2470	0.56	0.56	0.27	0.33	0.11	0.69	0.3	0.11	0.5	0.4	0.48	2
CLUSTER-12666.25326	0.61	0.56	0.26	0.12	0.34	0.57	0.58	0.67	0.49	0.37	0.54	5
CLUSTER-12666.8166	0.62	0.56	0.13	0.14	0.62	0.29	0.6	0.04	0.51	0.58	0.6	6
CLUSTER-12666.25107	0.64	0.56	0.26	0.22	0.51	0.37	0.46	0.07	0.42	0.53	0.5	3
CLUSTER-12666.40503	0.67	0.56	0.79	0.31	0.31	0.32	0.37	0.08	0.39	0.42	0.51	3
CLUSTER-12666.7751	0.67	0.56	0.4	0.33	0.08	0.68	0.3	0.08	0.5	0.31	0.57	3
CLUSTER-12666.8837	0.67	0.56	0.15	0.31	0.49	0.25	0.44	0.1	0.61	0.5	0.59	3
CLUSTER-12666.36357	0.69	0.56	0.3	0.54	0.57	0.49	0.45	0.09	0.43	0.58	0.58	5
CLUSTER-12666.20870	0.71	0.56	0.41	0.2	0.08	0.38	0.09	0.1	0.32	0.43	0.47	1
CLUSTER-12666.19581	0.72	0.56	0.44	0.32	0.41	0.54	0.32	0.28	0.45	0.49	0.54	3
CLUSTER-12666.42099	0.73	0.56	0.21	0.14	0.24	0.48	0.52	0.01	0.47	0.39	0.64	3
CLUSTER-12666.17134	0.77	0.56	0.29	0.09	0.39	0.3	0.42	0.04	0.48	0.65	0.53	3
CLUSTER-12666.13437	0.79	0.56	0.48	0.3	0.75	0.47	0.4	0.09	0.42	0.39	0.63	3
CLUSTER-12666.43113	0.8	0.56	0.25	0.25	0.46	0.46	0.48	0.01	0.51	0.63	0.7	4
CLUSTER-12666.22270	0.93	0.56	0.33	0.29	0.3	0.37	0.14	0.05	0.45	0.42	0.57	2
CLUSTER-12666.24211	0.51	0.57	0.2	0.01	0.01	0.18	0.66	0.5	0.51	0.05	0.57	4
CLUSTER-12666.14744	0.52	0.57	0.4	0.22	0.02	0.41	0.09	0.08	0.46	0.41	0.46	1
CLUSTER-12666.20868	0.53	0.57	0.34	0.3	0.03	0.45	0.28	0.18	0.47	0.35	0.48	1
CLUSTER-12666.25232	0.53	0.57	0.67	0.09	0.1	0.87	0.65	0.16	0.41	0.6	0.55	6
CLUSTER-12666.26477	0.54	0.57	0.25	0.54	0.53	0.57	0.48	0.62	0.51	0.44	0.51	7
CLUSTER-12666.21597	0.55	0.57	0.29	0.27	0.56	0.56	0.42	0.36	0.47	0.47	0.49	3
CLUSTER-12666.26154	0.55	0.57	0.18	0.31	0.44	0.54	0.51	0.43	0.58	0.4	0.55	5
CLUSTER-12666.14103	0.56	0.57	0.43	0.14	0.29	0.43	0.56	0.57	0.41	0.27	0.5	3
CLUSTER-12666.20269	0.56	0.57	0.39	0.23	0.4	0.41	0.19	0.11	0.38	0.42	0.46	1
CLUSTER-12666.14303	0.56	0.57	0.19	0.24	0.56	0.65	0.49	0.32	0.56	0.47	0.55	5
CLUSTER-12666.14390	0.57	0.57	0.38	0.26	0.23	0.45	0.3	0.4	0.45	0.35	0.47	1
CLUSTER-12666.22899	0.57	0.57	0.17	0.22	0.05	0.65	0.56	0.15	0.42	0.31	0.52	4
CLUSTER-12666.30505	0.57	0.57	0.06	0.01	0	0.96	0.63	0.12	0.38	0.38	0.57	4
CLUSTER-12666.10989	0.58	0.57	0.32	0.13	0.2	0.32	0.56	0.24	0.36	0.24	0.5	2
CLUSTER-12666.19993	0.58	0.57	0.1	0.07	0.85	0.6	0.6	0.38	0.56	0.84	0.56	7
CLUSTER-12666.24454	0.58	0.57	0.13	0.17	0.41	0.71	0.55	0.07	0.59	0.52	0.57	6
CLUSTER-12666.24477	0.6	0.57	0.17	0.13	0.2	0.84	0.55	0.41	0.43	0.48	0.51	4
CLUSTER-12666.12650	0.61	0.57	0.41	0.26	0.13	0.55	0.23	0.34	0.46	0.35	0.47	2
CLUSTER-12666.21035	0.65	0.57	0.29	0.18	0.12	0.61	0.46	0.21	0.41	0.34	0.48	2
CLUSTER-12666.2957	0.66	0.57	0.37	0.56	0.12	0.51	0.31	0.05	0.45	0.49	0.52	4
CLUSTER-12666.13129	0.67	0.57	0.2	0.22	0.27	0.63	0.48	0.05	0.49	0.38	0.55	3
CLUSTER-12666.38031	0.67	0.57	0.43	0.27	0.27	0.64	0.36	0.03	0.46	0.48	0.56	3
CLUSTER-12666.21918	0.69	0.57	0.01	0	0.46	0.75	0.9	0.22	0.67	0.1	0.84	5
CLUSTER-12666.26208	0.7	0.57	0.75	0.32	0.09	0.43	0.2	0.13	0.4	0.37	0.48	2
CLUSTER-12666.23448	0.7	0.57	0.87	0.16	0.36	0.42	0.53	0.18	0.45	0.43	0.59	4
CLUSTER-12666.13736	0.75	0.57	0.23	0.2	0.44	0.48	0.48	0.12	0.41	0.45	0.56	2
CLUSTER-12666.24072	0.78	0.57	0.4	0.34	0.09	0.52	0.14	0.05	0.48	0.41	0.54	3
CLUSTER-12666.23361	0.8	0.57	0.24	0.34	0.07	0.27	0.49	0.02	0.51	0.43	0.73	3
CLUSTER-12666.22843	0.84	0.57	0.22	0.05	0.13	0.64	0.48	0	0.49	0.54	0.6	4
CLUSTER-12666.31411	0.51	0.58	0.14	0.08	0.02	0.88	0.56	0.3	0.48	0.63	0.49	4
CLUSTER-12666.24174	0.52	0.58	0.25	0.83	0.45	0.45	0.59	0.19	0.39	0.2	0.55	4
CLUSTER-12666.18119	0.53	0.58	0.2	0.18	0.12	0.76	0.55	0.33	0.48	0.53	0.51	5
CLUSTER-12666.14113	0.59	0.58	0.18	0.27	0.01	0.66	0.54	0.5	0.56	0.27	0.56	5
CLUSTER-12666.26077	0.62	0.58	0.29	0.2	0.56	0.5	0.52	0.25	0.37	0.46	0.53	4
CLUSTER-12666.36978	0.63	0.58	0.34	0.54	0.12	0.44	0.57	0.45	0.38	0.25	0.54	4
CLUSTER-12666.39573	0.64	0.58	0.44	0.36	0.17	0.47	0.28	0.11	0.45	0.46	0.51	2
CLUSTER-12666.39969	0.65	0.58	0.35	0.23	0.28	0.5	0.44	0.61	0.45	0.21	0.49	2
CLUSTER-12666.9309	0.66	0.58	0.26	0.04	0.09	0.76	0.23	0.12	0.49	0.44	0.5	2
CLUSTER-12666.8721	0.66	0.58	0.35	0.23	0.35	0.48	0.45	0.6	0.44	0.21	0.49	2
CLUSTER-12666.25031	0.67	0.58	0.11	0.1	0.08	0.64	0.6	0.06	0.48	0.36	0.6	4
CLUSTER-12666.14238	0.7	0.58	0.41	0.26	0.44	0.39	0.15	0.11	0.37	0.47	0.48	1
CLUSTER-5512.0	0.7	0.58	0.49	0.36	0.16	0.46	0.14	0.05	0.47	0.41	0.51	2
CLUSTER-12666.40830	0.73	0.58	0.39	0.18	0.02	0.36	0.04	0.04	0.14	0.42	0.46	1
CLUSTER-12666.24586	0.75	0.58	0.4	0.29	0.33	0.34	0.41	0.04	0.48	0.54	0.63	3
CLUSTER-12666.19525	0.77	0.58	0.4	0.32	0.5	0.76	0.41	0.31	0.45	0.47	0.64	3
CLUSTER-12666.21067	0.78	0.58	0.4	0.34	0.54	0.51	0.25	0.11	0.43	0.46	0.54	4
CLUSTER-12666.26515	0.79	0.58	0.01	0.07	0.17	0.43	0.75	0.12	0.68	0.53	0.75	5
CLUSTER-12666.32603	0.81	0.58	0.3	0.26	0.39	0.74	0.16	0.09	0.52	0.3	0.58	4
CLUSTER-12666.24876	0.82	0.58	0.16	0.18	0.39	0.45	0.58	0.03	0.6	0.56	0.7	5
CLUSTER-12666.43114	0.82	0.58	0.17	0.15	0.4	0.66	0.55	0.01	0.56	0.57	0.7	6
CLUSTER-12666.23277	0.83	0.58	0.23	0.25	0.12	0.36	0.31	0.01	0.47	0.39	0.65	2
CLUSTER-12666.35070	0.84	0.58	0.35	0.29	0.43	0.3	0.4	0.02	0.47	0.56	0.64	3
CLUSTER-12666.13744	0.9	0.58	0.32	0.25	0.12	0.36	0.32	0.01	0.46	0.41	0.56	2
CLUSTER-12666.31659	0.91	0.58	0.42	0.14	0.32	0.56	0.4	0.55	0.45	0.35	0.71	4
CLUSTER-12666.25131	0.51	0.59	0.27	0.35	0.62	0.7	0.54	0.27	0.46	0.64	0.51	6
CLUSTER-12666.35655	0.51	0.59	0.1	0.01	0	0.95	0.6	0.08	0.39	0.46	0.53	4
CLUSTER-12666.27107	0.52	0.59	0.29	0.23	0.03	0.57	0.49	0.15	0.43	0.36	0.48	2
CLUSTER-12666.32098	0.52	0.59	0.36	0.2	0.64	0.46	0.48	0.2	0.36	0.64	0.47	3
CLUSTER-11218.0	0.53	0.59	0.42	0.18	0.21	0.37	0.16	0.12	0.24	0.37	0.46	1
CLUSTER-12666.9803	0.55	0.59	0.38	0.2	0.25	0.63	0.48	0.21	0.41	0.48	0.49	2
CLUSTER-12666.12292	0.55	0.59	0.32	0.02	0.01	0.6	0.65	0.85	0.56	0.11	0.57	6
CLUSTER-12666.9219	0.57	0.59	0.27	0.26	0.42	0.44	0.51	0.37	0.44	0.33	0.5	2
CLUSTER-12666.38436	0.57	0.59	0.43	0.14	0.04	0.48	0.16	0.32	0.31	0.3	0.45	1
CLUSTER-12666.24471	0.58	0.59	0.17	0.25	0.04	0.53	0.46	0.03	0.55	0.38	0.54	4
CLUSTER-12666.6152	0.61	0.59	0.22	0.35	0.43	0.56	0.46	0.05	0.48	0.45	0.54	3
CLUSTER-12666.4382	0.62	0.59	0.45	0.19	0.07	0.5	0.2	0.31	0.42	0.35	0.47	1
CLUSTER-12666.34413	0.67	0.59	0.1	0.03	0.22	0.42	0.66	0.77	0.56	0.28	0.63	5
CLUSTER-12666.24115	0.68	0.59	0.33	0.3	0.54	0.46	0.34	0.16	0.39	0.43	0.49	2
CLUSTER-12666.12559	0.7	0.59	0.4	0.28	0.08	0.6	0.34	0.05	0.46	0.43	0.53	3
CLUSTER-12666.25471	0.71	0.59	0.31	0.34	0.58	0.37	0.31	0.13	0.43	0.43	0.52	3
CLUSTER-12666.34844	0.73	0.59	0.21	0.17	0.12	0.26	0.5	0.01	0.46	0.45	0.61	2
CLUSTER-12666.28736	0.74	0.59	0.41	0.69	0.11	0.61	0.18	0.06	0.47	0.52	0.57	5
CLUSTER-12666.18742	0.88	0.59	0.27	0.29	0.14	0.37	0.17	0.02	0.48	0.42	0.62	2
CLUSTER-12666.34345	0.52	0.6	0.41	0.22	0.24	0.39	0.23	0.11	0.36	0.4	0.46	1
CLUSTER-12666.14789	0.54	0.6	0.16	0.05	0.53	0.79	0.63	0.9	0.65	0.28	0.56	7
CLUSTER-12666.10045	0.54	0.6	0.43	0.2	0.07	0.43	0.22	0.28	0.39	0.35	0.46	1
CLUSTER-12666.26881	0.55	0.6	0.22	0	0.26	0.28	0.34	0.93	0.41	0	0.45	2
CLUSTER-12666.6057	0.58	0.6	0.36	0.32	0.17	0.44	0.3	0.17	0.47	0.4	0.49	1
CLUSTER-12666.45431	0.61	0.6	0.26	0.29	0.13	0.63	0.45	0.14	0.47	0.35	0.51	3
CLUSTER-12666.22278	0.63	0.6	0.37	0.27	0.47	0.43	0.26	0.12	0.41	0.4	0.48	1
CLUSTER-12666.2064	0.63	0.6	0.35	0.23	0.56	0.45	0.37	0.51	0.32	0.28	0.47	3
CLUSTER-12666.28521	0.67	0.6	0.39	0.23	0.07	0.42	0.23	0.03	0.49	0.49	0.52	2
CLUSTER-12666.29058	0.7	0.6	0.78	0.37	0.11	0.4	0.12	0.06	0.43	0.4	0.49	2
CLUSTER-12666.15591	0.79	0.6	0.37	0.24	0.1	0.71	0.32	0.01	0.51	0.41	0.68	4
CLUSTER-12666.38764	0.8	0.6	0.36	0.24	0.1	0.72	0.32	0.01	0.51	0.4	0.68	4
CLUSTER-12666.41268	0.96	0.6	0.12	0.03	0.12	0.36	0.67	0	0.56	0.35	0.88	4
CLUSTER-12666.4194	0.55	0.61	0.19	0.48	0.17	0.48	0.56	0.24	0.58	0.41	0.55	4
CLUSTER-12666.22515	0.59	0.61	0.3	0.3	0.21	0.61	0.36	0.11	0.48	0.32	0.5	2
CLUSTER-12666.22310	0.6	0.61	0.08	0.31	0.35	0.86	0.56	0.21	0.66	0.52	0.6	6
CLUSTER-12666.20165	0.62	0.61	0.38	0.48	0.25	0.52	0.3	0.09	0.46	0.43	0.51	3
CLUSTER-12666.21928	0.62	0.61	0.29	0.31	0.33	0.51	0.34	0.11	0.52	0.33	0.56	4
CLUSTER-12666.3623	0.62	0.61	0.3	0.24	0.35	0.37	0.5	0.24	0.35	0.3	0.48	1
CLUSTER-12666.24529	0.65	0.61	0.37	0.26	0.47	0.43	0.26	0.11	0.41	0.4	0.48	1
CLUSTER-12666.9208	0.67	0.61	0.29	0.45	0.68	0.46	0.41	0.25	0.38	0.4	0.55	3
CLUSTER-12666.21015	0.67	0.61	0.31	0.37	0.28	0.49	0.42	0.41	0.44	0.34	0.5	1
CLUSTER-12666.21340	0.68	0.61	0.33	0.1	0.11	0.46	0.53	0.77	0.41	0.07	0.49	3
CLUSTER-12666.23437	0.73	0.61	0.45	0.25	0.1	0.43	0.09	0.06	0.39	0.44	0.5	1
CLUSTER-12666.23201	0.75	0.61	0.39	0.29	0.19	0.35	0.36	0.02	0.47	0.41	0.58	2
CLUSTER-12666.30222	0.75	0.61	0.34	0.23	0.3	0.39	0.42	0.04	0.4	0.47	0.5	1
CLUSTER-12666.23339	0.82	0.61	0.4	0.3	0.25	0.34	0.21	0.14	0.45	0.46	0.54	2
CLUSTER-12666.22314	0.89	0.61	0.38	0.26	0.55	0.17	0.52	0	0.47	0.85	0.84	5
CLUSTER-12666.38751	0.97	0.61	0.02	0.82	0.3	0.64	0.72	0.03	0.62	0.79	0.87	7
CLUSTER-12666.18372	0.55	0.62	0.38	0.28	0.45	0.46	0.26	0.15	0.44	0.36	0.47	1
CLUSTER-12666.13082	0.55	0.62	0.04	0	0.07	0.28	0.75	0.06	0.5	0	0.66	3
CLUSTER-12666.41163	0.56	0.62	0.05	0.07	0.4	0.92	0.68	0.29	0.71	0.73	0.62	6
CLUSTER-12666.23873	0.58	0.62	0.41	0.38	0.18	0.48	0.24	0.09	0.46	0.43	0.49	1
CLUSTER-12666.1308	0.59	0.62	0.48	0.3	0.32	0.51	0.3	0.29	0.41	0.37	0.48	2
CLUSTER-12666.25081	0.59	0.62	0.13	0.16	0.3	0.53	0.59	0.11	0.53	0.27	0.57	5
CLUSTER-12666.33937	0.6	0.62	0.5	0.32	0.05	0.42	0.24	0.08	0.44	0.39	0.48	1
CLUSTER-12666.20777	0.6	0.62	0.4	0.29	0.03	0.54	0.23	0.18	0.47	0.37	0.49	2
CLUSTER-12666.28748	0.62	0.62	0.32	0.26	0.27	0.38	0.44	0.08	0.4	0.39	0.49	1
CLUSTER-12666.9481	0.63	0.62	0.27	0.2	0.22	0.63	0.58	0.38	0.44	0.21	0.57	4
CLUSTER-12666.12146	0.64	0.62	0.3	0.34	0.11	0.49	0.41	0.2	0.45	0.41	0.53	2
CLUSTER-12666.8088	0.66	0.62	0.38	0.3	0.09	0.51	0.38	0.18	0.43	0.43	0.51	3
CLUSTER-7157.0	0.66	0.62	0.44	0.22	0.07	0.39	0.18	0.07	0.32	0.44	0.48	1
CLUSTER-12666.34575	0.68	0.62	0.28	0.45	0.51	0.39	0.41	0.06	0.42	0.53	0.55	4
CLUSTER-12666.29291	0.72	0.62	0.46	0.19	0.04	0.43	0.11	0.07	0.33	0.43	0.48	1
CLUSTER-12666.24108	0.73	0.62	0.38	0.23	0.06	0.78	0.42	0.17	0.49	0.36	0.62	3
CLUSTER-12666.26612	0.75	0.62	0.45	0.24	0.1	0.43	0.08	0.06	0.35	0.44	0.5	1
CLUSTER-12666.4080	0.78	0.62	0.37	0.27	0.47	0.33	0.42	0.03	0.45	0.64	0.62	3
CLUSTER-12666.28894	0.8	0.62	0.1	0.13	0.15	0.71	0.59	0.01	0.51	0.35	0.69	5
CLUSTER-12666.2828	0.81	0.62	0.4	0.29	0.38	0.36	0.34	0.04	0.42	0.54	0.52	3
CLUSTER-12666.34935	0.82	0.62	0.22	0.56	0.78	0.51	0.49	0.02	0.41	0.53	0.72	6
CLUSTER-12666.9763	0.83	0.62	0.35	0.3	0.59	0.33	0.2	0.25	0.38	0.33	0.5	2
CLUSTER-12666.28211	0.88	0.62	0.42	0.3	0.61	0.36	0.35	0.02	0.45	0.67	0.68	4
CLUSTER-12666.32908	0.52	0.63	0.09	0.08	0.81	0.72	0.69	0.51	0.62	0.76	0.59	8
CLUSTER-12666.21509	0.54	0.63	0.34	0.21	0.11	0.57	0.36	0.15	0.44	0.39	0.47	2
CLUSTER-12666.32112	0.54	0.63	0.02	0.01	0.08	0.44	0.83	0.05	0.59	0	0.74	4
CLUSTER-12666.28827	0.54	0.63	0.13	0.9	0.23	0.65	0.71	0.84	0.58	0.03	0.66	7
CLUSTER-12666.17188	0.55	0.63	0.16	0.01	0.77	0.81	0.67	0.98	0.77	0.02	0.6	7
CLUSTER-12666.21875	0.55	0.63	0.42	0.27	0.08	0.47	0.23	0.12	0.46	0.41	0.48	1
CLUSTER-12666.10724	0.6	0.63	0.25	0.26	0.38	0.47	0.49	0.07	0.44	0.34	0.51	2
CLUSTER-12666.23157	0.61	0.63	0.42	0.62	0.14	0.53	0.2	0.15	0.45	0.38	0.5	3
CLUSTER-12666.18357	0.61	0.63	0.45	0.27	0.15	0.69	0.37	0.12	0.45	0.34	0.49	2
CLUSTER-12666.12030	0.61	0.63	0.26	0.29	0.27	0.61	0.45	0.06	0.47	0.36	0.52	3
CLUSTER-12666.22362	0.64	0.63	0.46	0.2	0.29	0.75	0.51	0.03	0.4	0.35	0.55	4
CLUSTER-12666.19292	0.64	0.63	0.33	0.33	0.62	0.41	0.34	0.39	0.39	0.34	0.5	2
CLUSTER-12666.19292	0.64	0.63	0.33	0.33	0.62	0.41	0.34	0.39	0.39	0.34	0.5	2
CLUSTER-12666.23836	0.64	0.63	0.14	0.35	0.47	0.93	0.48	0.16	0.49	0.43	0.6	3
CLUSTER-12666.7855	0.64	0.63	0.21	0.1	0.2	0.54	0.57	0.55	0.43	0.17	0.53	5
CLUSTER-12666.35731	0.66	0.63	0.39	0.09	0.02	0.69	0.26	0.39	0.46	0.27	0.49	2
CLUSTER-12666.21676	0.66	0.63	0.39	0.31	0.11	0.52	0.33	0.48	0.47	0.32	0.51	3
CLUSTER-12666.19364	0.67	0.63	0.21	0.43	0.45	0.65	0.56	0.07	0.46	0.43	0.61	4
CLUSTER-12666.698	0.69	0.63	0.23	0.25	0.45	0.44	0.45	0.03	0.45	0.53	0.57	3
CLUSTER-12666.22733	0.71	0.63	0.48	0.31	0.03	0.52	0.08	0.03	0.46	0.43	0.52	3
CLUSTER-12666.30776	0.94	0.63	0.29	0.26	0.19	0.41	0.12	0.02	0.47	0.4	0.64	2
CLUSTER-12666.2081	0.95	0.63	0.34	0.03	0.56	0.37	0.21	0.99	0.49	0	0.66	4
CLUSTER-12666.18234	0.97	0.63	0.09	0.07	0.05	0.48	0.24	0	0.49	0.17	0.94	2
CLUSTER-12666.12111	0.52	0.64	0.29	0.42	0.53	0.52	0.46	0.57	0.45	0.26	0.49	4
CLUSTER-12666.21941	0.52	0.64	0.26	0.27	0.27	0.71	0.39	0.26	0.51	0.38	0.49	3
CLUSTER-12666.9098	0.52	0.64	0.48	0.41	0.57	0.79	0.52	0.41	0.49	0.45	0.52	5
CLUSTER-12666.21490	0.53	0.64	0.33	0.23	0.45	0.51	0.4	0.18	0.39	0.33	0.47	2
CLUSTER-12666.24917	0.54	0.64	0.38	0.29	0.39	0.53	0.48	0.38	0.42	0.34	0.5	2
CLUSTER-12666.22087	0.55	0.64	0.46	0.22	0.07	0.39	0.09	0.18	0.39	0.34	0.46	1
CLUSTER-12666.25302	0.55	0.64	0.25	0.24	0.36	0.49	0.52	0.34	0.43	0.26	0.5	2
CLUSTER-12666.22307	0.55	0.64	0.22	0.13	0.14	0.44	0.58	0.23	0.43	0.14	0.54	3
CLUSTER-12666.33013	0.55	0.64	0.36	0.28	0.52	0.49	0.15	0.49	0.42	0.17	0.47	2
CLUSTER-12666.17591	0.56	0.64	0.07	0.02	0.22	0.87	0.78	0.5	0.73	0.3	0.69	5
CLUSTER-12666.5769	0.59	0.64	0.39	0.23	0.43	0.4	0.29	0.17	0.38	0.34	0.47	1
CLUSTER-12666.5328	0.59	0.64	0.33	0.33	0.35	0.47	0.36	0.35	0.44	0.32	0.48	1
CLUSTER-12666.26429	0.6	0.64	0.21	0.24	0.31	0.84	0.4	0.18	0.51	0.3	0.54	4
CLUSTER-12666.18462	0.66	0.64	0.24	0.36	0.58	0.54	0.37	0.09	0.5	0.37	0.56	4
CLUSTER-12666.19602	0.68	0.64	0.34	0.21	0.15	0.43	0.42	0.28	0.41	0.4	0.5	1
CLUSTER-12666.13068	0.7	0.64	0.23	0.13	0.3	0.54	0.53	0.13	0.38	0.33	0.55	4
CLUSTER-12666.13068	0.7	0.64	0.23	0.13	0.3	0.54	0.53	0.13	0.38	0.33	0.55	4
CLUSTER-12666.18018	0.7	0.64	0.23	0.15	0.01	0.84	0.36	0.12	0.52	0.22	0.57	4
CLUSTER-12666.25689	0.71	0.64	0.43	0.27	0.1	0.6	0.33	0.38	0.47	0.34	0.54	3
CLUSTER-12666.33324	0.72	0.64	0.31	0.18	0.05	0.78	0.4	0.19	0.47	0.28	0.52	3
CLUSTER-12666.18003	0.84	0.64	0.18	0.25	0.75	0.36	0.47	0.03	0.41	0.45	0.64	3
CLUSTER-12666.9350	0.86	0.64	0.33	0.25	0.15	0.34	0.29	0.02	0.47	0.41	0.6	2
CLUSTER-12666.29552	0.92	0.64	0.92	0.27	0.25	0.48	0.08	0.01	0.46	0.21	0.63	3
CLUSTER-12666.24339	0.51	0.65	0.27	0.24	0.29	0.62	0.44	0.14	0.46	0.34	0.48	2
CLUSTER-12666.23775	0.52	0.65	0.31	0.36	0.47	0.55	0.43	0.37	0.48	0.3	0.5	2
CLUSTER-12666.12332	0.52	0.65	0.34	0.3	0.04	0.43	0.33	0.14	0.46	0.37	0.48	1
CLUSTER-12666.23474	0.53	0.65	0.37	0.24	0.16	0.4	0.28	0.13	0.44	0.35	0.47	1
CLUSTER-12666.42080	0.53	0.65	0.52	0.48	0.48	0.64	0.3	0.22	0.45	0.38	0.47	3
CLUSTER-12666.21927	0.6	0.65	0.75	0.36	0.04	0.47	0.11	0.14	0.45	0.34	0.46	2
CLUSTER-12666.20423	0.61	0.65	0.43	0.27	0.45	0.44	0.24	0.15	0.41	0.38	0.48	1
CLUSTER-12666.22279	0.63	0.65	0.27	0.33	0.29	0.47	0.42	0.07	0.46	0.4	0.53	2
CLUSTER-12666.24689	0.63	0.65	0.39	0.18	0.24	0.62	0.32	0.13	0.44	0.38	0.49	2
CLUSTER-12666.24376	0.67	0.65	0.4	0.28	0.06	0.76	0.36	0.05	0.49	0.39	0.58	3
CLUSTER-12666.23786	0.67	0.65	0.24	0.21	0.47	0.78	0.43	0.27	0.52	0.2	0.61	4
CLUSTER-12666.28934	0.79	0.65	0.36	0.19	0.14	0.51	0.45	0.01	0.45	0.46	0.61	3
CLUSTER-12666.8582	0.8	0.65	0.42	0.3	0.33	0.36	0.36	0.06	0.44	0.5	0.54	2
CLUSTER-12666.25266	0.82	0.65	0.42	0.27	0.29	0.44	0.35	0.03	0.47	0.48	0.61	2
CLUSTER-12666.31551	0.84	0.65	0.43	0.21	0.12	0.36	0.06	0.06	0.29	0.45	0.49	1
CLUSTER-12666.17672	0.86	0.65	0.36	0.31	0.08	0.39	0.12	0.04	0.47	0.42	0.55	2
CLUSTER-12666.28181	0.86	0.65	0.35	0.31	0.08	0.39	0.12	0.04	0.47	0.42	0.55	2
CLUSTER-12666.21247	0.51	0.66	0.33	0.32	0.24	0.65	0.47	0.41	0.54	0.3	0.51	4
CLUSTER-12666.24873	0.52	0.66	0.29	0.18	0.13	0.72	0.38	0.31	0.48	0.4	0.48	2
CLUSTER-12666.533	0.52	0.66	0.41	0.35	0.15	0.46	0.26	0.29	0.44	0.29	0.48	1
CLUSTER-12666.24890	0.55	0.66	0.19	0.16	0.11	0.67	0.55	0.1	0.45	0.28	0.53	4
CLUSTER-771.0	0.57	0.66	0.48	0.22	0.06	0.39	0.15	0.15	0.36	0.37	0.47	1
CLUSTER-12666.24872	0.58	0.66	0.37	0.21	0.17	0.42	0.39	0.17	0.4	0.36	0.48	1
CLUSTER-12666.19917	0.65	0.66	0.32	0.26	0.38	0.56	0.39	0.17	0.44	0.37	0.51	3
CLUSTER-12666.2679	0.66	0.66	0.26	0.28	0.49	0.57	0.43	0.12	0.45	0.36	0.53	3
CLUSTER-12666.26174	0.82	0.66	0.37	0.4	0.39	0.55	0.34	0.04	0.53	0.57	0.72	5
CLUSTER-12666.23305	0.82	0.66	0.22	0.14	0.27	0.35	0.57	0	0.42	0.62	0.73	4
CLUSTER-12666.26156	0.84	0.66	0.43	0.21	0.12	0.37	0.06	0.06	0.3	0.45	0.49	1
CLUSTER-12666.26196	0.52	0.67	0.19	0.39	0.36	0.57	0.55	0.36	0.54	0.3	0.55	5
CLUSTER-12666.28564	0.55	0.67	0.37	0.24	0.24	0.57	0.3	0.22	0.46	0.34	0.49	2
CLUSTER-12666.21836	0.55	0.67	0.27	0.01	0.3	0.47	0.52	0.86	0.51	0	0.5	4
CLUSTER-12666.30783	0.57	0.67	0.28	0.3	0.39	0.61	0.42	0.26	0.47	0.29	0.51	3
CLUSTER-12666.16506	0.57	0.67	0.39	0.22	0.09	0.44	0.32	0.31	0.43	0.3	0.48	1
CLUSTER-12666.37463	0.58	0.67	0.39	0.07	0	0.8	0.45	0.49	0.47	0.21	0.51	3
CLUSTER-12666.14745	0.6	0.67	0.21	0.2	0.15	0.62	0.5	0.48	0.52	0.21	0.55	4
CLUSTER-12666.15742	0.62	0.67	0.41	0.25	0.46	0.46	0.21	0.36	0.43	0.28	0.49	1
CLUSTER-12666.9439	0.71	0.67	0.35	0.23	0.09	0.56	0.47	0.06	0.44	0.41	0.59	3
CLUSTER-12666.20657	0.72	0.67	0.4	0.57	0.24	0.62	0.37	0.07	0.47	0.58	0.62	5
CLUSTER-12666.15762	0.77	0.67	0.28	0.2	0.51	0.43	0.49	0.02	0.42	0.57	0.63	4
CLUSTER-12666.29407	0.79	0.67	0.4	0.21	0.15	0.54	0.43	0.02	0.45	0.48	0.6	3
CLUSTER-12666.24047	0.9	0.67	0.09	0.02	0.56	0.8	0.79	1	0.82	0.02	0.82	7
CLUSTER-12666.22287	0.92	0.67	0.39	0.32	0.64	0.28	0.32	0.04	0.42	0.65	0.64	4
CLUSTER-12666.24729	0.51	0.68	0.29	0.3	0.37	0.62	0.45	0.34	0.48	0.26	0.5	2
CLUSTER-12666.23413	0.52	0.68	0.08	0	0.27	0.84	0.81	0.06	0.82	0.37	0.7	5
CLUSTER-12666.18626	0.54	0.68	0.38	0.53	0.48	0.54	0.31	0.43	0.44	0.22	0.5	3
CLUSTER-12666.14826	0.56	0.68	0.24	0.25	0.08	0.59	0.44	0.36	0.51	0.28	0.53	4
CLUSTER-12666.31963	0.56	0.68	0.3	0.34	0.37	0.6	0.41	0.16	0.43	0.3	0.5	2
CLUSTER-12666.7696	0.57	0.68	0.47	0.34	0.09	0.45	0.2	0.21	0.44	0.31	0.49	1
CLUSTER-12666.27787	0.57	0.68	0.14	0.68	0.11	0.55	0.57	0.75	0.64	0.29	0.62	7
CLUSTER-12666.18198	0.57	0.68	0.34	0.28	0.15	0.5	0.43	0.23	0.44	0.33	0.5	1
CLUSTER-7594.0	0.64	0.68	0.33	0.21	0.12	0.54	0.4	0.36	0.44	0.29	0.51	3
CLUSTER-12666.15098	0.72	0.68	0.28	0.29	0.84	0.38	0.44	0.17	0.4	0.48	0.63	3
CLUSTER-12666.24625	0.73	0.68	0.3	0.24	0.05	0.62	0.45	0.19	0.47	0.36	0.59	3
CLUSTER-12666.699	0.75	0.68	0.46	0.3	0.29	0.46	0.35	0.03	0.46	0.55	0.57	3
CLUSTER-12666.4740	0.75	0.68	0.47	0.27	0.16	0.45	0.11	0.07	0.45	0.48	0.51	2
CLUSTER-12666.25660	0.81	0.68	0.37	0.25	0.12	0.39	0.39	0.02	0.47	0.42	0.62	2
CLUSTER-12666.37235	0.81	0.68	0.41	0.24	0.32	0.37	0.41	0.04	0.45	0.55	0.63	3
CLUSTER-12666.17304	0.91	0.68	0.44	0.24	0.33	0.52	0.16	0.02	0.47	0.5	0.63	3
CLUSTER-12666.14692	0.96	0.68	0.35	0.28	0.07	0.35	0.05	0.03	0.45	0.43	0.56	2
CLUSTER-12666.11714	0.51	0.69	0.25	0.21	0.15	0.63	0.53	0.48	0.45	0.19	0.5	3
CLUSTER-12666.22599	0.52	0.69	0.16	0.1	0.04	0.63	0.56	0.17	0.44	0.1	0.52	4
CLUSTER-12666.10766	0.55	0.69	0.49	0.3	0.02	0.74	0.37	0.14	0.47	0.34	0.51	3
CLUSTER-12666.34231	0.59	0.69	0.31	0.53	0.14	0.58	0.46	0.44	0.43	0.24	0.51	4
CLUSTER-12666.18651	0.67	0.69	0.25	0.38	0.58	0.49	0.46	0.07	0.43	0.4	0.57	3
CLUSTER-12666.13307	0.67	0.69	0.42	0.3	0.47	0.46	0.25	0.16	0.44	0.37	0.51	2
CLUSTER-12666.24786	0.71	0.69	0.26	0.18	0.12	0.66	0.49	0.08	0.44	0.42	0.58	3
CLUSTER-12666.4379	0.73	0.69	0.27	0.03	0.77	0.73	0.66	0.97	0.55	0	0.63	7
CLUSTER-12666.31243	0.76	0.69	0.14	0.16	0.16	0.66	0.52	0.09	0.58	0.19	0.69	5
CLUSTER-12666.21452	0.81	0.69	0.42	0.48	0.11	0.77	0.39	0	0.52	0.63	0.72	5
CLUSTER-12666.2786	0.84	0.69	0.43	0.22	0.23	0.52	0.3	0.31	0.43	0.32	0.63	3
CLUSTER-12666.4908	0.85	0.69	0.42	0.32	0.51	0.4	0.19	0.09	0.44	0.52	0.55	4
CLUSTER-8249.0	0.52	0.7	0.43	0.33	0.22	0.39	0.25	0.2	0.44	0.27	0.49	1
CLUSTER-12666.24580	0.52	0.7	0.34	0.3	0.46	0.74	0.46	0.24	0.47	0.25	0.52	3
CLUSTER-12666.21508	0.57	0.7	0.46	0.27	0.24	0.43	0.24	0.18	0.44	0.29	0.49	1
CLUSTER-12666.13298	0.65	0.7	0.45	0.29	0.09	0.47	0.22	0.12	0.45	0.42	0.52	2
CLUSTER-12666.30077	0.67	0.7	0.32	0.27	0.45	0.65	0.37	0.09	0.46	0.32	0.54	3
CLUSTER-12666.26099	0.76	0.7	0.48	0.26	0.1	0.47	0.21	0.06	0.43	0.45	0.53	2
CLUSTER-12666.30552	0.91	0.7	0.38	0.27	0.07	0.35	0.17	0.02	0.46	0.43	0.56	2
CLUSTER-12666.26914	0.92	0.7	0.37	0.27	0.07	0.35	0.17	0.02	0.46	0.43	0.56	2
CLUSTER-12666.36372	0.95	0.7	0.01	0.02	0.39	0.75	0.72	0	0.56	0.31	0.86	5
CLUSTER-12666.39091	0.53	0.71	0.43	0.31	0.51	0.36	0.2	0.2	0.41	0.27	0.46	2
CLUSTER-12666.30768	0.6	0.71	0.39	0.29	0.18	0.44	0.29	0.16	0.45	0.28	0.51	2
CLUSTER-12666.30687	0.63	0.71	0.25	0.19	0.17	0.75	0.49	0.56	0.5	0.04	0.58	4
CLUSTER-12666.16962	0.7	0.71	0.23	0.16	0.05	0.73	0.49	0.03	0.52	0.37	0.64	4
CLUSTER-12666.13892	0.77	0.71	0.47	0.42	0.44	0.45	0.13	0.1	0.42	0.46	0.54	2
CLUSTER-12666.42111	0.79	0.71	0.49	0.21	0.07	0.42	0.16	0.07	0.41	0.46	0.51	2
CLUSTER-12666.9346	0.98	0.71	0.18	0.18	0.07	0.5	0.11	0	0.51	0.35	0.83	3
CLUSTER-12666.31740	0.51	0.72	0.41	0.28	0.01	0.3	0.13	0.11	0.44	0.27	0.44	1
CLUSTER-12666.26453	0.53	0.72	0.28	0.29	0.32	0.65	0.44	0.34	0.46	0.14	0.54	3
CLUSTER-12666.9256	0.53	0.72	0.29	0.25	0.08	0.56	0.49	0.27	0.43	0.12	0.53	3
CLUSTER-12666.14272	0.57	0.72	0.2	0.37	0.24	0.71	0.56	0.37	0.52	0.21	0.59	5
CLUSTER-12666.12129	0.6	0.72	0.47	0.3	0.04	0.37	0.13	0.13	0.44	0.31	0.5	1
CLUSTER-12666.21194	0.61	0.72	0.41	0.28	0.11	0.56	0.32	0.21	0.46	0.32	0.54	3
CLUSTER-12666.19697	0.62	0.72	0.23	0.26	0.29	0.57	0.45	0.12	0.48	0.3	0.56	3
CLUSTER-12666.16024	0.73	0.72	0.4	0.29	0.38	0.48	0.37	0.09	0.45	0.53	0.58	3
CLUSTER-12666.23801	0.88	0.72	0.13	0.09	0.3	0.66	0.57	0.01	0.58	0.47	0.78	5
CLUSTER-12666.1946	0.92	0.72	0.18	0.1	0.14	0.67	0.57	0.01	0.42	0.57	0.78	5
CLUSTER-12666.23724	0.96	0.72	0.41	0.15	0.39	0.37	0.31	0.01	0.46	0.64	0.84	3
CLUSTER-12666.20551	0.51	0.73	0.26	0.34	0.45	0.71	0.43	0.28	0.49	0.17	0.56	3
CLUSTER-12666.12124	0.53	0.73	0.41	0.32	0.09	0.39	0.34	0.2	0.44	0.22	0.52	2
CLUSTER-12666.4025	0.96	0.73	0.29	0.2	0.11	0.45	0.19	0.01	0.47	0.39	0.71	2
CLUSTER-12666.23990	0.53	0.74	0.42	0.35	0.48	0.39	0.32	0.16	0.43	0.16	0.53	2
CLUSTER-12666.31099	0.7	0.74	0.49	0.31	0.44	0.51	0.22	0.12	0.45	0.34	0.56	3
CLUSTER-12666.13217	0.76	0.74	0.44	0.31	0.27	0.55	0.24	0.07	0.47	0.45	0.57	3
CLUSTER-12666.28234	0.77	0.74	0.21	0.21	0.11	0.8	0.47	0.28	0.55	0.14	0.72	4
CLUSTER-12666.2787	0.8	0.74	0.47	0.27	0.16	0.42	0.23	0.03	0.44	0.44	0.59	2
CLUSTER-12666.14568	0.58	0.75	0.45	0.31	0.05	0.47	0.25	0.12	0.46	0.27	0.55	2
CLUSTER-12666.20150	0.74	0.75	0.49	0.27	0.34	0.48	0.24	0.09	0.45	0.46	0.57	2
CLUSTER-12666.24870	0.53	0.76	0.04	0.01	0.07	0.93	0.68	0.38	0.4	0	0.63	4
CLUSTER-12666.20550	0.57	0.76	0.4	0.28	0.25	0.6	0.37	0.18	0.46	0.15	0.6	3
CLUSTER-12666.29295	0.57	0.76	0.03	0	0.14	0.85	0.87	0.05	0.87	0	0.79	5
CLUSTER-12666.16111	0.61	0.76	0.36	0.28	0.36	0.52	0.42	0.16	0.44	0.18	0.59	3
CLUSTER-12666.24425	0.87	0.76	0.42	0.21	0.07	0.59	0.4	0.02	0.45	0.51	0.66	4
CLUSTER-12666.23455	0.6	0.77	0.22	0.35	0.04	0.62	0.4	0.15	0.51	0.23	0.62	4
CLUSTER-12666.21883	0.63	0.77	0.26	0.56	0.15	0.53	0.31	0.03	0.56	0.34	0.65	5
CLUSTER-12666.36000	0.8	0.77	0.58	0.23	0.15	0.45	0.17	0.13	0.44	0.31	0.55	3
CLUSTER-12666.22838	0.6	0.78	0.1	0.85	0.86	0.97	0.62	0.38	0.48	0.06	0.73	6
CLUSTER-12666.26459	0.75	0.78	0.33	0.17	0.09	0.76	0.46	0.14	0.46	0.32	0.71	3
CLUSTER-12666.22333	0.8	0.78	0.2	0.02	0.21	0.78	0.49	0.04	0.55	0.28	0.75	4
CLUSTER-12666.31380	0.85	0.78	0.44	0.23	0.1	0.54	0.34	0.07	0.45	0.48	0.62	3
CLUSTER-12666.9892	0.65	0.79	0.35	0.22	0.2	0.62	0.47	0.12	0.44	0.14	0.66	3
CLUSTER-12666.9893	0.65	0.79	0.35	0.22	0.2	0.62	0.47	0.12	0.44	0.14	0.66	3
CLUSTER-12666.15235	0.89	0.79	0.38	0.21	0.27	0.61	0.47	0	0.46	0.76	0.79	4
CLUSTER-12666.21949	0.52	0.8	0.22	0	0.01	0.01	0.16	0.93	0.3	0	0.4	2
CLUSTER-12666.21339	0.98	0.8	0	0	0	0.99	0.85	0	0.88	0.13	0.92	5
CLUSTER-12666.25012	0.53	0.82	0.34	0.42	0.27	0.49	0.52	0.4	0.34	0	0.75	3
CLUSTER-12666.17317	0.87	0.82	0.26	0.21	0.37	0.8	0.46	0.01	0.48	0.55	0.8	4
CLUSTER-12666.13686	0.53	0.83	0.34	0.63	0.3	0.27	0.46	0.14	0.41	0.01	0.76	3
CLUSTER-12666.22271	0.72	0.83	0.35	0.31	0.63	0.64	0.41	0.78	0.39	0.01	0.76	5
CLUSTER-12666.6723	0.52	0.84	0.24	0.5	0.06	0.45	0.54	0.35	0.4	0	0.84	3
CLUSTER-12666.27239	0.53	0.85	0.34	0.86	0.3	0.23	0.43	0.05	0.41	0.01	0.8	3
CLUSTER-12666.23642	0.67	0.85	0.34	0.47	0.29	0.27	0.45	0.32	0.37	0	0.78	2
CLUSTER-12666.2082	1	0.85	0.56	0.16	0.56	0.54	0.17	0.03	0.42	0.81	0.81	6
CLUSTER-918.0	0.98	0.86	0.59	0.23	0.33	0.56	0.19	0.01	0.46	0.71	0.78	5
CLUSTER-12666.36196	0.78	0.87	0.44	0.59	0.05	0.2	0.3	0.05	0.45	0.02	0.8	3
CLUSTER-12666.17986	0.83	0.89	0.11	0.26	0.07	0.92	0.55	0.02	0.57	0.03	0.92	5
CLUSTER-12666.27275	0.99	0.89	0.16	0.08	0.75	0.99	0.51	0	0.68	0.48	0.98	6
CLUSTER-12666.9506	1	0.89	0.09	0.01	0.06	0.77	0.07	0	0.57	0.08	1	4
CLUSTER-12666.21471	1	0.93	0.13	0.03	0.01	0.35	0.41	0	0.54	0.42	0.97	3
CLUSTER-12666.24678	0.84	0.94	0.38	0.87	0.06	0.09	0.35	0	0.41	0	0.96	3
CLUSTER-12666.25533	0.96	0.96	0.57	0.69	0.42	0.51	0.34	0	0.44	0	0.97	5
no. binding proteins predicted	1955	449	49	98	266	389	289	157	169	223	1052

## Sheet: 2b_MBP P. laevis
	Metal Binding	Ca	Co	Cu	Fe	K	Mg	Mn	Na	Ni	Zn	no. ions binding predicted
KAI0977655.1	0.74	0.45	0.13	0.13	0.6	0.2	0.59	0.27	0.38	0.43	0.61	3
KAI0977656.1	0.64	0.22	0.24	0.25	0.6	0.36	0.49	0.45	0.37	0.48	0.5	1
KAI0977657.1	0.85	0.55	0.35	0.27	0.36	0.42	0.4	0.03	0.49	0.5	0.69	2
KAI0977666.1	0.72	0.57	0.41	0.29	0.29	0.37	0.36	0.04	0.47	0.46	0.56	2
KAI0977668.1	0.58	0.32	0.17	0.27	0.13	0.26	0.45	0.03	0.48	0.44	0.52	1
KAI0977675.1	0.58	0.32	0.36	0.23	0.06	0.3	0.27	0.06	0.18	0.44	0.47	0
KAI0977679.1	0.58	0.32	0.36	0.23	0.06	0.3	0.27	0.06	0.18	0.44	0.47	0
KAI0977681.1	0.76	0.02	0.27	0.33	0.01	0.35	0.02	0.08	0.47	0.36	0.57	1
KAI0977685.1	0.62	0.52	0.21	0.26	0.47	0.39	0.44	0.11	0.54	0.49	0.55	3
KAI0977686.1	0.62	0.04	0.21	0.07	0.15	0.27	0.01	0.04	0.05	0.35	0.45	0
KAI0977690.1	0.71	0.27	0.27	0.29	0.04	0.29	0.45	0.07	0.34	0.42	0.49	0
KAI0977695.1	0.76	0.25	0.26	0.42	0.27	0.36	0.18	0.05	0.46	0.4	0.57	1
KAI0977698.1	0.56	0.21	0.31	0.3	0.02	0.27	0.23	0.09	0.19	0.4	0.46	0
KAI0977710.1	0.76	0.14	0.26	0.35	0.01	0.33	0.2	0.11	0.46	0.35	0.58	1
KAI0977711.1	0.72	0.28	0.29	0.61	0.38	0.39	0.12	0.09	0.45	0.42	0.53	2
KAI0977712.1	0.67	0.4	0.38	0.41	0.44	0.6	0.23	0.16	0.44	0.41	0.5	1
KAI0977722.1	0.63	0.16	0.31	0.25	0.27	0.35	0.13	0.12	0.31	0.41	0.47	0
KAI0977723.1	0.7	0.18	0.37	0.22	0.56	0.33	0.13	0.28	0.31	0.45	0.46	1
KAI0977726.1	0.74	0.5	0.18	0.66	0.55	0.26	0.5	0.02	0.49	0.69	0.64	4
KAI0977728.1	0.61	0.45	0.22	0.03	0.17	0.31	0.66	0.18	0.42	0.72	0.57	3
KAI0977733.1	0.94	0.03	0.26	0.29	0	0.32	0.01	0.09	0.41	0.33	0.64	1
KAI0977737.1	0.58	0.55	0.33	0.22	0.28	0.41	0.45	0.14	0.3	0.37	0.47	1
KAI0977741.1	0.56	0.63	0.12	0.11	0.02	0.66	0.62	0.06	0.54	0.16	0.58	5
KAI0977747.1	0.58	0.3	0.24	0.27	0.33	0.33	0.42	0.12	0.47	0.45	0.5	0
KAI0977748.1	0.51	0.28	0.29	0.16	0.4	0.3	0.12	0.07	0.1	0.44	0.43	0
KAI0977753.1	0.6	0.57	0.3	0.24	0.02	0.53	0.14	0.14	0.55	0.29	0.55	4
KAI0977754.1	0.52	0.55	0.89	0.29	0.29	0.74	0.46	0.23	0.38	0.67	0.45	4
KAI0977755.1	0.67	0.44	0.28	0.36	0.66	0.44	0.26	0.14	0.51	0.42	0.55	3
KAI0977757.1	0.54	0.67	0.36	0.21	0.33	0.79	0.5	0.23	0.43	0.36	0.51	3
KAI0977768.1	0.58	0.47	0.44	0.4	0.07	0.52	0.24	0.16	0.45	0.46	0.49	1
KAI0977769.1	0.64	0.49	0.43	0.39	0.09	0.49	0.25	0.14	0.45	0.46	0.51	1
KAI0977773.1	0.83	0.24	0.35	0.32	0.1	0.34	0.31	0.29	0.44	0.34	0.51	1
KAI0977781.1	0.87	0.03	0.28	0.27	0	0.28	0.02	0.11	0.34	0.32	0.58	1
KAI0977787.1	0.82	0.11	0.27	0.35	0.42	0.25	0.31	0.11	0.46	0.41	0.59	1
KAI0977796.1	0.77	0.41	0.27	0.23	0.06	0.26	0.47	0.03	0.37	0.4	0.53	1
KAI0977797.1	0.52	0	0.27	0	0	0.04	0.01	0.73	0.27	0.08	0.44	1
KAI0977809.1	0.73	0.46	0.38	0.27	0.04	0.36	0.2	0.05	0.4	0.44	0.49	0
KAI0977810.1	0.59	0.47	0.24	0.33	0.34	0.39	0.53	0.32	0.41	0.4	0.5	1
KAI0977814.1	0.66	0.33	0.36	0.34	0.46	0.32	0.39	0.24	0.39	0.49	0.49	0
KAI0977815.1	0.68	0.24	0.38	0.39	0.54	0.29	0.29	0.16	0.46	0.52	0.5	2
KAI0977816.1	0.68	0.24	0.38	0.39	0.54	0.29	0.29	0.16	0.46	0.52	0.5	2
KAI0977826.1	0.54	0.17	0.26	0.4	0.72	0.44	0.33	0.5	0.44	0.72	0.46	2
KAI0977837.1	0.63	0.21	0.35	0.69	0.49	0.59	0.23	0.41	0.45	0.48	0.48	2
KAI0977850.1	0.62	0.53	0.36	0.2	0.35	0.68	0.37	0.51	0.45	0.32	0.48	3
KAI0977860.1	0.8	0.24	0.26	0.28	0.06	0.26	0.47	0.04	0.43	0.38	0.54	1
KAI0977862.1	0.82	0.59	0.35	0.28	0.23	0.35	0.36	0.05	0.46	0.46	0.58	2
KAI0977864.1	0.52	0.19	0.25	0.18	0.17	0.24	0.55	0.22	0.39	0.41	0.49	1
KAI0977865.1	0.6	0.62	0.32	0.26	0.44	0.41	0.39	0.1	0.41	0.39	0.48	1
KAI0977868.1	0.58	0.6	0.43	0.21	0.24	0.42	0.24	0.12	0.34	0.42	0.47	1
KAI0977880.1	0.81	0.08	0.12	0.53	0.16	0.25	0.34	0.02	0.47	0.31	0.78	2
KAI0977884.1	0.7	0.47	0.43	0.32	0.36	0.41	0.29	0.06	0.46	0.5	0.53	1
KAI0977886.1	0.58	0.06	0.3	0.16	0.44	0.35	0.09	0.13	0.35	0.39	0.44	0
KAI0977887.1	1	0	0.01	0.04	0	0.2	0.08	0	0.54	0.03	1	2
KAI0977892.1	0.97	0.13	0.07	0.15	0.01	0.32	0.22	0	0.48	0.09	0.98	1
KAI0977897.1	0.53	0.28	0.36	0.52	0.22	0.37	0.24	0.19	0.46	0.49	0.48	1
KAI0977898.1	0.67	0.42	0.16	0.19	0.27	0.24	0.49	0.09	0.48	0.44	0.54	1
KAI0977900.1	0.6	0.52	0.39	0.11	0.01	0.43	0.09	0.05	0.17	0.37	0.44	1
KAI0977901.1	0.53	0.2	0.36	0.3	0.33	0.29	0.16	0.14	0.36	0.42	0.47	0
KAI0977906.1	0.67	0.03	0.25	0.19	0	0.24	0.12	0.08	0.09	0.35	0.5	0
KAI0977911.1	0.71	0.48	0.18	0.16	0.14	0.23	0.51	0.01	0.45	0.45	0.54	2
KAI0977917.1	0.61	0.31	0.28	0.19	0.45	0.49	0.52	0.16	0.32	0.5	0.5	1
KAI0977918.1	0.59	0.61	0.31	0.01	0.06	0.31	0.44	0.86	0.52	0	0.47	3
KAI0977919.1	0.58	0.61	0.31	0.01	0.06	0.31	0.45	0.87	0.52	0	0.47	3
KAI0977930.1	0.82	0.22	0.38	0.32	0.67	0.23	0.33	0.23	0.37	0.51	0.51	3
KAI0977932.1	0.8	0.09	0.29	0.3	0	0.37	0.1	0.09	0.42	0.37	0.53	1
KAI0977933.1	0.81	0.06	0.29	0.3	0	0.36	0.11	0.11	0.4	0.35	0.54	1
AI0977937.1	0.86	0.18	0.28	0.34	0.13	0.35	0.2	0.11	0.44	0.36	0.61	1
KAI0977938.1	0.55	0.3	0.42	0.26	0.45	0.35	0.43	0.53	0.23	0.37	0.45	1
KAI0977947.1	0.71	0.11	0.38	0.27	0.04	0.42	0.3	0.22	0.35	0.38	0.49	0
KAI0977952.1	0.67	0.18	0.29	0.22	0.01	0.34	0.06	0.04	0.39	0.43	0.46	0
KAI0977957.1	0.51	0.52	0.12	0.01	0	0.94	0.66	0.13	0.43	0.23	0.59	4
KAI0977958.1	0.51	0.52	0.12	0.01	0	0.94	0.66	0.12	0.43	0.23	0.6	4
KAI0977960.1	0.69	0.17	0.45	0.3	0.18	0.38	0.27	0.62	0.37	0.29	0.47	1
KAI0977961.1	0.55	0.17	0.34	0.35	0.33	0.41	0.32	0.28	0.46	0.4	0.48	0
KAI0977965.1	0.92	0.49	0.22	0.13	0.21	0.75	0.3	0	0.49	0.2	0.83	2
KAI0977985.1	0.61	0.66	0.2	0.23	0.25	0.62	0.59	0.64	0.4	0.06	0.56	5
KAI0977988.1	0.52	0.32	0.33	0.48	0.05	0.43	0.27	0.06	0.47	0.46	0.49	0
KAI0977991.1	0.57	0.63	0.38	0.03	0.04	0.45	0.26	0.69	0.4	0.04	0.45	2
KAI0978009.1	0.89	0.39	0.29	0.29	0.33	0.33	0.35	0.06	0.45	0.4	0.58	1
KAI0978014.1	0.72	0.38	0.29	0.58	0.27	0.3	0.38	0.07	0.45	0.53	0.54	3
KAI0978024.1	0.77	0.27	0.41	0.16	0.04	0.68	0.39	0.6	0.41	0.28	0.49	2
KAI0978039.1	0.75	0.05	0.29	0.28	0	0.29	0.03	0.14	0.38	0.35	0.53	1
KAI0978040.1	0.68	0.49	0.22	0.44	0.51	0.59	0.58	0.56	0.59	0.47	0.62	6
KAI0978054.1	0.54	0.48	0.37	0.63	0.58	0.38	0.24	0.39	0.36	0.41	0.47	2
KAI0978065.1	0.9	0.03	0.27	0.29	0	0.31	0.17	0.1	0.39	0.29	0.65	1
KAI0978072.1	0.51	0.2	0.59	0.38	0.51	0.4	0.34	0.58	0.37	0.38	0.45	3
KAI0978074.1	0.54	0.24	0.24	0.23	0.39	0.23	0.53	0.08	0.4	0.5	0.5	1
KAI0978082.1	0.9	0.28	0.35	0.33	0.49	0.25	0.43	0.11	0.4	0.5	0.53	1
KAI0978083.1	0.54	0.32	0.33	0.21	0.48	0.31	0.52	0.46	0.22	0.43	0.46	1
KAI0978094.1	0.89	0.1	0.23	0.31	0.38	0.28	0.1	0.06	0.48	0.4	0.63	1
KAI0978100.1	0.63	0.1	0.31	0.4	0	0.36	0.19	0.14	0.46	0.35	0.55	1
KAI0978115.1	0.57	0.69	0.25	0.18	0.14	0.45	0.51	0.18	0.42	0.18	0.49	2
KAI0978122.1	0.69	0.1	0.29	0.35	0.02	0.38	0.24	0.1	0.46	0.38	0.52	1
KAI0978129.1	0.51	0.04	0.36	0.01	0.58	0.31	0.05	0.39	0.09	0.4	0.42	1
KAI0978134.1	0.58	0.08	0.3	0.36	0.3	0.35	0.32	0.19	0.45	0.45	0.48	0
KAI0978139.1	0.74	0.65	0.41	0.37	0.39	0.5	0.22	0.07	0.49	0.5	0.58	2
KAI0978143.1	0.69	0.2	0.37	0.4	0.09	0.42	0.22	0.29	0.42	0.38	0.48	0
KAI0978147.1	0.52	0.19	0.29	0.31	0.08	0.33	0.38	0.18	0.44	0.44	0.47	0
KAI0978156.1	0.79	0.3	0.41	0.36	0.45	0.32	0.23	0.27	0.45	0.47	0.51	1
KAI0978157.1	0.54	0.16	0.38	0.37	0.46	0.41	0.27	0.17	0.47	0.38	0.48	0
KAI0978161.1	0.53	0.33	0.44	0.35	0.04	0.33	0.41	0.67	0.52	0.36	0.53	3
KAI0978166.1	0.65	0.04	0.26	0.19	0	0.25	0.1	0.11	0.2	0.34	0.5	0
KAI0978179.1	0.83	0.06	0.25	0.31	0	0.31	0.32	0.13	0.45	0.33	0.64	1
KAI0978196.1	0.63	0.41	0.18	0.22	0.07	0.3	0.46	0.06	0.49	0.4	0.53	1
KAI0978200.1	0.86	0.58	0.39	0.26	0.27	0.35	0.06	0.05	0.34	0.45	0.49	1
KAI0978206.1	0.77	0.08	0.35	0.09	0.57	0.26	0.05	0.26	0.15	0.44	0.45	1
KAI0978208.1	0.61	0.17	0.33	0.19	0.09	0.35	0.45	0.64	0.27	0.19	0.45	1
KAI0978211.1	0.99	0.05	0.3	0.29	0.28	0.29	0.11	0.04	0.47	0.29	0.77	1
KAI0978213.1	0.74	0.38	0.36	0.25	0.03	0.29	0.24	0.04	0.29	0.42	0.48	0
KAI0978217.1	0.57	0.52	0.06	0.01	0.32	0.15	0.73	0.09	0.54	0.09	0.65	4
KAI0978220.1	0.54	0.14	0.23	0.62	0.53	0.34	0.24	0.28	0.51	0.53	0.48	4
KAI0978222.1	0.71	0.3	0.38	0.36	0.5	0.31	0.21	0.22	0.46	0.49	0.49	0
KAI0978224.1	0.53	0.67	0.45	0.15	0.02	0.33	0.09	0.14	0.29	0.36	0.44	1
KAI0978227.1	0.55	0.34	0.28	0.14	0.03	0.28	0.19	0.04	0.04	0.41	0.44	0
KAI0978228.1	0.55	0.34	0.28	0.14	0.03	0.28	0.19	0.04	0.04	0.41	0.44	0
KAI0978230.1	0.76	0.05	0.35	0.07	0.6	0.28	0.17	0.33	0.25	0.47	0.45	1
KAI0978232.1	0.63	0.35	0.22	0.15	0.66	0.82	0.51	0.18	0.37	0.73	0.5	4
KAI0978234.1	0.63	0.33	0.38	0.31	0.05	0.52	0.32	0.22	0.45	0.4	0.49	1
KAI0978245.1	0.69	0.38	0.34	0.32	0.13	0.32	0.43	0.18	0.46	0.5	0.54	1
KAI0978246.1	0.66	0.18	0.32	0.3	0.02	0.32	0.35	0.12	0.28	0.41	0.48	0
KAI0978247.1	0.85	0.37	0.37	0.34	0.49	0.36	0.33	0.08	0.46	0.46	0.6	1
KAI0978251.1	0.79	0.13	0.27	0.31	0.22	0.66	0.25	0.07	0.46	0.27	0.57	2
KAI0978260.1	0.51	0.53	0.37	0.33	0.03	0.41	0.26	0.22	0.45	0.38	0.46	1
KAI0978262.1	0.76	0.49	0.4	0.3	0.41	0.35	0.28	0.07	0.42	0.51	0.5	1
KAI0978264.1	0.54	0.29	0.37	0.13	0.19	0.55	0.21	0.33	0.38	0.35	0.44	1
KAI0978267.1	0.6	0.31	0.35	0.25	0.36	0.31	0.38	0.1	0.13	0.45	0.46	0
KAI0978276.1	0.77	0.2	0.28	0.3	0.05	0.29	0.41	0.1	0.38	0.41	0.49	0
KAI0978286.1	0.88	0.34	0.15	0.19	0.08	0.57	0.3	0.01	0.48	0.24	0.77	2
KAI0978294.1	0.76	0.57	0.37	0.05	0.37	0.5	0.59	0.9	0.4	0.03	0.57	4
KAI0978297.1	0.56	0.52	0.29	0.34	0.55	0.64	0.32	0.28	0.46	0.5	0.47	3
KAI0978307.1	0.87	0.4	0.23	0.27	0.48	0.26	0.4	0.02	0.47	0.39	0.78	1
KAI0978311.1	0.61	0.49	0.22	0.2	0.48	0.33	0.52	0.29	0.43	0.48	0.5	1
KAI0978314.1	0.55	0.2	0.09	0.02	0.06	0.14	0.64	0.03	0.45	0.02	0.56	2
KAI0978315.1	0.59	0.25	0.29	0.31	0.34	0.3	0.41	0.08	0.43	0.45	0.48	0
KAI0978340.1	0.51	0.34	0.32	0.32	0.22	0.33	0.32	0.08	0.46	0.44	0.48	0
KAI0978349.1	0.67	0.03	0.21	0.03	0	0.17	0.04	0.04	0.02	0.34	0.49	0
KAI0978359.1	0.64	0.64	0.11	0.08	0.05	0.48	0.59	0.17	0.46	0.14	0.57	3
KAI0978365.1	0.79	0.61	0.4	0.1	0.12	0.44	0.14	0.82	0.44	0.03	0.51	3
KAI0978372.1	0.51	0.21	0.38	0.33	0.59	0.38	0.19	0.62	0.45	0.34	0.45	2
KAI0978373.1	0.86	0.2	0.3	0.24	0.27	0.39	0.35	0.01	0.46	0.16	0.87	1
KAI0978375.1	0.73	0.28	0.36	0.35	0.25	0.34	0.32	0.22	0.45	0.41	0.5	0
KAI0978376.1	0.78	0.24	0.45	0.33	0.72	0.13	0.43	0.14	0.43	0.5	0.61	2
KAI0978379.1	0.77	0.7	0.48	0.26	0.23	0.42	0.17	0.08	0.42	0.49	0.52	2
KAI0978392.1	0.83	0.06	0.22	0.25	0.06	0.33	0.49	0.06	0.37	0.44	0.51	1
KAI0978411.1	0.73	0.57	0.17	0.21	0.07	0.51	0.61	0.01	0.3	0.39	0.64	4
KAI0978420.1	0.63	0.19	0.35	0.34	0.09	0.33	0.22	0.32	0.46	0.36	0.48	0
KAI0978424.1	0.82	0.4	0.26	0.28	0.06	0.37	0.37	0.03	0.48	0.36	0.6	1
KAI0978425.1	0.79	0.25	0.39	0.32	0.31	0.34	0.26	0.43	0.47	0.33	0.58	1
KAI0978426.1	0.77	0.36	0.4	0.3	0.29	0.34	0.34	0.5	0.48	0.39	0.56	1
KAI0978427.1	0.78	0.36	0.4	0.3	0.3	0.35	0.32	0.5	0.47	0.39	0.56	1
KAI0978436.1	0.85	0.21	0.36	0.21	0.56	0.28	0.1	0.19	0.17	0.45	0.46	1
KAI0978444.1	0.7	0.57	0.39	0.32	0.22	0.34	0.36	0.06	0.41	0.45	0.5	1
KAI0978445.1	0.59	0.59	0.28	0.33	0.56	0.49	0.52	0.78	0.47	0.1	0.51	5
KAI0978465.1	0.54	0.21	0.41	0.36	0.28	0.41	0.19	0.13	0.48	0.34	0.51	1
KAI0978467.1	0.6	0.06	0.27	0.25	0.04	0.28	0.22	0.08	0.32	0.42	0.47	0
KAI0978468.1	0.6	0.06	0.27	0.25	0.04	0.28	0.22	0.08	0.32	0.42	0.47	0
KAI0978469.1	0.67	0.07	0.2	0.08	0	0.22	0.42	0.03	0.03	0.4	0.44	0
KAI0978471.1	0.67	0.07	0.29	0.26	0.36	0.28	0.15	0.12	0.34	0.42	0.46	0
KAI0978472.1	0.65	0.14	0.47	0.42	0.44	0.4	0.37	0.58	0.29	0.28	0.47	1
KAI0978474.1	0.68	0.21	0.25	0.01	0.86	0.38	0.31	0.21	0.37	0.83	0.48	2
KAI0978487.1	0.72	0.55	0.4	0.42	0.5	0.36	0.24	0.22	0.43	0.5	0.52	2
KAI0978488.1	0.72	0.08	0.34	0.31	0.01	0.3	0.29	0.27	0.38	0.37	0.51	1
KAI0978489.1	0.91	0.5	0.04	0.21	0.04	0.1	0.6	0.01	0.6	0.58	0.82	4
KAI0978506.1	0.88	0.54	0.32	0.27	0.21	0.39	0.17	0.08	0.48	0.38	0.63	2
KAI0978509.1	0.75	0.31	0.3	0.38	0.37	0.31	0.3	0.08	0.47	0.46	0.54	1
KAI0978512.1	0.99	0.01	0.18	0.05	0	0.8	0.41	0.56	0.49	0.05	0.96	3
KAI0978521.1	0.55	0.12	0.25	0.08	0.38	0.18	0.6	0.1	0.39	0.2	0.54	2
KAI0978529.1	0.62	0.02	0.2	0.11	0	0.29	0.02	0.03	0.43	0.38	0.45	0
KAI0978543.1	0.52	0.57	0.4	0.13	0.05	0.35	0.1	0.11	0.16	0.36	0.44	1
KAI0978544.1	0.73	0.17	0.28	0.57	0.38	0.37	0.05	0.12	0.43	0.4	0.51	2
KAI0978550.1	0.78	0.4	0.54	0.08	0.16	0.81	0.51	0.94	0.51	0.01	0.56	6
KAI0978578.1	0.64	0.34	0.38	0.33	0.3	0.38	0.33	0.06	0.46	0.45	0.5	0
KAI0978579.1	0.56	0.1	0.26	0.19	0.01	0.26	0.05	0.11	0.22	0.36	0.48	0
KAI0978586.1	0.64	0.4	0.34	0.3	0.48	0.34	0.39	0.24	0.38	0.46	0.48	0
KAI0978588.1	0.97	0.24	0.15	0.26	0.14	0.35	0.32	0.01	0.47	0.24	0.81	1
KAI0978589.1	0.98	0.23	0.14	0.25	0.1	0.34	0.31	0.01	0.47	0.23	0.85	1
KAI0978591.1	0.73	0.18	0.26	0.39	0.29	0.29	0.31	0.17	0.47	0.4	0.56	1
KAI0978592.1	0.74	0.35	0.45	0.36	0.33	0.71	0.22	0.69	0.47	0.21	0.51	3
KAI0978601.1	0.63	0.39	0.25	0.1	0.1	0.46	0.55	0.75	0.48	0.27	0.52	3
KAI0978602.1	0.63	0.39	0.25	0.1	0.1	0.46	0.55	0.75	0.48	0.27	0.52	3
KAI0978609.1	0.65	0.06	0.27	0.36	0.22	0.29	0.35	0.13	0.44	0.44	0.49	0
KAI0978611.1	0.87	0.17	0.29	0.35	0.18	0.34	0.11	0.08	0.46	0.37	0.58	1
KAI0978612.1	0.73	0.49	0.26	0.22	0.63	0.3	0.47	0.08	0.38	0.54	0.55	3
KAI0978613.1	0.7	0.22	0.22	0.27	0.14	0.29	0.48	0.03	0.4	0.55	0.51	2
KAI0978614.1	0.96	0.02	0.23	0.29	0	0.31	0.08	0.05	0.44	0.25	0.75	1
KAI0978620.1	0.52	0.61	0.23	0.34	0.37	0.72	0.36	0.07	0.52	0.45	0.49	3
KAI0978621.1	0.77	0.18	0.31	0.37	0.41	0.3	0.28	0.13	0.45	0.44	0.52	1
KAI0978627.1	0.62	0.35	0.36	0.24	0.34	0.48	0.35	0.08	0.31	0.43	0.47	0
KAI0978628.1	0.55	0.49	0.3	0.3	0.4	0.41	0.43	0.08	0.44	0.42	0.48	0
KAI0978632.1	0.58	0.64	0.23	0.22	0.25	0.72	0.49	0.08	0.46	0.37	0.51	3
KAI0978635.1	0.6	0.32	0.39	0.24	0.56	0.4	0.44	0.26	0.26	0.51	0.46	2
KAI0978636.1	0.59	0.31	0.37	0.24	0.56	0.47	0.44	0.27	0.26	0.53	0.46	2
KAI0978637.1	0.6	0.32	0.39	0.24	0.56	0.4	0.44	0.26	0.26	0.51	0.46	2
KAI0978638.1	0.59	0.31	0.37	0.24	0.55	0.47	0.44	0.27	0.26	0.52	0.46	2
KAI0978639.1	0.6	0.32	0.39	0.24	0.56	0.4	0.44	0.26	0.26	0.51	0.46	2
KAI0978650.1	0.58	0.65	0.29	0.34	0.5	0.47	0.36	0.39	0.49	0.27	0.51	2
KAI0978651.1	0.64	0.38	0.35	0.12	0.48	0.5	0.54	0.77	0.36	0.19	0.49	2
KAI0978655.1	0.6	0.02	0.16	0	0	0.1	0	0.01	0.02	0.29	0.56	1
KAI0978670.1	0.67	0.39	0.35	0.35	0.5	0.43	0.27	0.28	0.45	0.43	0.5	0
KAI0978673.1	0.81	0.03	0.28	0.28	0.02	0.37	0.37	0.11	0.33	0.36	0.54	1
KAI0978674.1	0.64	0.14	0.44	0.21	0.23	0.4	0.11	0.54	0.2	0.3	0.45	1
KAI0978680.1	0.63	0.32	0.35	0.23	0.04	0.34	0.33	0.05	0.25	0.43	0.47	0
KAI0978681.1	0.63	0.1	0.19	0.32	0.02	0.3	0.52	0.02	0.39	0.53	0.53	3
KAI0978687.1	0.61	0.67	0.49	0.23	0.68	0.81	0.39	0.18	0.38	0.32	0.55	4
KAI0978700.1	0.68	0.47	0.21	0.16	0.31	0.17	0.55	0.01	0.41	0.51	0.55	3
KAI0978702.1	0.59	0.12	0.27	0.19	0.01	0.27	0.34	0.08	0.08	0.4	0.46	0
KAI0978708.1	0.58	0.49	0.19	0.25	0.46	0.72	0.47	0.11	0.52	0.6	0.51	4
KAI0978712.1	0.67	0.5	0.36	0.25	0.08	0.51	0.4	0.17	0.45	0.37	0.51	2
KAI0978714.1	0.84	0.08	0.28	0.32	0.01	0.29	0.17	0.08	0.33	0.38	0.52	1
KAI0978721.1	0.54	0.28	0.33	0.35	0.46	0.57	0.18	0.25	0.45	0.43	0.45	1
KAI0978731.1	0.56	0.29	0.3	0.16	0.44	0.28	0.09	0.19	0.13	0.41	0.43	0
KAI0978750.1	0.78	0.38	0.29	0.29	0.45	0.26	0.44	0.06	0.48	0.49	0.63	1
KAI0978753.1	0.72	0.42	0.45	0.38	0.46	0.35	0.29	0.14	0.43	0.5	0.52	1
KAI0978773.1	0.79	0.51	0.12	0.09	0.56	0.28	0.6	0.02	0.42	0.6	0.67	5
AI0978782.1	1	0	0	0	0	0.21	0	0	0.85	0	1	2
KAI0978787.1	0.81	0.27	0.32	0.2	0.14	0.63	0.26	0.06	0.45	0.29	0.53	2
KAI0978788.1	0.81	0.27	0.32	0.2	0.14	0.63	0.26	0.06	0.45	0.29	0.53	2
KAI0978791.1	0.55	0.27	0.34	0.28	0.04	0.35	0.4	0.16	0.45	0.4	0.48	0
KAI0978792.1	0.56	0.56	0.38	0.13	0.65	0.45	0.55	0.49	0.28	0.51	0.49	4
KAI0978799.1	0.94	0.02	0.22	0.24	0	0.39	0.35	0.09	0.44	0.28	0.78	1
KAI0978813.1	0.82	0.45	0.4	0.3	0.35	0.36	0.36	0.1	0.46	0.42	0.56	1
KAI0978815.1	0.63	0.5	0.03	0.08	0	0.99	0.2	0.01	0.64	0.15	0.54	3
KAI0978818.1	0.89	0.13	0.31	0.32	0.4	0.33	0.25	0.14	0.45	0.38	0.61	1
KAI0978830.1	0.57	0.74	0.06	0.08	0.88	0.96	0.67	0.32	0.43	0.26	0.69	5
KAI0978832.1	0.63	0.58	0.43	0.23	0.14	0.38	0.26	0.1	0.3	0.43	0.47	1
KAI0978836.1	0.77	0.53	0.41	0.29	0.26	0.42	0.37	0.11	0.45	0.46	0.53	2
KAI0978841.1	0.54	0.21	0.32	0.38	0.34	0.31	0.3	0.11	0.35	0.44	0.47	0
KAI0978846.1	0.72	0.64	0.38	0.25	0.36	0.49	0.37	0.13	0.42	0.49	0.52	2
KAI0978847.1	0.75	0.68	0.45	0.26	0.38	0.49	0.23	0.13	0.43	0.52	0.53	3
KAI0978848.1	0.68	0.65	0.37	0.24	0.2	0.44	0.37	0.16	0.42	0.45	0.51	2
KAI0978849.1	0.72	0.64	0.37	0.25	0.36	0.48	0.39	0.12	0.41	0.48	0.52	2
KAI0978869.1	0.98	0.44	0.63	0.03	0.62	0.38	0.68	1	0.65	0	0.9	6
KAI0978881.1	0.66	0.33	0.36	0.32	0.37	0.31	0.32	0.11	0.36	0.47	0.48	0
KAI0978885.1	0.58	0.11	0.28	0.36	0.16	0.3	0.34	0.26	0.46	0.44	0.48	0
KAI0978887.1	0.55	0.2	0.32	0.5	0.45	0.35	0.2	0.16	0.45	0.46	0.47	0
KAI0978888.1	0.55	0.2	0.32	0.5	0.45	0.35	0.2	0.16	0.45	0.46	0.47	0
KAI0978897.1	0.77	0.7	0.48	0.27	0.31	0.44	0.22	0.13	0.45	0.51	0.62	3
KAI0978902.1	0.75	0.57	0.29	0.22	0.6	0.39	0.47	0.08	0.42	0.6	0.59	4
KAI0978909.1	0.77	0.15	0.17	0.32	0.16	0.26	0.45	0.04	0.45	0.4	0.6	1
KAI0978933.1	0.58	0.56	0.23	0.06	0.03	0.78	0.45	0.13	0.44	0.56	0.48	3
KAI0978937.1	0.73	0.15	0.32	0.28	0.34	0.29	0.15	0.1	0.24	0.43	0.48	0
KAI0978961.1	0.86	0.04	0.21	0.29	0	0.35	0.4	0.06	0.44	0.28	0.66	1
KAI0978985.1	0.76	0.46	0.24	0.27	0.14	0.36	0.47	0.04	0.47	0.38	0.61	1
KAI0978994.1	0.59	0.57	0.34	0.04	0.02	0.65	0.63	0.03	0.35	0.31	0.58	4
KAI0979001.1	0.59	0.22	0.21	0.07	0.26	0.24	0.6	0.39	0.4	0.28	0.54	2
KAI0979005.1	1	0	0.01	0.04	0	0.31	0	0	0.51	0.02	1	2
KAI0979007.1	0.78	0.02	0.36	0.04	0.64	0.35	0.03	0.38	0.33	0.48	0.45	1
KAI0979009.1	0.74	0.18	0.3	0.31	0.1	0.35	0.35	0.06	0.44	0.43	0.5	0
KAI0979022.1	0.56	0.52	0.4	0.17	0.04	0.4	0.11	0.09	0.3	0.42	0.46	1
KAI0979031.1	0.72	0.03	0.27	0.14	0.3	0.23	0.07	0.12	0.13	0.39	0.47	0
KAI0979039.1	0.66	0.59	0.45	0.28	0.13	0.52	0.28	0.08	0.45	0.44	0.51	3
KAI0979049.1	0.59	0.11	0.21	0.39	0.16	0.24	0.34	0.09	0.47	0.47	0.52	1
KAI0979057.1	0.68	0.05	0.26	0.11	0	0.23	0.05	0.12	0.08	0.33	0.5	0
KAI0979060.1	0.52	0.05	0.2	0.02	0	0.15	0.07	0.06	0.03	0.3	0.51	1
KAI0979074.1	0.76	0.14	0.3	0.34	0.07	0.32	0.34	0.14	0.46	0.33	0.61	1
KAI0979076.1	0.64	0.55	0.22	0.36	0.05	0.59	0.12	0.05	0.58	0.27	0.58	4
KAI0979096.1	0.51	0.48	0.15	0.25	0.06	0.75	0.42	0.13	0.5	0.67	0.45	2
KAI0979108.1	0.59	0.38	0.3	0.35	0.07	0.45	0.61	0.66	0.56	0.39	0.58	4
KAI0979109.1	0.68	0.39	0.23	0.35	0.05	0.39	0.61	0.57	0.57	0.36	0.61	4
KAI0979120.1	0.59	0.4	0.32	0.3	0.37	0.61	0.33	0.11	0.49	0.39	0.5	1
KAI0979121.1	0.66	0.47	0.28	0.33	0.62	0.41	0.45	0.13	0.48	0.52	0.56	3
KAI0979125.1	0.73	0.59	0.41	0.28	0.37	0.36	0.33	0.07	0.36	0.51	0.49	2
KAI0979140.1	0.65	0.59	0.34	0.25	0.13	0.37	0.39	0.05	0.42	0.43	0.49	1
KAI0979144.1	0.68	0.34	0.36	0.24	0.1	0.31	0.28	0.05	0.25	0.45	0.47	0
KAI0979150.1	0.64	0.32	0.41	0.33	0.27	0.53	0.23	0.55	0.45	0.32	0.46	2
KAI0979154.1	0.63	0.08	0.31	0.35	0.07	0.32	0.32	0.1	0.36	0.41	0.49	0
KAI0979155.1	0.63	0.08	0.31	0.35	0.08	0.33	0.32	0.1	0.36	0.41	0.49	0
KAI0979162.1	0.6	0.32	0.18	0.08	0.15	0.55	0.63	0.65	0.49	0.26	0.58	4
KAI0979164.1	0.8	0.1	0.12	0.28	0.02	0.25	0.42	0.02	0.46	0.27	0.79	1
KAI0979170.1	0.79	0.11	0.29	0.31	0	0.5	0.06	0.09	0.47	0.31	0.57	1
KAI0979176.1	0.64	0.03	0.97	0.27	0.28	0.33	0.06	0.1	0.2	0.34	0.41	1
KAI0979177.1	0.63	0.69	0.32	0.38	0.54	0.48	0.34	0.11	0.46	0.33	0.54	3
KAI0979179.1	0.69	0.28	0.33	0.28	0.31	0.31	0.42	0.14	0.21	0.44	0.47	0
KAI0979181.1	0.63	0.17	0.46	0.47	0.49	0.47	0.27	0.51	0.29	0.35	0.45	1
KAI0979182.1	0.54	0.31	0.35	0.27	0.42	0.39	0.13	0.15	0.47	0.42	0.46	0
KAI0979186.1	0.73	0.28	0.34	0.28	0.03	0.3	0.27	0.04	0.32	0.4	0.47	0
KAI0979200.1	0.56	0.23	0.27	0.18	0.04	0.28	0.29	0.04	0.09	0.42	0.44	0
KAI0979204.1	0.74	0.34	0.38	0.31	0.42	0.5	0.31	0.11	0.43	0.45	0.5	0
KAI0979215.1	0.8	0.74	0.38	0.28	0.44	0.56	0.38	0.03	0.45	0.55	0.64	4
KAI0979240.1	0.77	0.04	0.28	0.25	0	0.28	0.32	0.12	0.2	0.36	0.5	0
KAI0979245.1	0.71	0.27	0.29	0.61	0.1	0.38	0.11	0.13	0.43	0.39	0.52	2
KAI0979246.1	0.69	0.15	0.34	0.4	0.53	0.27	0.45	0.47	0.41	0.42	0.52	2
KAI0979270.1	0.59	0.62	0.41	0.3	0.04	0.56	0.29	0.1	0.46	0.43	0.5	2
KAI0979274.1	0.61	0.62	0.05	0	0.17	0.76	0.76	0.07	0.54	0.14	0.7	5
KAI0979276.1	0.61	0.62	0.06	0	0.18	0.57	0.77	0.11	0.62	0.13	0.7	5
KAI0979287.1	0.75	0.03	0.38	0.13	0.56	0.33	0.12	0.34	0.23	0.45	0.45	1
KAI0979288.1	0.74	0.04	0.39	0.23	0.57	0.32	0.14	0.35	0.3	0.46	0.46	1
KAI0979289.1	0.89	0.49	0.22	0.2	0.32	0.29	0.47	0.01	0.47	0.43	0.65	1
KAI0979292.1	0.72	0.31	0.26	0.21	0.33	0.3	0.47	0.33	0.4	0.43	0.5	0
KAI0979314.1	0.59	0.68	0.37	0.21	0.31	0.81	0.4	0.13	0.46	0.36	0.53	3
KAI0979318.1	0.61	0.09	0.28	0.19	0.34	0.29	0.53	0.13	0.12	0.38	0.46	1
KAI0979324.1	0.72	0.43	0.39	0.29	0.19	0.38	0.32	0.17	0.49	0.4	0.6	1
KAI0979333.1	1	0.11	0.89	0.01	0	0.8	0	0	0.54	0	1	4
KAI0979339.1	0.53	0.22	0.28	0.36	0.55	0.51	0.28	0.26	0.51	0.41	0.47	3
KAI0979346.1	0.77	0.02	0.26	0.32	0.16	0.27	0.29	0.08	0.37	0.42	0.5	0
KAI0979353.1	0.58	0.51	0.34	0.32	0.51	0.45	0.21	0.21	0.45	0.37	0.47	2
KAI0979367.1	0.82	0.3	0.33	0.32	0.1	0.37	0.3	0.13	0.46	0.36	0.54	1
KAI0979372.1	0.69	0.22	0.3	0.36	0.29	0.38	0.15	0.07	0.47	0.41	0.53	1
KAI0979373.1	0.86	0.32	0.03	0.14	0.2	0.06	0.57	0	0.44	0.66	0.79	3
KAI0979377.1	0.78	0.18	0.38	0.23	0.61	0.28	0.27	0.3	0.33	0.49	0.48	1
KAI0979382.1	0.54	0.26	0.31	0.36	0.4	0.33	0.25	0.12	0.46	0.46	0.48	0
KAI0979383.1	0.54	0.26	0.31	0.36	0.4	0.33	0.25	0.12	0.46	0.46	0.48	0
KAI0979384.1	0.52	0.25	0.31	0.35	0.4	0.33	0.25	0.12	0.46	0.46	0.48	0
KAI0979385.1	0.63	0.27	0.34	0.36	0.43	0.35	0.26	0.12	0.46	0.48	0.48	0
KAI0979406.1	0.72	0.37	0.47	0.34	0.41	0.37	0.33	0.22	0.42	0.42	0.5	0
KAI0979413.1	0.65	0.07	0.33	0.29	0.4	0.28	0.25	0.28	0.31	0.43	0.47	0
KAI0979415.1	0.96	0.01	0.2	0.02	0	0.16	0	0.04	0.01	0.3	0.53	1
KAI0979417.1	0.75	0.66	0.4	0.22	0.47	0.64	0.41	0.04	0.42	0.48	0.59	3
KAI0979433.1	0.53	0.15	0.4	0.28	0.49	0.37	0.28	0.18	0.3	0.43	0.45	0
KAI0979434.1	0.62	0.04	0.24	0.14	0	0.24	0.35	0.08	0.09	0.36	0.46	0
KAI0979437.1	0.53	0.51	0.01	0.05	0.03	1	0.57	0.09	0.63	0.81	0.47	5
KAI0979455.1	0.66	0.44	0.39	0.26	0.32	0.35	0.42	0.11	0.43	0.41	0.5	0
KAI0979467.1	0.8	0.35	0.39	0.31	0.45	0.34	0.43	0.22	0.4	0.47	0.52	1
KAI0979468.1	0.75	0.35	0.39	0.31	0.46	0.34	0.44	0.27	0.36	0.47	0.5	0
KAI0979469.1	0.79	0.37	0.39	0.31	0.44	0.35	0.42	0.21	0.4	0.47	0.52	1
KAI0979471.1	1	0.14	0.29	0.28	0.49	0.24	0.25	0.06	0.47	0.41	0.75	1
KAI0979481.1	0.65	0.54	0.42	0.28	0.23	0.38	0.24	0.09	0.41	0.47	0.48	1
KAI0979483.1	0.63	0.22	0.3	0.32	0.02	0.29	0.34	0.06	0.42	0.42	0.47	0
KAI0979499.1	0.68	0.25	0.45	0.23	0.31	0.5	0.44	0.7	0.36	0.15	0.48	1
KAI0979500.1	0.69	0.34	0.23	0.13	0.43	0.26	0.57	0.67	0.4	0.42	0.53	3
KAI0979508.1	0.53	0.22	0.43	0.21	0.02	0.3	0.06	0.09	0.24	0.43	0.45	0
KAI0979509.1	0.84	0.27	0.14	0.28	0.04	0.24	0.47	0.02	0.45	0.33	0.66	1
KAI0979510.1	0.52	0.06	0.32	0.03	0.65	0.34	0.21	0.34	0.41	0.52	0.43	2
KAI0979514.1	0.85	0.31	0.33	0.32	0.42	0.43	0.3	0.07	0.47	0.41	0.62	1
KAI0979519.1	0.55	0.27	0.32	0.12	0.03	0.37	0.47	0.48	0.1	0.39	0.44	0
KAI0979520.1	0.56	0.27	0.33	0.14	0.17	0.38	0.46	0.48	0.11	0.39	0.44	0
KAI0979535.1	0.52	0.29	0.28	0.28	0.43	0.24	0.52	0.11	0.39	0.46	0.49	1
KAI0979543.1	0.52	0.68	0.32	0.26	0.21	0.62	0.26	0.16	0.48	0.37	0.48	2
KAI0979550.1	0.73	0.51	0.35	0.23	0.37	0.73	0.33	0.35	0.47	0.26	0.53	3
KAI0979553.1	0.62	0.55	0.22	0.06	0.09	0.78	0.43	0.1	0.44	0.56	0.48	3
KAI0979563.1	0.7	0.57	0.41	0.3	0.37	0.4	0.3	0.06	0.44	0.52	0.51	3
KAI0979566.1	0.61	0.62	0.03	0.01	0.37	0.78	0.78	0.13	0.82	0.42	0.72	5
KAI0979567.1	0.61	0.62	0.03	0.01	0.37	0.78	0.78	0.13	0.82	0.41	0.72	5
KAI0979571.1	0.86	0.02	0.23	0.09	0	0.2	0.01	0.06	0.07	0.34	0.5	0
KAI0979575.1	1	0.21	0.08	0.18	0	0.48	0.03	0	0.49	0.11	0.95	1
KAI0979580.1	0.78	0.54	0.12	0.07	0.3	0.48	0.6	0.04	0.47	0.44	0.67	3
KAI0979581.1	0.79	0.57	0.12	0.06	0.34	0.61	0.63	0.55	0.52	0.38	0.67	6
KAI0979585.1	0.6	0.56	0.15	0.13	0.4	0.32	0.58	0.04	0.43	0.34	0.54	3
KAI0979591.1	0.71	0.08	0.33	0.37	0.44	0.3	0.32	0.15	0.22	0.44	0.47	0
KAI0979593.1	0.53	0.29	0.31	0.26	0.19	0.34	0.49	0.25	0.33	0.44	0.47	0
KAI0979598.1	0.88	0.05	0.22	0.28	0	0.33	0.4	0.06	0.43	0.27	0.72	1
KAI0979606.1	0.73	0.28	0.34	0.28	0.03	0.3	0.27	0.04	0.32	0.4	0.47	0
KAI0979608.1	0.72	0.38	0.95	0.62	0.49	0.31	0.29	0.05	0.44	0.41	0.54	3
KAI0979609.1	0.72	0.44	0.94	0.61	0.48	0.34	0.29	0.05	0.43	0.4	0.54	3
KAI0979615.1	0.65	0.17	0.31	0.44	0.16	0.31	0.22	0.27	0.46	0.39	0.49	0
KAI0979617.1	0.61	0.53	0.11	0.16	0.17	0.7	0.54	0.07	0.53	0.5	0.55	5
KAI0979631.1	1	1	0.04	0	0	1	0	0	0.83	0.57	1	5
KAI0979642.1	0.6	0.66	0.39	0.36	0.18	0.53	0.28	0.38	0.45	0.29	0.5	2
KAI0979645.1	0.63	0.42	0.13	0.15	0.61	0.25	0.6	0.16	0.45	0.46	0.61	3
KAI0979653.1	0.51	0.18	0.35	0.17	0.46	0.33	0.07	0.45	0.21	0.34	0.44	0
KAI0979655.1	0.67	0.36	0.15	0.24	0.38	0.18	0.49	0.07	0.48	0.53	0.57	2
KAI0979661.1	0.63	0.14	0.25	0.25	0.02	0.63	0.31	0.12	0.48	0.28	0.5	1
KAI0979662.1	0.67	0.15	0.27	0.23	0.02	0.64	0.24	0.12	0.49	0.24	0.51	2
KAI0979664.1	0.71	0.55	0.28	0.09	0.06	0.59	0.6	0.93	0.5	0.08	0.58	5
KAI0979665.1	0.56	0.27	0.25	0.15	0.25	0.26	0.07	0.05	0.09	0.43	0.43	0
KAI0979679.1	0.52	0.01	0.19	0.1	0	0.16	0.02	0.04	0.26	0.41	0.45	0
KAI0979693.1	0.72	0.05	0.23	0.07	0	0.2	0.03	0.06	0.03	0.35	0.48	0
KAI0979702.1	0.68	0.4	0.23	0.94	0.33	0.6	0.51	0.38	0.45	0.55	0.6	5
KAI0979713.1	0.58	0.55	0.23	0.09	0.05	0.75	0.45	0.09	0.46	0.55	0.47	3
KAI0979722.1	0.99	0.01	0.26	0.25	0	0.28	0	0.07	0.37	0.29	0.65	1
KAI0979725.1	0.68	0.15	0.28	0.25	0.01	0.26	0.24	0.07	0.15	0.4	0.47	0
KAI0979733.1	0.73	0.66	0.32	0.46	0.57	0.47	0.31	0.1	0.43	0.42	0.54	3
KAI0979734.1	0.73	0.66	0.32	0.45	0.57	0.52	0.3	0.1	0.44	0.41	0.54	4
KAI0979735.1	0.77	0.57	0.06	0.18	0.4	0.88	0.61	0.08	0.67	0.64	0.67	6
KAI0979742.1	0.57	0.58	0.23	0.31	0.03	0.47	0.44	0.03	0.49	0.39	0.51	2
KAI0979744.1	0.52	0.53	0.41	0.12	0.02	0.52	0.21	0.09	0.22	0.36	0.45	2
KAI0979748.1	0.67	0.39	0.36	0.31	0.53	0.33	0.33	0.45	0.35	0.4	0.47	1
KAI0979752.1	0.56	0.08	0.29	0.19	0.01	0.3	0.2	0.12	0.12	0.36	0.48	0
KAI0979756.1	0.51	0.37	0.37	0.32	0.25	0.39	0.29	0.16	0.45	0.42	0.47	0
KAI0979757.1	0.75	0.21	0.22	0.31	0.07	0.49	0.33	0.04	0.48	0.37	0.57	1
KAI0979759.1	0.67	0.33	0.37	0.31	0.54	0.46	0.34	0.25	0.35	0.48	0.47	1
KAI0979761.1	0.56	0.08	0.29	0.19	0.01	0.3	0.2	0.12	0.12	0.36	0.48	0
KAI0979774.1	0.66	0.64	0.43	0.32	0.08	0.52	0.29	0.26	0.47	0.37	0.52	3
KAI0979780.1	1	0.01	0.11	0.02	0	0.96	0.19	0.06	0.48	0.07	0.79	2
KAI0979783.1	0.55	0.19	0.22	0.36	0.09	0.28	0.37	0.04	0.47	0.5	0.51	1
KAI0979785.1	0.61	0.41	0.3	0.82	0.61	0.77	0.42	0.58	0.5	0.53	0.52	6
KAI0979788.1	0.54	0.4	0.3	0.24	0.47	0.28	0.51	0.2	0.35	0.44	0.48	1
KAI0979797.1	0.77	0.14	0.44	0.34	0.49	0.4	0.37	0.65	0.32	0.19	0.49	1
KAI0979802.1	0.64	0.48	0.17	0.1	0.09	0.14	0.58	0.01	0.41	0.55	0.57	3
KAI0979803.1	0.63	0.13	0.2	0.13	0.02	0.21	0.56	0.05	0.23	0.36	0.49	1
KAI0979805.1	0.64	0.23	0.36	0.25	0.48	0.37	0.14	0.22	0.38	0.44	0.46	0
KAI0979807.1	0.69	0.52	0.19	0.12	0.38	0.17	0.57	0.02	0.37	0.51	0.57	4
KAI0979817.1	0.55	0.12	0.19	0.04	0.02	0.17	0.02	0.03	0.02	0.33	0.47	0
KAI0979818.1	0.52	0.56	0.11	0.08	0.38	0.61	0.67	0.7	0.7	0.38	0.6	6
KAI0979828.1	0.67	0.03	0.21	0.03	0	0.17	0.04	0.04	0.02	0.34	0.49	0
KAI0979842.1	1	0.01	0.04	0.12	0	0.18	0.47	0	0.45	0.13	0.97	1
KAI0979843.1	0.68	0.14	0.26	0.42	0.41	0.29	0.29	0.14	0.47	0.47	0.57	1
KAI0979845.1	0.7	0.22	0.37	0.38	0.37	0.31	0.32	0.06	0.46	0.45	0.53	1
KAI0979861.1	0.66	0.29	0.4	0.26	0.09	0.38	0.06	0.31	0.28	0.37	0.47	0
KAI0979873.1	0.54	0.58	0.4	0.22	0.12	0.46	0.25	0.06	0.45	0.43	0.47	1
KAI0979874.1	0.54	0.58	0.4	0.22	0.12	0.46	0.25	0.06	0.45	0.43	0.47	1
KAI0979875.1	0.57	0.31	0.01	0.03	0.24	0.04	0.76	0.04	0.84	0.38	0.67	3
KAI0979889.1	0.66	0.57	0.31	0.28	0.57	0.38	0.43	0.25	0.37	0.48	0.5	2
KAI0979890.1	0.7	0.16	0.35	0.25	0.02	0.42	0.29	0.1	0.29	0.38	0.48	0
KAI0979891.1	0.53	0.18	0.3	0.06	0.63	0.3	0.06	0.2	0.13	0.46	0.41	1
KAI0979895.1	0.66	0.2	0.32	0.25	0.02	0.54	0.27	0.06	0.45	0.35	0.48	1
KAI0979901.1	0.66	0.28	0.45	0.36	0.44	0.37	0.19	0.1	0.44	0.46	0.48	0
KAI0979902.1	0.64	0.13	0.18	0.13	0.49	0.15	0.58	0.07	0.35	0.43	0.57	2
KAI0979911.1	0.82	0.2	0.3	0.31	0.14	0.39	0.27	0.05	0.45	0.39	0.51	1
KAI0979915.1	0.53	0.65	0.4	0.24	0.52	0.46	0.14	0.16	0.4	0.37	0.44	2
KAI0979916.1	0.55	0.67	0.17	0.17	0.06	0.71	0.56	0.26	0.55	0.34	0.56	5
KAI0979917.1	0.55	0.67	0.17	0.17	0.06	0.71	0.56	0.26	0.55	0.34	0.56	5
KAI0979950.1	0.51	0.68	0.27	0.25	0.08	0.75	0.33	0.17	0.54	0.53	0.49	4
KAI0979959.1	0.83	0.64	0.13	0	0.02	0.28	0.62	0.94	0.21	0	0.52	4
KAI0979966.1	0.78	0.33	0.19	0.07	0.06	0.8	0.17	0.08	0.49	0.26	0.52	2
KAI0979969.1	0.66	0.59	0.12	0.18	0.21	0.48	0.57	0.08	0.52	0.4	0.59	4
KAI0979970.1	0.66	0.59	0.12	0.18	0.21	0.48	0.57	0.08	0.52	0.4	0.59	4
KAI0979985.1	0.79	0.39	0.08	0.22	0.06	0.12	0.53	0	0.46	0.45	0.67	2
KAI0979987.1	0.81	0.3	0.46	0.27	0.41	0.39	0.41	0.79	0.41	0.2	0.54	2
KAI0979989.1	0.74	0.58	0.34	0.25	0.44	0.39	0.45	0.54	0.4	0.37	0.53	3
KAI0979990.1	0.74	0.57	0.35	0.25	0.44	0.38	0.45	0.54	0.39	0.37	0.53	3
KAI0979997.1	0.92	0.02	0.21	0.3	0	0.3	0.35	0.06	0.43	0.3	0.62	1
KAI0980006.1	0.62	0.37	0.43	0.18	0.45	0.37	0.32	0.61	0.27	0.16	0.45	1
KAI0980013.1	0.63	0.32	0.33	0.27	0.35	0.65	0.42	0.27	0.45	0.4	0.5	1
KAI0980017.1	0.54	0.37	0.38	0.3	0.45	0.45	0.27	0.11	0.43	0.43	0.46	0
KAI0980019.1	0.58	0.71	0.3	0.21	0.44	0.74	0.46	0.36	0.44	0.22	0.56	3
KAI0980024.1	0.58	0.3	0.26	0.17	0.06	0.39	0.52	0.11	0.39	0.47	0.49	1
KAI0980025.1	0.58	0.3	0.26	0.17	0.06	0.39	0.52	0.11	0.39	0.47	0.49	1
KAI0980026.1	0.63	0.32	0.26	0.18	0.06	0.39	0.51	0.09	0.41	0.47	0.5	1
KAI0980029.1	0.68	0.38	0.26	0.18	0.49	0.29	0.54	0.47	0.32	0.45	0.5	1
KAI0980042.1	0.89	0.01	0.22	0.07	0	0.19	0	0.05	0.08	0.33	0.51	1
KAI0980049.1	0.67	0.49	0.19	0.16	0.38	0.16	0.56	0.02	0.39	0.54	0.57	3
KAI0980050.1	0.64	0.23	0.36	0.25	0.48	0.37	0.14	0.22	0.38	0.44	0.46	0
KAI0980053.1	0.96	0.03	0.17	0.3	0.01	0.29	0.24	0.02	0.45	0.26	0.83	1
KAI0980057.1	0.68	0.55	0.11	0.08	0.19	0.61	0.56	0.03	0.42	0.4	0.56	4
KAI0980070.1	0.65	0.01	0.52	0.01	0.06	0.16	0.07	0.8	0.38	0.1	0.48	2
KAI0980076.1	0.63	0.53	0.22	0.24	0.01	0.84	0.48	0.29	0.48	0.48	0.51	3
KAI0980077.1	0.64	0.54	0.22	0.25	0.01	0.84	0.47	0.29	0.48	0.47	0.51	3
KAI0980079.1	0.7	0.19	0.34	0.3	0.05	0.35	0.29	0.09	0.27	0.4	0.48	0
KAI0980087.1	0.67	0.27	0.32	0.48	0.34	0.35	0.11	0.12	0.45	0.46	0.49	0
KAI0980089.1	0.56	0.46	0.31	0.3	0.01	0.38	0.19	0.05	0.48	0.38	0.49	0
KAI0980096.1	0.55	0.06	0.27	0.22	0.07	0.22	0.19	0.13	0.2	0.4	0.46	0
KAI0980107.1	0.6	0.39	0.38	0.31	0.27	0.48	0.29	0.23	0.45	0.39	0.48	0
KAI0980108.1	0.6	0.39	0.38	0.31	0.27	0.48	0.29	0.23	0.45	0.39	0.48	0
KAI0980109.1	0.59	0.39	0.38	0.31	0.26	0.48	0.3	0.22	0.45	0.39	0.48	0
KAI0980112.1	0.61	0.59	0.44	0.2	0.04	0.52	0.2	0.1	0.42	0.41	0.48	2
KAI0980128.1	0.51	0.05	0.21	0.03	0	0.15	0.11	0.07	0.03	0.31	0.49	0
KAI0980129.1	0.64	0.36	0.45	0.38	0.2	0.36	0.26	0.1	0.46	0.42	0.5	0
KAI0980130.1	0.64	0.36	0.45	0.38	0.2	0.36	0.26	0.1	0.46	0.42	0.5	0
KAI0980132.1	0.56	0.52	0.84	0.28	0.57	0.8	0.42	0.24	0.38	0.62	0.46	5
KAI0980136.1	0.71	0.02	0.23	0.02	0.93	0.36	0.45	0.06	0.3	0.93	0.56	3
KAI0980137.1	0.88	0.34	0.25	0.67	0.45	0.51	0.39	0.62	0.58	0.44	0.74	5
KAI0980138.1	0.85	0.11	0.27	0.26	0.07	0.37	0.3	0.26	0.47	0.25	0.69	1
KAI0980140.1	0.57	0.52	0.84	0.28	0.57	0.79	0.41	0.23	0.38	0.61	0.46	5
KAI0980147.1	0.61	0.56	0.06	0.02	0.3	0.18	0.67	0.09	0.46	0.21	0.62	3
KAI0980148.1	0.65	0.56	0.05	0.01	0.29	0.17	0.67	0.06	0.46	0.3	0.63	3
KAI0980159.1	0.73	0.25	0.3	0.31	0.15	0.3	0.4	0.07	0.32	0.42	0.48	0
KAI0980164.1	0.51	0.55	0.33	0.22	0.45	0.32	0.53	0.23	0.36	0.33	0.48	2
KAI0980175.1	0.73	0.04	0.23	0.37	0	0.35	0.12	0.07	0.47	0.29	0.7	1
KAI0980191.1	0.6	0.63	0.38	0.46	0.48	0.44	0.26	0.27	0.41	0.33	0.48	1
KAI0980194.1	0.64	0.56	0.41	0.32	0.11	0.41	0.15	0.06	0.46	0.45	0.49	1
KAI0980206.1	0.51	0.45	0.37	0.01	0.15	0.18	0.06	0.65	0.41	0.07	0.42	1
KAI0980213.1	0.92	0.66	0.23	0.12	0.09	0.24	0.53	0	0.51	0.38	0.81	4
KAI0980214.1	0.93	0.66	0.23	0.12	0.09	0.24	0.53	0	0.51	0.38	0.81	4
KAI0980215.1	0.92	0.65	0.25	0.12	0.17	0.23	0.53	0	0.5	0.44	0.81	3
KAI0980219.1	0.82	0.12	0.4	0.36	0.53	0.27	0.36	0.37	0.45	0.47	0.53	2
KAI0980226.1	0.53	0.3	0.46	0.29	0.34	0.53	0.14	0.1	0.44	0.35	0.45	1
KAI0980232.1	0.54	0.68	0.3	0.52	0.55	0.56	0.26	0.13	0.48	0.35	0.5	4
KAI0980235.1	0.73	0.26	0.28	0.26	0.42	0.19	0.54	0.11	0.35	0.46	0.53	2
KAI0980264.1	0.58	0.39	0.31	0.23	0.47	0.51	0.5	0.3	0.36	0.48	0.49	1
KAI0980265.1	0.7	0.16	0.33	0.36	0.61	0.35	0.3	0.3	0.41	0.48	0.49	1
KAI0980267.1	0.94	0.03	0.26	0.1	0	0.21	0	0.07	0.05	0.34	0.53	1
KAI0980273.1	0.82	0.04	0.13	0.19	0	0.78	0.35	0.01	0.46	0.08	0.89	2
KAI0980283.1	0.6	0.25	0.26	0.08	0	0.76	0.1	0.12	0.48	0.26	0.47	1
KAI0980286.1	0.62	0.28	0.31	0.15	0.01	0.73	0.48	0.34	0.44	0.34	0.48	1
KAI0980288.1	0.55	0.16	0.3	0.38	0.31	0.37	0.28	0.13	0.46	0.44	0.48	0
KAI0980296.1	0.69	0.52	0.16	0.16	0.31	0.42	0.52	0.04	0.5	0.48	0.6	3
KAI0980298.1	0.74	0.29	0.15	0.18	0.23	0.19	0.55	0.27	0.43	0.5	0.58	2
KAI0980307.1	0.77	0.51	0.37	0.33	0.12	0.37	0.34	0.07	0.45	0.42	0.53	2
KAI0980310.1	0.82	0.38	0.17	0.25	0.07	0.21	0.48	0.03	0.45	0.35	0.62	1
KAI0980319.1	0.66	0.33	0.53	0.35	0.46	0.65	0.4	0.6	0.45	0.25	0.51	4
KAI0980324.1	0.65	0.28	0.4	0.28	0.36	0.51	0.23	0.17	0.43	0.42	0.47	1
KAI0980338.1	0.64	0.18	0.38	0.36	0.45	0.31	0.27	0.16	0.35	0.46	0.47	0
KAI0980348.1	0.63	0.58	0.25	0.21	0.01	0.26	0.27	0.18	0.63	0.29	0.56	3
KAI0980353.1	0.74	0.26	0.28	0.36	0.06	0.33	0.3	0.08	0.46	0.41	0.53	1
KAI0980356.1	0.64	0.33	0.35	0.22	0.01	0.39	0.15	0.04	0.43	0.41	0.46	0
KAI0980369.1	0.57	0.13	0.26	0.21	0.01	0.27	0.16	0.09	0.13	0.38	0.47	0
KAI0980372.1	0.7	0.55	0.39	0.26	0.38	0.41	0.33	0.41	0.42	0.42	0.51	2
KAI0980376.1	0.85	0.76	0.47	0.23	0.1	0.59	0.3	0.01	0.45	0.46	0.67	3
KAI0980378.1	0.73	0.16	0.24	0.4	0.25	0.41	0.3	0.06	0.46	0.33	0.6	1
KAI0980386.1	1	0.95	0.25	0.05	0	0.86	0.1	0	0.61	0.45	0.99	4
KAI0980387.1	1	0.98	0.11	0.02	0	0.93	0.02	0	0.63	0.39	1	4
KAI0980397.1	0.6	0.07	0.32	0.29	0.46	0.29	0.24	0.2	0.39	0.44	0.46	0
KAI0980403.1	0.81	0.24	0.32	0.24	0.51	0.28	0.12	0.13	0.19	0.46	0.46	1
KAI0980405.1	0.67	0.07	0.28	0.15	0	0.46	0.07	0.12	0.15	0.31	0.51	1
KAI0980406.1	0.74	0.1	0.27	0.33	0	0.32	0.39	0.12	0.43	0.38	0.53	1
KAI0980409.1	0.99	0.86	0.59	0.19	0.29	0.56	0.19	0.01	0.46	0.72	0.76	5
KAI0980410.1	0.87	0.12	0	0	0	0	0.96	0	0.11	0	0.92	2
KAI0980411.1	0.75	0.34	0.22	0.23	0.38	0.24	0.46	0.08	0.45	0.54	0.52	2
KAI0980414.1	0.84	0.16	0.19	0.3	0	0.32	0.3	0.04	0.46	0.28	0.7	1
KAI0980422.1	0.67	0.68	0.19	0.18	0.56	0.73	0.54	0.27	0.49	0.2	0.62	5
KAI0980423.1	0.72	0.56	0.14	0.16	0.62	0.39	0.55	0.04	0.47	0.63	0.61	5
KAI0980425.1	0.7	0.11	0.3	0.31	0.01	0.36	0.21	0.13	0.37	0.37	0.51	1
KAI0980427.1	0.77	0.48	0.25	0.28	0.1	0.27	0.41	0.01	0.47	0.39	0.62	1
KAI0980444.1	0.66	0.15	0.12	0.2	0.07	0.12	0.57	0.01	0.38	0.66	0.56	3
KAI0980455.1	0.59	0.05	0.27	0.28	0	0.25	0.05	0.12	0.08	0.36	0.5	0
KAI0980461.1	0.56	0.31	0.41	0.44	0.41	0.5	0.31	0.19	0.49	0.45	0.5	0
KAI0980469.1	0.55	0.13	0.23	0.17	0.01	0.21	0.16	0.05	0.09	0.4	0.45	0
KAI0980479.1	0.57	0.62	0.31	0.3	0.55	0.41	0.39	0.48	0.44	0.28	0.48	2
KAI0980485.1	0.69	0.17	0.45	0.3	0.18	0.38	0.28	0.62	0.37	0.29	0.47	1
KAI0980518.1	0.67	0.62	0.31	0.26	0.72	0.36	0.39	0.33	0.38	0.51	0.53	4
KAI0980519.1	0.63	0.62	0.33	0.26	0.72	0.37	0.39	0.36	0.38	0.57	0.52	4
KAI0980521.1	0.61	0.39	0.36	0.21	0.04	0.31	0.29	0.06	0.21	0.43	0.47	0
KAI0980529.1	0.79	0.43	0.77	0.39	0.16	0.38	0.12	0.05	0.46	0.33	0.54	2
KAI0980530.1	0.55	0.02	0.24	0.09	0.53	0.29	0.02	0.19	0.47	0.42	0.44	1
KAI0980534.1	0.66	0.25	0.3	0.36	0.06	0.34	0.37	0.09	0.45	0.42	0.5	0
KAI0980539.1	0.53	0.48	0.13	0.13	0.21	0.27	0.58	0.05	0.51	0.37	0.53	3
KAI0980541.1	0.55	0.5	0.26	0.25	0.08	0.37	0.46	0.21	0.49	0.37	0.49	0
KAI0980554.1	0.56	0.11	0.34	0.07	0.59	0.33	0.07	0.3	0.15	0.47	0.43	1
KAI0980555.1	0.62	0.26	0.31	0.17	0.38	0.25	0.56	0.33	0.39	0.4	0.52	2
KAI0980559.1	0.92	0.03	0.28	0.21	0	0.26	0	0.08	0.26	0.32	0.56	1
KAI0980560.1	0.51	0.25	0.23	0.26	0.05	0.25	0.48	0.09	0.45	0.45	0.48	0
KAI0980561.1	0.91	0.64	0.33	0.24	0.11	0.3	0.38	0.05	0.44	0.42	0.59	2
KAI0980563.1	0.5	0.32	0.38	0.29	0.31	0.38	0.32	0.08	0.4	0.43	0.46	0
KAI0980591.1	0.63	0.47	0.26	0.26	0.48	0.64	0.16	0.23	0.48	0.4	0.47	1
KAI0980592.1	0.89	0.04	0.33	0.24	0.19	0.43	0.11	0.13	0.34	0.32	0.54	1
KAI0980598.1	0.83	0.01	0.24	0.36	0.3	0.26	0.02	0.09	0.47	0.35	0.55	1
KAI0980599.1	0.93	0.17	0.01	0	0.1	0.01	0.73	0	0.43	0.02	0.84	2
KAI0980600.1	0.69	0.65	0.23	0.76	0.7	0.7	0.47	0.09	0.53	0.35	0.66	6
KAI0980601.1	0.69	0.65	0.23	0.76	0.7	0.7	0.47	0.09	0.53	0.35	0.66	6
KAI0980610.1	0.82	0.61	0.39	0.15	0.53	0.7	0.48	0.14	0.41	0.49	0.65	4
KAI0980620.1	0.6	0.32	0.46	0.52	0.42	0.47	0.17	0.48	0.27	0.34	0.45	1
KAI0980629.1	0.58	0.52	0.34	0.24	0.38	0.53	0.47	0.45	0.48	0.39	0.5	2
KAI0980644.1	0.79	0.21	0.28	0.34	0.03	0.33	0.19	0.07	0.44	0.39	0.54	1
KAI0980648.1	0.9	0.05	0.23	0.07	0	0.2	0	0.05	0.03	0.35	0.51	1
KAI0980657.1	0.66	0.56	0.31	0.24	0.53	0.35	0.47	0.13	0.36	0.47	0.51	3
KAI0980658.1	0.56	0.61	0.39	0.28	0.25	0.44	0.28	0.2	0.45	0.4	0.47	1
KAI0980663.1	0.63	0.03	0.19	0.06	0	0.15	0.01	0.05	0.08	0.33	0.49	0
KAI0980673.1	0.79	0.69	0.48	0.27	0.09	0.59	0.24	0.08	0.46	0.45	0.57	3
KAI0980674.1	0.62	0.03	0.26	0.25	0	0.38	0.29	0.1	0.37	0.38	0.48	0
KAI0980678.1	0.75	0.23	0.3	0.35	0.05	0.3	0.33	0.12	0.45	0.4	0.5	0
KAI0980684.1	0.54	0.5	0.31	0.24	0.59	0.69	0.5	0.52	0.56	0.56	0.51	6
KAI0980688.1	0.9	0.43	0.34	0.24	0.35	0.49	0.36	0.05	0.46	0.39	0.6	1
KAI0980689.1	0.78	0.29	0.31	0.32	0.1	0.39	0.21	0.06	0.45	0.38	0.54	1
KAI0980692.1	0.55	0.33	0.3	0.31	0.33	0.48	0.29	0.16	0.49	0.4	0.49	0
KAI0980693.1	0.58	0.32	0.31	0.31	0.32	0.5	0.3	0.15	0.49	0.39	0.5	0
KAI0980694.1	0.58	0.32	0.31	0.31	0.32	0.5	0.3	0.15	0.49	0.39	0.5	0
KAI0980696.1	0.66	0.51	0.7	0.22	0.12	0.73	0.37	0.32	0.41	0.26	0.49	3
KAI0980702.1	0.68	0.05	0.33	0.08	0.55	0.29	0.21	0.16	0.08	0.46	0.43	1
KAI0980717.1	0.72	0.29	0.37	0.25	0.06	0.3	0.28	0.19	0.18	0.39	0.47	0
KAI0980720.1	0.52	0.09	0.32	0.28	0.36	0.38	0.29	0.13	0.34	0.43	0.46	0
KAI0980721.1	0.68	0.22	0.31	0.18	0.34	0.38	0.11	0.07	0.25	0.43	0.46	0
KAI0980723.1	0.55	0.03	0.33	0	0.21	0.05	0.39	0.93	0.24	0.03	0.46	1
KAI0980734.1	0.53	0.08	0.26	0.1	0.22	0.24	0.15	0.21	0.05	0.34	0.46	0
KAI0980735.1	0.73	0.53	0.17	0.74	0.47	0.68	0.58	0.1	0.45	0.63	0.63	6
KAI0980741.1	0.51	0.62	0.25	0.32	0.31	0.43	0.42	0.2	0.52	0.34	0.5	2
KAI0980746.1	0.62	0.67	0.42	0.35	0.22	0.48	0.24	0.08	0.46	0.44	0.51	2
KAI0980769.1	0.57	0.32	0.35	0.31	0.58	0.38	0.44	0.33	0.33	0.56	0.46	2
KAI0980776.1	1	0.05	0.03	0.1	0	0.26	0.11	0	0.5	0.08	0.99	1
KAI0980805.1	0.62	0.3	0.32	0.24	0.09	0.28	0.08	0.08	0.26	0.41	0.47	0
KAI0980807.1	0.58	0.57	0.36	0.22	0.48	0.37	0.33	0.15	0.28	0.39	0.45	1
KAI0980812.1	0.79	0.36	0.27	0.32	0.06	0.35	0.31	0.04	0.46	0.38	0.56	1
KAI0980813.1	0.8	0.33	0.26	0.32	0.05	0.34	0.33	0.04	0.46	0.38	0.55	1
KAI0980814.1	0.52	0.32	0.29	0.31	0.31	0.34	0.37	0.16	0.47	0.42	0.49	0
KAI0980817.1	0.52	0.39	0.39	0.24	0.32	0.38	0.45	0.09	0.44	0.47	0.49	0
KAI0980820.1	0.52	0.7	0.21	0.92	0.22	0.82	0.55	0.54	0.53	0.25	0.59	7
KAI0980827.1	0.6	0.62	0.38	0.23	0.37	0.42	0.31	0.14	0.4	0.39	0.47	1
KAI0980828.1	0.77	0.08	0.27	0.35	0	0.29	0.09	0.11	0.36	0.35	0.57	1
KAI0980832.1	0.59	0.54	0.32	0.28	0.48	0.67	0.37	0.21	0.44	0.43	0.49	2
KAI0980888.1	0.52	0.68	0.35	0.35	0.68	0.46	0.43	0.22	0.38	0.5	0.52	3
KAI0980891.1	0.95	0.26	0.21	0.25	0.1	0.55	0.27	0.03	0.47	0.21	0.74	2
KAI0980892.1	0.97	0.27	0.2	0.24	0.1	0.57	0.25	0.03	0.47	0.21	0.75	2
KAI0980897.1	0.65	0.3	0.42	0.23	0.38	0.53	0.28	0.5	0.33	0.33	0.45	1
KAI0980898.1	0.66	0.34	0.38	0.33	0.28	0.37	0.32	0.13	0.41	0.45	0.48	0
KAI0980899.1	0.66	0.66	0.27	0.26	0.33	0.45	0.4	0.09	0.45	0.37	0.5	1
KAI0980900.1	0.65	0.69	0.26	0.25	0.32	0.49	0.4	0.11	0.46	0.33	0.51	2
KAI0980902.1	0.76	0.22	0.46	0.38	0.45	0.38	0.32	0.55	0.45	0.34	0.51	2
KAI0980909.1	0.61	0.79	0.45	0.37	0.06	0.34	0.25	0.12	0.45	0.17	0.59	2
KAI0980911.1	0.69	0.45	0.4	0.2	0.39	0.43	0.13	0.06	0.43	0.46	0.46	0
KAI0980914.1	0.65	0.65	0.35	0.33	0.39	0.49	0.34	0.12	0.46	0.41	0.53	2
KAI0980917.1	0.78	0.47	0.43	0.21	0.45	0.55	0.29	0.09	0.48	0.37	0.66	2
KAI0980919.1	0.62	0.33	0.35	0.27	0.52	0.53	0.27	0.23	0.42	0.46	0.46	2
KAI0980924.1	0.69	0.37	0.18	0.13	0.1	0.25	0.55	0.6	0.44	0.44	0.54	3
KAI0980926.1	0.81	0.24	0.35	0.36	0.39	0.33	0.14	0.18	0.45	0.43	0.52	1
AI0980935.1	0.63	0.45	0.35	0.31	0.22	0.46	0.16	0.22	0.5	0.33	0.5	0
KAI0980943.1	0.88	0.6	0.19	0.08	0.3	0.61	0.63	0.11	0.57	0.43	0.76	5
KAI0980944.1	0.88	0.6	0.19	0.08	0.3	0.61	0.63	0.11	0.57	0.43	0.76	5
KAI0980945.1	0.88	0.6	0.19	0.08	0.3	0.6	0.64	0.1	0.57	0.43	0.76	5
KAI0980950.1	0.52	0.48	0.25	0.12	0.34	0.22	0.57	0.12	0.37	0.24	0.49	1
KAI0980951.1	0.8	0.2	0.33	0.2	0.49	0.35	0.06	0.14	0.32	0.43	0.46	0
KAI0980959.1	0.57	0.23	0.26	0.37	0.48	0.37	0.41	0.1	0.48	0.48	0.52	1
KAI0980960.1	0.58	0.62	0.41	0.27	0.39	0.44	0.27	0.14	0.43	0.41	0.48	1
KAI0980961.1	0.74	0.47	0.44	0.24	0.47	0.34	0.5	0.81	0.44	0.24	0.56	2
KAI0980967.1	0.74	0.17	0.29	0.21	0.01	0.26	0.09	0.09	0.09	0.37	0.49	0
KAI0980969.1	0.55	0.17	0.28	0.23	0.02	0.33	0.37	0.04	0.26	0.44	0.46	0
KAI0980976.1	0.54	0.29	0.38	0.19	0.61	0.33	0.07	0.35	0.14	0.4	0.44	1
KAI0980990.1	0.57	0.25	0.35	0.35	0.39	0.34	0.28	0.09	0.45	0.46	0.48	0
KAI0981006.1	0.65	0.08	0.24	0.12	0	0.28	0.01	0.05	0.11	0.35	0.47	0
KAI0981007.1	0.73	0.12	0.17	0.35	0.23	0.4	0.32	0.03	0.47	0.34	0.62	1
KAI0981009.1	0.63	0.19	0.4	0.32	0.42	0.45	0.4	0.14	0.35	0.42	0.48	0
KAI0981041.1	0.84	0.29	0.16	0.07	0.03	0.79	0.09	0.09	0.5	0.23	0.53	2
KAI0981051.1	0.66	0.21	0.36	0.41	0.35	0.34	0.33	0.16	0.47	0.43	0.51	1
KAI0981052.1	0.53	0.44	0.35	0.28	0.69	0.53	0.34	0.47	0.38	0.8	0.46	3
KAI0981063.1	0.82	0.14	0.32	0.34	0.38	0.31	0.3	0.12	0.39	0.43	0.51	1
KAI0981068.1	0.75	0.22	0.61	0.4	0.61	0.42	0.08	0.72	0.36	0.13	0.5	3
KAI0981075.1	0.61	0.46	0.38	0.3	0.61	0.31	0.15	0.34	0.36	0.5	0.45	1
KAI0981077.1	1	0.52	0.03	0.05	0.04	0.34	0.38	0	0.49	0.12	0.97	2
KAI0981080.1	0.74	0.64	0.38	0.33	0.48	0.38	0.24	0.09	0.45	0.51	0.52	3
KAI0981082.1	0.91	0.26	0.28	0.32	0.01	0.31	0.04	0.06	0.39	0.38	0.56	1
KAI0981083.1	0.61	0.03	0.23	0.13	0.04	0.19	0.09	0.05	0.15	0.4	0.45	0
KAI0981084.1	0.52	0.46	0.26	0.32	0.43	0.41	0.4	0.17	0.5	0.55	0.5	1
KAI0981091.1	0.92	0.17	0.28	0.34	0.15	0.34	0.09	0.08	0.45	0.37	0.58	1
KAI0981092.1	0.58	0.19	0.32	0.5	0.14	0.38	0.24	0.33	0.48	0.43	0.49	0
KAI0981093.1	0.58	0.19	0.32	0.5	0.14	0.38	0.24	0.33	0.48	0.43	0.49	0
KAI0981098.1	0.68	0.04	0.33	0.21	0	0.26	0.11	0.32	0.21	0.34	0.5	0
KAI0981107.1	0.69	0.46	0.29	0.26	0.15	0.31	0.4	0.06	0.46	0.43	0.52	1
KAI0981111.1	0.71	0.1	0.25	0.05	0.02	0.57	0.03	0.07	0.19	0.31	0.45	1
KAI0981113.1	0.68	0.05	0.91	0.28	0.03	0.34	0.02	0.22	0.43	0.27	0.44	1
KAI0981116.1	0.51	0.34	0.41	0.15	0.07	0.48	0.21	0.09	0.19	0.42	0.45	0
KAI0981124.1	0.54	0.28	0.53	0.34	0.11	0.34	0.21	0.05	0.42	0.54	0.46	2
KAI0981128.1	0.65	0.34	0.32	0.24	0.3	0.62	0.28	0.23	0.48	0.32	0.48	1
KAI0981129.1	0.97	0.62	0.2	0.13	0.17	0.39	0.29	0	0.49	0.29	0.81	2
KAI0981137.1	0.73	0.24	0.47	0.77	0.57	0.56	0.07	0.61	0.43	0.27	0.5	4
KAI0981140.1	0.52	0.5	0.34	0.32	0.43	0.38	0.32	0.15	0.44	0.4	0.47	0
KAI0981147.1	0.54	0.49	0.3	0.85	0.54	0.39	0.51	0.26	0.36	0.42	0.51	4
KAI0981148.1	0.87	0.42	0.38	0.33	0.46	0.35	0.15	0.09	0.45	0.5	0.53	1
KAI0981173.1	0.79	0.51	0.37	0.29	0.09	0.31	0.16	0.06	0.38	0.44	0.49	1
KAI0981174.1	0.79	0.05	0.3	0.28	0	0.29	0.17	0.15	0.31	0.33	0.55	1
KAI0981198.1	0.67	0.19	0.29	0.25	0.01	0.25	0.06	0.09	0.15	0.38	0.48	0
KAI0981206.1	0.64	0.24	0.4	0.26	0.5	0.27	0.41	0.12	0.35	0.48	0.48	0
KAI0981207.1	0.62	0.28	0.41	0.26	0.5	0.28	0.39	0.11	0.37	0.5	0.48	0
KAI0981210.1	0.59	0.66	0.23	0.15	0.35	0.75	0.49	0.1	0.41	0.33	0.5	2
KAI0981214.1	0.54	0.19	0.27	0.36	0.4	0.26	0.42	0.21	0.47	0.46	0.49	0
KAI0981229.1	0.58	0.36	0.33	0.18	0.45	0.31	0.08	0.17	0.16	0.43	0.44	0
KAI0981231.1	0.63	0.32	0.15	0.17	0.65	0.92	0.5	0.43	0.44	0.7	0.5	3
KAI0981232.1	0.63	0.32	0.15	0.17	0.65	0.92	0.51	0.47	0.43	0.7	0.5	4
KAI0981233.1	0.62	0.31	0.15	0.17	0.64	0.92	0.52	0.47	0.43	0.7	0.5	4
KAI0981235.1	0.56	0.09	0.29	0.31	0.01	0.29	0.39	0.07	0.16	0.42	0.47	0
AI0981237.1	0.59	0.59	0.34	0.33	0.25	0.46	0.23	0.06	0.48	0.38	0.5	1
KAI0981238.1	0.75	0.52	0.3	0.23	0.51	0.48	0.46	0.06	0.41	0.56	0.55	4
KAI0981246.1	0.55	0.6	0.24	0.52	0.04	0.65	0.31	0.05	0.56	0.31	0.54	5
KAI0981250.1	0.53	0.28	0.94	0.57	0.68	0.44	0.24	0.67	0.31	0.47	0.46	4
KAI0981252.1	0.55	0.51	0.3	0.27	0.52	0.56	0.51	0.47	0.39	0.5	0.49	4
KAI0981253.1	0.67	0.02	0.71	0.43	0.3	0.39	0.02	0.04	0.47	0.23	0.58	2
KAI0981254.1	0.63	0.4	0.37	0.28	0.13	0.32	0.19	0.07	0.38	0.43	0.47	0
KAI0981263.1	0.76	0.58	0.38	0.03	0.12	0.32	0.26	0.79	0.36	0.02	0.48	2
KAI0981264.1	0.76	0.56	0.39	0.07	0.51	0.26	0.25	0.75	0.35	0.02	0.48	3
KAI0981265.1	0.77	0.07	0.42	0.18	0.04	0.4	0.04	0.57	0.31	0.28	0.47	1
KAI0981268.1	0.58	0.46	0.41	0.34	0.25	0.57	0.22	0.09	0.47	0.36	0.48	1
KAI0981286.1	0.51	0.56	0.12	0.02	0.41	0.94	0.67	0.73	0.58	0.68	0.56	7
KAI0981287.1	0.75	0.11	0.27	0.36	0.24	0.37	0.29	0.11	0.46	0.38	0.53	1
KAI0981291.1	0.78	0.82	0.42	0.67	0.05	0.9	0.4	0.01	0.52	0.4	0.82	5
KAI0981293.1	0.81	0.07	0.3	0.35	0.26	0.31	0.25	0.12	0.45	0.38	0.54	1
KAI0981304.1	0.59	0.11	0.28	0.31	0.02	0.29	0.36	0.09	0.35	0.42	0.47	0
KAI0981305.1	0.59	0.08	0.1	0.08	0.01	0.22	0.62	0.06	0.52	0.36	0.58	3
KAI0981306.1	0.6	0.09	0.11	0.07	0.02	0.25	0.62	0.06	0.49	0.32	0.59	2
KAI0981307.1	0.72	0.15	0.37	0.32	0.5	0.28	0.37	0.19	0.3	0.46	0.47	0
KAI0981308.1	0.53	0.66	0.37	0.37	0.53	0.75	0.25	0.24	0.46	0.4	0.47	3
KAI0981312.1	0.54	0.78	0.03	0	0.91	0.93	0.88	0.05	0.26	0	0.77	5
KAI0981316.1	0.7	0.52	0.41	0.57	0.19	0.51	0.22	0.1	0.46	0.5	0.53	4
KAI0981323.1	0.55	0.25	0.42	0.18	0.61	0.34	0.12	0.5	0.28	0.55	0.44	2
KAI0981328.1	0.52	0.32	0.28	0.21	0.2	0.36	0.5	0.1	0.4	0.45	0.48	0
KAI0981332.1	0.53	0.2	0.27	0.13	0.01	0.35	0.08	0.05	0.12	0.39	0.44	0
KAI0981334.1	0.63	0.3	0.39	0.21	0.27	0.44	0.1	0.11	0.45	0.37	0.45	0
KAI0981335.1	0.64	0.39	0.4	0.15	0.07	0.48	0.49	0.68	0.36	0.16	0.46	1
KAI0981336.1	0.64	0.39	0.4	0.15	0.07	0.48	0.49	0.68	0.36	0.16	0.46	1
KAI0981339.1	0.63	0.37	0.4	0.2	0.12	0.49	0.48	0.68	0.36	0.18	0.46	1
KAI0981356.1	0.89	0.04	0.24	0.31	0	0.32	0.13	0.07	0.44	0.27	0.73	1
KAI0981373.1	0.53	0.22	0.34	0.19	0.5	0.43	0.39	0.68	0.41	0.31	0.45	1
KAI0981386.1	0.74	0.24	0.96	0.4	0.67	0.31	0.34	0.09	0.41	0.36	0.53	3
KAI0981390.1	0.68	0.31	0.28	0.2	0.03	0.31	0.41	0.04	0.17	0.42	0.46	0
KAI0981393.1	0.73	0.34	0.34	0.36	0.33	0.31	0.32	0.08	0.46	0.44	0.51	1
KAI0981395.1	0.94	0.3	0.15	0.27	0.02	0.3	0.25	0.01	0.47	0.25	0.75	1
KAI0981416.1	0.54	0.17	0.15	0.05	0.43	0.14	0.66	0.06	0.48	0.16	0.58	2
KAI0981419.1	0.54	0.19	0.33	0.36	0.26	0.47	0.21	0.12	0.46	0.39	0.47	0
KAI0981420.1	0.74	0.16	0.3	0.38	0.42	0.27	0.32	0.14	0.45	0.46	0.51	1
KAI0981422.1	0.53	0.22	0.33	0.24	0.49	0.35	0.37	0.17	0.25	0.46	0.45	0
KAI0981425.1	0.71	0.17	0.11	0.14	0.54	0.04	0.59	0.04	0.39	0.56	0.65	4
KAI0981426.1	0.61	0.07	0.19	0.12	0.06	0.2	0.57	0.04	0.31	0.35	0.5	1
KAI0981429.1	0.64	0.54	0.38	0.25	0.1	0.55	0.32	0.32	0.45	0.35	0.48	2
KAI0981432.1	0.83	0.35	0.37	0.32	0.29	0.35	0.19	0.1	0.46	0.39	0.55	1
KAI0981435.1	0.6	0.22	0.36	0.54	0.46	0.36	0.11	0.21	0.37	0.46	0.46	1
KAI0981450.1	0.82	0.4	0.42	0.33	0.61	0.24	0.42	0.13	0.4	0.53	0.53	3
KAI0981451.1	0.86	0.48	0.1	0.15	0.1	0.24	0.49	0	0.48	0.29	0.83	1
KAI0981455.1	0.54	0.23	0.3	0.24	0.02	0.27	0.26	0.05	0.17	0.41	0.46	0
KAI0981458.1	0.62	0.56	0.25	0.04	0.01	0.76	0.4	0.11	0.45	0.5	0.48	2
KAI0981467.1	0.85	0.02	0.31	0.22	0.33	0.36	0.25	0.08	0.44	0.53	0.48	1
KAI0981471.1	0.76	0.52	0.16	0.12	0.19	0.19	0.54	0.01	0.36	0.47	0.55	3
KAI0981475.1	0.66	0.15	0.31	0.25	0.08	0.36	0.22	0.1	0.2	0.4	0.48	0
KAI0981477.1	0.52	0.4	0.43	0.19	0.16	0.41	0.09	0.3	0.34	0.41	0.45	0
KAI0981485.1	0.74	0.17	0.32	0.37	0.34	0.45	0.35	0.15	0.46	0.43	0.51	1
KAI0981489.1	0.52	0.36	0.38	0.08	0.37	0.27	0.36	0.64	0.31	0.14	0.44	1
KAI0981504.1	0.67	0.64	0.33	0.35	0.1	0.43	0.38	0.07	0.47	0.47	0.57	2
KAI0981505.1	0.69	0.31	0.45	0.15	0.2	0.45	0.56	0.81	0.24	0.11	0.53	3
KAI0981514.1	0.58	0.39	0.27	0.22	0.37	0.48	0.46	0.04	0.48	0.49	0.54	1
KAI0981522.1	0.57	0.38	0.3	0.97	0.28	0.35	0.46	0.11	0.43	0.31	0.52	2
KAI0981523.1	0.52	0	0.32	0	0	0.67	0.24	0.72	0.35	0.07	0.44	2
KAI0981525.1	0.61	0.14	0.27	0.33	0.06	0.29	0.44	0.07	0.43	0.45	0.49	0
KAI0981526.1	0.63	0.31	0.31	0.25	0.08	0.59	0.19	0.18	0.51	0.29	0.49	2
KAI0981528.1	0.52	0.31	0.32	0.35	0.54	0.33	0.41	0.25	0.37	0.53	0.46	2
KAI0981534.1	0.62	0.58	0.31	0.2	0.36	0.65	0.33	0.14	0.45	0.38	0.48	2
KAI0981536.1	0.86	0.14	0.3	0.31	0	0.36	0.01	0.04	0.46	0.37	0.51	1
KAI0981552.1	0.6	0.02	0.27	0.09	0	0.57	0.08	0.32	0.2	0.29	0.45	1
KAI0981553.1	0.71	0.02	0.26	0.06	0	0.58	0.04	0.29	0.15	0.26	0.45	1
KAI0981562.1	0.52	0.69	0.36	0.59	0.09	0.61	0.35	0.33	0.45	0.28	0.49	3
KAI0981566.1	0.71	0.7	0.31	0.4	0.53	0.56	0.4	0.05	0.44	0.43	0.59	4
KAI0981569.1	0.77	0.33	0.29	0.3	0.23	0.38	0.42	0.1	0.46	0.38	0.56	1
KAI0981574.1	0.81	0.28	0.37	0.33	0.34	0.44	0.16	0.06	0.44	0.42	0.51	1
KAI0981576.1	0.55	0.57	0.21	1	0.55	0.53	0.44	0.07	0.42	0.28	0.62	5
KAI0981577.1	0.67	0.04	0.2	0.19	0.01	0.28	0.54	0.04	0.31	0.52	0.5	2
KAI0981578.1	0.64	0.42	0.37	0.16	0.34	0.55	0.13	0.14	0.43	0.37	0.46	1
KAI0981585.1	0.77	0.06	0.33	0.29	0	0.3	0.23	0.24	0.34	0.35	0.54	1
KAI0981592.1	0.74	0.17	0.34	0.26	0.17	0.28	0.12	0.16	0.17	0.4	0.48	0
KAI0981595.1	0.73	0.15	0.35	0.1	0.67	0.35	0.21	0.37	0.33	0.59	0.46	2
KAI0981599.1	0.78	0.2	0.38	0.34	0.21	0.34	0.26	0.28	0.46	0.33	0.56	1
KAI0981600.1	0.59	0.22	0.19	0.09	0.14	0.19	0.59	0.22	0.39	0.28	0.52	2
KAI0981601.1	0.52	0.66	0.32	0.23	0.57	0.46	0.35	0.7	0.52	0.07	0.49	4
KAI0981603.1	0.64	0.44	0.34	0.22	0.22	0.45	0.45	0.56	0.42	0.32	0.48	1
KAI0981604.1	0.85	0.21	0.35	0.21	0.12	0.5	0.12	0.07	0.38	0.34	0.51	1
KAI0981615.1	0.94	0.66	0.33	0.26	0.08	0.32	0.19	0.02	0.43	0.42	0.56	2
KAI0981622.1	0.55	0.23	0.32	0.22	0.63	0.46	0.33	0.39	0.36	0.68	0.45	2
KAI0981637.1	0.67	0.06	0.37	0.29	0.01	0.3	0.37	0.1	0.24	0.4	0.49	0
KAI0981642.1	0.51	0.74	0.14	0.22	0.17	0.76	0.58	0.34	0.53	0.05	0.6	5
KAI0981643.1	0.63	0.29	0.39	0.31	0.48	0.42	0.37	0.14	0.43	0.47	0.49	0
KAI0981645.1	0.51	0.14	0.33	0.18	0.05	0.28	0.54	0.13	0.16	0.35	0.47	1
KAI0981660.1	0.53	0.24	0.26	0.23	0.06	0.29	0.5	0.14	0.39	0.45	0.48	0
KAI0981661.1	0.53	0.24	0.26	0.23	0.06	0.29	0.5	0.14	0.39	0.45	0.48	0
KAI0981671.1	0.69	0.23	0.37	0.34	0.23	0.38	0.3	0.59	0.46	0.33	0.48	1
KAI0981672.1	0.7	0.23	0.37	0.34	0.23	0.37	0.3	0.59	0.46	0.33	0.49	1
KAI0981673.1	0.58	0.65	0.35	0	0.42	0.32	0.44	0.84	0.33	0	0.46	2
KAI0981677.1	0.65	0.59	0.16	0.14	0.03	0.6	0.54	0.04	0.48	0.34	0.56	4
KAI0981681.1	1	0	0.11	0.19	0	0.29	0.24	0.01	0.43	0.18	0.92	1
KAI0981682.1	0.72	0.06	0.23	0.12	0	0.21	0.02	0.06	0.08	0.34	0.49	0
KAI0981685.1	0.58	0.52	0.21	0.19	0.11	0.64	0.5	0.16	0.49	0.45	0.52	3
KAI0981687.1	0.61	0.1	0.27	0.31	0.04	0.31	0.47	0.1	0.25	0.43	0.48	0
KAI0981688.1	0.61	0.1	0.27	0.31	0.03	0.3	0.45	0.1	0.25	0.42	0.48	0
KAI0981700.1	0.75	0.2	0.34	0.33	0.45	0.29	0.34	0.14	0.18	0.47	0.47	0
KAI0981710.1	0.69	0.45	0.65	0.32	0.55	0.62	0.44	0.72	0.45	0.19	0.53	5
KAI0981711.1	0.74	0.5	0.63	0.32	0.67	0.59	0.46	0.58	0.48	0.25	0.61	5
KAI0981712.1	0.74	0.5	0.61	0.28	0.67	0.56	0.49	0.52	0.47	0.26	0.62	5
KAI0981722.1	0.72	0.18	0.33	0.32	0.4	0.34	0.45	0.43	0.27	0.4	0.47	0
KAI0981725.1	0.64	0.65	0.39	0.28	0.05	0.51	0.34	0.05	0.45	0.43	0.51	3
KAI0981726.1	0.64	0.64	0.38	0.29	0.07	0.44	0.35	0.05	0.45	0.45	0.51	2
KAI0981745.1	0.7	0.44	0.41	0.43	0.6	0.38	0.37	0.16	0.43	0.47	0.54	2
KAI0981749.1	0.53	0.41	0.12	0.2	0.22	0.17	0.64	0.28	0.51	0.15	0.58	3
KAI0981750.1	0.83	0.62	0.27	0.06	0.44	0.84	0.54	0.89	0.46	0.03	0.6	5
KAI0981759.1	0.55	0.57	0.29	0.24	0.56	0.44	0.51	0.15	0.39	0.5	0.49	3
KAI0981773.1	0.63	0.4	0.39	0.74	0.21	0.45	0.25	0.22	0.41	0.45	0.49	1
KAI0981777.1	0.55	0.66	0.32	0.26	0.54	0.54	0.48	0.38	0.4	0.29	0.51	4
KAI0981778.1	0.55	0.66	0.32	0.26	0.54	0.54	0.48	0.39	0.4	0.29	0.51	4
KAI0981779.1	0.55	0.66	0.32	0.26	0.54	0.54	0.48	0.38	0.4	0.29	0.51	4
KAI0981782.1	0.51	0.2	0.59	0.38	0.51	0.4	0.34	0.58	0.37	0.38	0.45	3
KAI0981802.1	0.56	0.19	0.3	0.16	0.42	0.25	0.09	0.22	0.09	0.42	0.45	0
KAI0981803.1	0.55	0.69	0.29	0.25	0.35	0.55	0.46	0.37	0.43	0.19	0.5	2
KAI0981804.1	0.51	0.21	0.26	0.22	0.02	0.43	0.1	0.09	0.48	0.38	0.46	0
KAI0981807.1	0.92	0.01	0.3	0.21	0	0.29	0.01	0.09	0.27	0.37	0.54	1
KAI0981815.1	0.6	0.18	0.14	0.3	0.31	0.16	0.52	0.1	0.49	0.53	0.54	3
KAI0981820.1	0.68	0.23	0.32	0.58	0.58	0.33	0.24	0.15	0.5	0.48	0.53	3
KAI0981824.1	0.76	0.23	0.32	0.33	0.04	0.4	0.32	0.12	0.44	0.38	0.52	1
KAI0981826.1	0.8	0.04	0.33	0.3	0	0.3	0.29	0.24	0.33	0.36	0.54	1
KAI0981832.1	0.75	0.28	0.33	0.2	0.01	0.38	0.08	0.04	0.33	0.39	0.47	0
KAI0981833.1	0.68	0.03	0.17	0.35	0.29	0.22	0.28	0.03	0.47	0.35	0.69	1
KAI0981834.1	0.75	0.01	0.26	0.4	0	0.27	0.02	0.06	0.46	0.34	0.57	1
KAI0981836.1	0.67	0.32	0.35	0.3	0.06	0.34	0.19	0.14	0.47	0.42	0.48	0
KAI0981840.1	0.72	0	0.52	0.01	0.16	0.1	0.23	0.95	0.37	0.02	0.52	3
KAI0981848.1	0.67	0.31	0.27	0.85	0.3	0.38	0.22	0.1	0.47	0.57	0.51	3
KAI0981854.1	0.65	0.34	0.17	0.09	0.01	0.54	0.59	0.76	0.53	0.26	0.58	5
KAI0981855.1	0.81	0.14	0.28	0.32	0.01	0.37	0.31	0.11	0.39	0.36	0.54	1
KAI0981856.1	0.77	0.12	0.31	0.39	0.48	0.24	0.41	0.11	0.43	0.48	0.51	1
KAI0981861.1	0.76	0.12	0.07	0.31	0.06	0.25	0.46	0.01	0.46	0.22	0.84	1
KAI0981864.1	0.54	0.05	0.26	0.16	0	0.44	0.3	0.04	0.21	0.4	0.46	0
KAI0981868.1	0.52	0.39	0.9	0.42	0.49	0.36	0.54	0.82	0.37	0.16	0.47	3
KAI0981874.1	0.58	0.47	0.28	0.31	0.17	0.44	0.5	0.49	0.44	0.36	0.49	0
KAI0981875.1	0.57	0.47	0.28	0.31	0.16	0.45	0.5	0.49	0.45	0.36	0.49	0
KAI0981887.1	0.58	0.13	0.33	0.26	0.51	0.61	0.22	0.28	0.44	0.46	0.44	2
KAI0981891.1	0.66	0.38	0.39	0.29	0.23	0.56	0.19	0.18	0.46	0.37	0.48	1
KAI0981895.1	0.66	0.38	0.39	0.29	0.23	0.56	0.19	0.18	0.46	0.37	0.48	1
KAI0981899.1	0.77	0.36	0.33	0.31	0.1	0.31	0.09	0.06	0.41	0.42	0.49	0
KAI0981904.1	0.64	0.04	0.31	0.03	0.59	0.25	0.02	0.2	0.09	0.43	0.43	1
KAI0981906.1	0.76	0.22	0.26	0.33	0.02	0.43	0.14	0.05	0.47	0.26	0.71	1
KAI0981917.1	0.75	0.51	0.29	0.23	0.29	0.29	0.45	0.05	0.37	0.45	0.52	2
KAI0981931.1	0.73	0.48	0.3	0.27	0.39	0.55	0.42	0.04	0.47	0.5	0.6	2
KAI0981938.1	0.6	0.25	0.38	0.22	0.31	0.47	0.34	0.16	0.17	0.41	0.45	0
KAI0981941.1	0.76	0.54	0.36	0.31	0.56	0.5	0.39	0.08	0.45	0.51	0.58	4
KAI0981946.1	0.57	0.59	0.08	0.02	0.01	0.52	0.67	0.58	0.55	0.15	0.61	6
KAI0981949.1	0.74	0.66	0.41	0.33	0.04	0.49	0.18	0.05	0.48	0.42	0.52	2
KAI0981950.1	0.52	0.35	0.11	0.03	0.16	0.19	0.67	0.13	0.54	0.05	0.58	3
KAI0981951.1	0.6	0.12	0.12	0.02	0.3	0.17	0.64	0.09	0.46	0.05	0.58	2
KAI0981961.1	0.69	0.44	0.39	0.34	0.25	0.49	0.21	0.58	0.49	0.33	0.54	2
KAI0981963.1	0.91	0.12	0.26	0.33	0	0.31	0.16	0.07	0.41	0.36	0.57	1
KAI0981970.1	0.63	0.3	0.39	0.21	0.27	0.44	0.1	0.11	0.45	0.37	0.45	0
KAI0981982.1	0.6	0.51	0.38	0.37	0.4	0.46	0.15	0.61	0.46	0.19	0.46	2
KAI0981999.1	0.83	0.66	0.16	0.1	0.38	0.53	0.57	0.01	0.46	0.51	0.74	5
KAI0982006.1	0.63	0.55	0.39	0.2	0.07	0.39	0.33	0.15	0.26	0.4	0.46	1
KAI0982015.1	0.62	0.64	0.25	0.85	0.38	0.68	0.49	0.4	0.48	0.34	0.58	4
KAI0982027.1	0.53	0.27	0.29	0.22	0.36	0.35	0.51	0.5	0.42	0.44	0.48	1
KAI0982028.1	0.52	0.61	0.32	0.19	0.07	0.44	0.5	0.47	0.43	0.29	0.48	1
KAI0982032.1	0.54	0.08	0.3	0.27	0.5	0.39	0.52	0.4	0.41	0.42	0.5	1
KAI0982032.1	0.54	0.08	0.3	0.27	0.5	0.39	0.52	0.4	0.41	0.42	0.5	1
KAI0982055.1	0.65	0.18	0.3	0.26	0.01	0.27	0.29	0.08	0.2	0.41	0.47	0
KAI0982058.1	0.58	0.29	0.91	0.46	0.21	0.55	0.45	0.25	0.42	0.4	0.48	2
KAI0982059.1	0.61	0.11	0.86	0.38	0.57	0.33	0.26	0.28	0.4	0.27	0.46	2
KAI0982061.1	0.53	0.57	0.36	0.17	0.43	0.44	0.57	0.8	0.43	0.08	0.5	3
KAI0982062.1	0.53	0.82	0.04	0.01	0.48	0.98	0.75	0.3	0.7	0	0.69	5
KAI0982069.1	0.67	0.54	0.36	0.9	0.33	0.66	0.36	0.16	0.41	0.46	0.53	4
KAI0982071.1	0.57	0.12	0.39	0.31	0.45	0.35	0.43	0.34	0.21	0.43	0.46	0
KAI0982078.1	0.6	0.29	0.27	0.17	0.15	0.36	0.52	0.05	0.36	0.5	0.49	1
KAI0982082.1	0.57	0.02	0.22	0.29	0.01	0.3	0.46	0.08	0.46	0.53	0.5	1
KAI0982096.1	0.77	0.04	0.29	0.28	0	0.32	0.32	0.15	0.34	0.35	0.54	1
KAI0982097.1	0.78	0.13	0.32	0.18	0.01	0.65	0.24	0.08	0.43	0.27	0.54	2
KAI0982100.1	0.7	0.49	0.18	0.19	0.44	0.48	0.49	0.02	0.51	0.55	0.6	3
KAI0982103.1	0.79	0.25	0.37	0.34	0.42	0.41	0.27	0.11	0.45	0.42	0.52	1
KAI0982104.1	0.79	0.25	0.37	0.34	0.42	0.41	0.27	0.11	0.45	0.42	0.52	1
KAI0982105.1	0.61	0.6	0.32	0.01	0.52	0.18	0.36	0.94	0.38	0	0.49	3
KAI0982106.1	0.61	0.6	0.32	0.01	0.53	0.18	0.36	0.94	0.36	0	0.49	3
KAI0982110.1	1	0	0.01	0.08	0	0.33	0	0	0.53	0.03	1	2
KAI0982114.1	0.8	0.59	0.27	0.19	0.13	0.6	0.46	0.01	0.5	0.45	0.7	3
KAI0982125.1	0.52	0.39	0.27	0.24	0.28	0.29	0.14	0.25	0.55	0.36	0.48	1
KAI0982129.1	0.72	0.16	0.34	0.3	0.36	0.46	0.31	0.15	0.4	0.4	0.48	0
KAI0982133.1	0.6	0.04	0.23	0.14	0.29	0.19	0.07	0.11	0.19	0.4	0.45	0
KAI0982140.1	0.7	0.67	0.09	0.13	0.34	0.93	0.74	0.4	0.68	0.65	0.71	6
KAI0982153.1	0.58	0.57	0.39	0.05	0.28	0.64	0.56	0.83	0.48	0.14	0.49	4
KAI0982168.1	0.85	0.1	0.18	0.31	0.25	0.23	0.46	0.05	0.44	0.47	0.56	1
KAI0982170.1	0.56	0.15	0.36	0.29	0.12	0.45	0.23	0.25	0.26	0.37	0.46	0
KAI0982175.1	0.74	0.1	0.22	0.33	0.06	0.29	0.44	0.12	0.45	0.41	0.53	1
KAI0982176.1	0.77	0.28	0.45	0.28	0.14	0.65	0.16	0.68	0.49	0.19	0.5	2
KAI0982181.1	0.68	0.33	0.35	0.17	0.51	0.41	0.12	0.22	0.27	0.41	0.44	1
KAI0982182.1	0.77	0.32	0.49	0.38	0.63	0.3	0.38	0.18	0.45	0.47	0.6	2
KAI0982183.1	0.63	0.53	0.31	0.31	0.45	0.38	0.13	0.1	0.47	0.36	0.46	1
KAI0982185.1	0.59	0.63	0.22	0.09	0.1	0.3	0.55	0.1	0.38	0.19	0.49	2
KAI0982197.1	0.55	0.34	0.34	0.25	0.39	0.58	0.26	0.14	0.46	0.39	0.46	1
KAI0982198.1	0.54	0.35	0.33	0.24	0.39	0.58	0.25	0.14	0.46	0.39	0.46	1
KAI0982200.1	0.66	0.02	0.3	0.27	0.08	0.25	0.05	0.22	0.46	0.37	0.48	0
KAI0982218.1	0.79	0.58	0.42	0.29	0.37	0.37	0.32	0.06	0.45	0.49	0.54	2
KAI0982224.1	0.74	0.38	0.34	0.28	0.57	0.31	0.44	0.34	0.34	0.51	0.5	2
KAI0982237.1	0.62	0.04	0.25	0.16	0.15	0.22	0.29	0.1	0.08	0.4	0.46	0
KAI0982239.1	0.54	0.11	0.35	0.26	0.17	0.37	0.28	0.24	0.33	0.4	0.46	0
KAI0982240.1	0.54	0.11	0.35	0.26	0.17	0.37	0.28	0.24	0.33	0.4	0.46	0
KAI0982251.1	0.84	0.57	0.34	0.19	0.15	0.4	0.45	0.57	0.48	0.4	0.66	3
KAI0982254.1	0.68	0	0.3	0	0	0.06	0	0.72	0.27	0.1	0.45	1
KAI0982256.1	0.52	0.48	0.28	0.12	0.17	0.49	0.54	0.17	0.35	0.31	0.48	1
KAI0982259.1	0.76	0.32	0.21	0.18	0.72	0.26	0.57	0.16	0.26	0.53	0.63	4
KAI0982270.1	0.73	0.07	0.29	0.39	0	0.33	0.06	0.08	0.46	0.38	0.51	1
KAI0982275.1	0.65	0.1	0.33	0.34	0.45	0.25	0.48	0.17	0.34	0.43	0.49	0
KAI0982276.1	1	0.28	0	1	0	0.99	0	0	0.26	0.01	1	3
KAI0982277.1	0.58	0.04	0.08	0.19	0	0.97	0.11	0.09	0.55	0.12	0.49	2
KAI0982302.1	0.53	0.17	0.15	0.06	0.07	0.23	0.6	0.07	0.43	0.13	0.53	2
KAI0982306.1	0.86	0.19	0.28	0.35	0.41	0.28	0.32	0.08	0.45	0.43	0.56	1
KAI0982309.1	0.62	0.17	0.34	0.22	0.52	0.31	0.4	0.23	0.2	0.48	0.45	1
KAI0982314.1	0.92	0.1	0.49	0.28	0.65	0.17	0.41	0.25	0.3	0.53	0.51	3
KAI0982318.1	0.53	0.15	0.31	0.32	0.3	0.31	0.3	0.18	0.38	0.42	0.46	0
KAI0982335.1	0.63	0.53	0.33	0.36	0.28	0.41	0.31	0.06	0.47	0.47	0.52	2
KAI0982337.1	0.6	0.38	0.36	0.29	0.19	0.38	0.36	0.42	0.35	0.38	0.46	0
KAI0982338.1	0.61	0.04	0.25	0.76	0	0.36	0.03	0.05	0.38	0.41	0.47	1
KAI0982340.1	0.78	0.28	0.41	0.34	0.43	0.33	0.33	0.41	0.34	0.4	0.48	0
KAI0982353.1	0.6	0.43	0.33	0.21	0.36	0.33	0.43	0.32	0.3	0.38	0.46	0
KAI0982362.1	0.73	0.31	0.33	0.28	0.21	0.59	0.35	0.08	0.45	0.39	0.51	2
KAI0982363.1	0.68	0.36	0.34	0.28	0.31	0.63	0.32	0.13	0.46	0.37	0.51	2
KAI0982366.1	0.74	0.34	0.44	0.38	0.51	0.45	0.32	0.69	0.44	0.28	0.52	3
KAI0982377.1	0.66	0.15	0.29	0.3	0.04	0.27	0.11	0.1	0.43	0.41	0.48	0
KAI0982383.1	0.55	0.33	0.36	0.23	0.06	0.31	0.21	0.09	0.24	0.46	0.46	0
KAI0982390.1	0.51	0.72	0.37	0.28	0.22	0.55	0.4	0.26	0.45	0.18	0.53	3
KAI0982395.1	0.64	0.4	0.34	0.8	0.58	0.59	0.4	0.59	0.45	0.42	0.51	5
KAI0982396.1	0.82	0.06	0.24	0.3	0.01	0.31	0.49	0.08	0.42	0.37	0.58	1
KAI0982399.1	0.63	0.54	0.4	0.21	0.61	0.38	0.12	0.28	0.23	0.39	0.45	2
KAI0982407.1	0.71	0.43	0.31	0.3	0.41	0.47	0.37	0.04	0.47	0.51	0.55	2
KAI0982415.1	0.6	0.25	0.38	0.22	0.31	0.47	0.34	0.16	0.17	0.41	0.45	0
KAI0982417.1	0.79	0.14	0.31	0.29	0	0.3	0.14	0.15	0.29	0.35	0.55	1
KAI0982418.1	0.76	0.06	0.26	0.27	0.2	0.32	0.45	0.16	0.26	0.45	0.47	0
KAI0982419.1	0.52	0.04	0.19	0.07	0	0.14	0.05	0.03	0.06	0.36	0.47	0
KAI0982427.1	0.62	0.15	0.47	0.33	0.23	0.33	0.2	0.04	0.4	0.41	0.46	0
KAI0982431.1	0.63	0.67	0.35	0.3	0.19	0.55	0.34	0.19	0.47	0.37	0.51	3
KAI0982446.1	0.53	0.52	0.35	0.29	0.06	0.39	0.33	0.34	0.44	0.34	0.46	1
KAI0982451.1	0.5	0.25	0.32	0.2	0.56	0.39	0.54	0.34	0.37	0.53	0.48	3
KAI0982452.1	0.5	0.25	0.32	0.2	0.56	0.39	0.54	0.34	0.37	0.53	0.48	3
KAI0982453.1	0.5	0.25	0.32	0.2	0.56	0.39	0.54	0.34	0.37	0.53	0.48	3
KAI0982454.1	0.5	0.25	0.32	0.2	0.56	0.39	0.54	0.34	0.37	0.53	0.48	3
KAI0982455.1	0.64	0.31	0.12	0.56	0.26	0.27	0.32	0.23	0.55	0.6	0.56	4
KAI0982461.1	0.67	0.28	0.54	0.74	0.51	0.13	0.56	0.02	0.36	0.46	0.6	5
KAI0982464.1	0.76	0.53	0.35	0.19	0.57	0.6	0.44	0.22	0.48	0.55	0.58	5
KAI0982466.1	0.51	0.63	0.44	0.34	0.61	0.36	0.26	0.33	0.38	0.47	0.46	2
KAI0982469.1	0.63	0.08	0.29	0.27	0.35	0.26	0.15	0.14	0.44	0.41	0.46	0
KAI0982487.1	0.57	0.18	0.34	0.26	0.17	0.27	0.24	0.25	0.16	0.39	0.46	0
KAI0982492.1	0.57	0.38	0.1	0.14	0.04	0.33	0.56	0.12	0.53	0.43	0.54	3
KAI0982498.1	0.99	0.14	0.18	0.26	0.04	0.32	0.09	0.02	0.48	0.25	0.84	1
KAI0982501.1	0.54	0.15	0.22	0.13	0.01	0.21	0.09	0.07	0.06	0.35	0.46	0
KAI0982508.1	0.56	0.23	0.27	0.21	0.28	0.59	0.23	0.22	0.45	0.39	0.45	1
KAI0982517.1	0.66	0.4	0.26	0.26	0.4	0.36	0.43	0.14	0.47	0.47	0.51	1
KAI0982528.1	0.55	0.49	0.35	0.15	0.02	0.34	0.14	0.04	0.2	0.4	0.44	0
KAI0982531.1	0.77	0.28	0.19	0.28	0.06	0.51	0.38	0.04	0.48	0.33	0.63	2
KAI0982535.1	0.57	0.09	0.3	0.34	0.32	0.3	0.2	0.13	0.43	0.43	0.48	0
KAI0982542.1	0.69	0.3	0.36	0.34	0.44	0.3	0.24	0.12	0.36	0.47	0.47	0
KAI0982547.1	0.66	0.07	0.23	0.24	0.59	0.41	0.05	0.35	0.49	0.39	0.46	1
KAI0982587.1	0.52	0.13	0.29	0.28	0.34	0.25	0.13	0.13	0.36	0.43	0.46	0
KAI0982591.1	0.59	0.03	0	0	0	1	0.7	1	0.61	0	0.41	4
KAI0982616.1	0.77	0.03	0.29	0.22	0	0.26	0.16	0.2	0.18	0.34	0.51	1
KAI0982620.1	0.65	0.07	0.41	0.27	0.28	0.33	0.44	0.71	0.46	0.18	0.5	1
KAI0982638.1	0.9	0.67	0.38	0.11	0.2	0.66	0.47	0.01	0.46	0.55	0.76	4
KAI0982657.1	0.79	0.02	0.2	0.07	0	0.15	0.16	0.02	0.03	0.36	0.46	0
KAI0982672.1	0.56	0.29	0.36	0.55	0.32	0.42	0.1	0.14	0.47	0.51	0.49	2
KAI0982677.1	0.66	0.18	0.32	0.52	0.49	0.22	0.47	0.24	0.39	0.46	0.51	2
KAI0982684.1	0.61	0.07	0.35	0.14	0.61	0.38	0.32	0.36	0.34	0.5	0.45	1
KAI0982688.1	0.68	0.17	0.3	0.08	0.01	0.72	0.54	0.59	0.27	0.22	0.48	3
KAI0982692.1	0.75	0.24	0.51	0.49	0.69	0.19	0.44	0.27	0.46	0.45	0.66	3
KAI0982694.1	0.71	0.04	0.32	0.12	0.62	0.29	0.12	0.33	0.4	0.49	0.46	1
KAI0982708.1	0.78	0.28	0.33	0.24	0.02	0.36	0.3	0.04	0.21	0.4	0.48	0
KAI0982709.1	0.57	0.14	0.33	0.17	0.61	0.34	0.12	0.37	0.38	0.5	0.44	1
KAI0982713.1	0.78	0.04	0.28	0.31	0	0.35	0.18	0.11	0.42	0.33	0.54	1
KAI0982714.1	0.8	0.21	0.35	0.34	0.02	0.35	0.05	0.18	0.44	0.35	0.54	1
KAI0982721.1	0.54	0.42	0.4	0.15	0.29	0.39	0.35	0.59	0.27	0.21	0.44	1
KAI0982722.1	0.54	0.42	0.4	0.15	0.29	0.39	0.35	0.59	0.27	0.21	0.44	1
KAI0982743.1	0.69	0.38	0.28	0.29	0.45	0.31	0.49	0.08	0.32	0.47	0.52	1
KAI0982745.1	0.88	0.16	0.21	0.3	0.08	0.4	0.2	0.04	0.47	0.27	0.71	1
KAI0982746.1	0.7	0.21	0.35	0.28	0.32	0.59	0.33	0.24	0.43	0.38	0.48	1
KAI0982749.1	0.72	0.63	0.36	0.27	0.41	0.38	0.39	0.04	0.43	0.56	0.53	3
KAI0982761.1	0.54	0.49	0.35	0.77	0.18	0.47	0.34	0.27	0.45	0.4	0.48	1
KAI0982783.1	0.73	0.16	0.3	0.23	0.59	0.3	0.47	0.32	0.31	0.5	0.5	1
KAI0982784.1	0.9	0.22	0.26	0.34	0.03	0.34	0.16	0.07	0.46	0.34	0.59	1
KAI0982797.1	0.59	0.04	0.34	0.2	0.47	0.25	0.09	0.36	0.31	0.42	0.46	0
KAI0982798.1	0.68	0.24	0.36	0.23	0.03	0.26	0.14	0.04	0.1	0.4	0.47	0
KAI0982800.1	0.53	0.69	0.12	0.08	0.03	0.85	0.59	0.14	0.46	0.11	0.56	4
KAI0982801.1	0.52	0.19	0.4	0.32	0.04	0.31	0.09	0.21	0.46	0.38	0.47	0
KAI0982804.1	0.63	0.23	0.24	0.16	0.01	0.26	0.04	0.03	0.24	0.4	0.44	0
KAI0982805.1	0.76	0.3	0.44	0.34	0.54	0.43	0.3	0.62	0.34	0.23	0.48	2
KAI0982816.1	0.87	0.7	0.41	0.24	0.12	0.45	0.36	0.02	0.45	0.43	0.6	2
KAI0982817.1	0.61	0.62	0.29	0.28	0.34	0.42	0.44	0.12	0.44	0.36	0.49	1
KAI0982818.1	0.77	0.06	0.36	0.06	0.6	0.27	0.07	0.36	0.18	0.45	0.45	1
KAI0982828.1	0.75	0.11	0.27	0.37	0.01	0.38	0.25	0.1	0.44	0.33	0.58	1
KAI0982831.1	0.81	0.02	0.21	0.03	0	0.17	0.03	0.04	0.02	0.32	0.5	0
KAI0982846.1	0.63	0.53	0.34	0.26	0.03	0.51	0.32	0.18	0.45	0.37	0.48	2
KAI0982847.1	0.63	0.19	0.4	0.32	0.42	0.45	0.4	0.14	0.35	0.42	0.48	0
KAI0982853.1	0.8	0.43	0.43	0.34	0.56	0.38	0.36	0.5	0.41	0.37	0.53	2
KAI0982854.1	0.54	0.07	0.27	0.21	0	0.25	0.06	0.12	0.24	0.36	0.49	0
KAI0982856.1	0.66	0.27	0.34	0.19	0.56	0.31	0.12	0.18	0.2	0.46	0.45	1
KAI0982861.1	0.85	0.57	0.09	0.72	0.35	0.4	0.57	0.01	0.56	0.77	0.72	6
KAI0982874.1	0.51	0.65	0.24	0.15	0.05	0.58	0.54	0.29	0.44	0.23	0.49	3
KAI0982883.1	0.64	0.17	0.28	0.41	0.57	0.21	0.38	0.23	0.49	0.47	0.52	2
KAI0982886.1	0.53	0.59	0.29	0.38	0.3	0.64	0.5	0.05	0.49	0.6	0.52	4
KAI0982888.1	0.74	0.23	0.31	0.32	0.02	0.41	0.11	0.06	0.46	0.39	0.5	0
KAI0982889.1	0.84	0.42	0.08	0.22	0.02	0.31	0.36	0	0.48	0.2	0.88	1
KAI0982891.1	0.56	0.27	0.26	0.19	0.03	0.53	0.48	0.21	0.45	0.4	0.49	1
KAI0982893.1	0.51	0.27	0.34	0.44	0.35	0.4	0.29	0.15	0.46	0.46	0.48	0
KAI0982894.1	0.76	0.58	0.3	0.2	0.42	0.42	0.48	0.16	0.4	0.42	0.56	2
KAI0982898.1	0.63	0.14	0.3	0.32	0.58	0.37	0.46	0.55	0.31	0.57	0.47	3
KAI0982900.1	0.68	0.31	0.23	0.45	0.17	0.27	0.41	0.08	0.48	0.47	0.56	1
KAI0982902.1	0.52	0.06	0.23	0.06	0	0.22	0.13	0.09	0.04	0.32	0.48	0
KAI0982903.1	0.58	0.05	0.25	0.26	0.01	0.3	0.4	0.07	0.27	0.43	0.47	0
KAI0982905.1	0.81	0.6	0.38	0.22	0.4	0.38	0.33	0.04	0.48	0.7	0.7	3
KAI0982908.1	0.65	0.34	0.38	0.26	0.39	0.63	0.37	0.28	0.39	0.38	0.48	1
KAI0982921.1	0.57	0.48	0.38	0.27	0.2	0.53	0.27	0.47	0.46	0.32	0.47	1
KAI0982922.1	0.57	0.48	0.38	0.27	0.2	0.53	0.27	0.47	0.46	0.32	0.47	1
KAI0982924.1	0.75	0.36	0.46	0.35	0.56	0.26	0.41	0.28	0.47	0.51	0.58	3
KAI0982932.1	0.67	0.16	0.34	0.29	0.49	0.28	0.41	0.19	0.28	0.45	0.47	0
KAI0982938.1	0.76	0.02	0.26	0.33	0.01	0.33	0.04	0.12	0.47	0.34	0.6	1
KAI0982941.1	0.68	0.02	0.33	0	0.02	0.1	0.02	0.68	0.17	0.13	0.44	1
KAI0982947.1	0.8	0.21	0.29	0.37	0.33	0.28	0.16	0.07	0.46	0.44	0.49	0
KAI0982952.1	0.72	0.09	0.29	0.32	0.34	0.29	0.4	0.12	0.28	0.45	0.48	0
KAI0982963.1	0.62	0.17	0.34	0.93	0.4	0.47	0.07	0.14	0.43	0.36	0.49	1
KAI0982967.1	0.6	0.13	0.28	0.14	0.02	0.27	0.08	0.21	0.06	0.37	0.44	0
KAI0982970.1	0.64	0.38	0.35	0.17	0.03	0.34	0.15	0.04	0.18	0.43	0.46	0
KAI0982974.1	0.78	0.29	0.35	0.33	0.54	0.32	0.19	0.38	0.42	0.39	0.47	1
KAI0982984.1	0.88	0.52	0.17	0.87	0.3	0.37	0.51	0	0.52	0.79	0.79	6
KAI0982986.1	0.61	0.21	0.3	0.07	0.42	0.68	0.17	0.17	0.34	0.4	0.43	1
KAI0982987.1	0.62	0.21	0.3	0.07	0.42	0.68	0.17	0.17	0.34	0.4	0.43	1
KAI0982989.1	0.59	0.05	0.22	0.11	0.02	0.21	0.11	0.04	0.08	0.37	0.45	0
KAI0982990.1	0.89	0.17	0.09	0.21	0.02	0.25	0.38	0.01	0.46	0.18	0.9	1
KAI0982993.1	0.91	0.24	0.17	0.28	0.04	0.38	0.31	0.02	0.46	0.26	0.73	1
KAI0983001.1	0.58	0.16	0.29	0.27	0.19	0.35	0.12	0.17	0.46	0.37	0.47	0
KAI0983002.1	0.51	0.6	0.04	0	0.18	0.11	0.76	0.04	0.43	0	0.65	3
KAI0983005.1	0.64	0.03	0.23	0.11	0.1	0.21	0.11	0.04	0.06	0.4	0.45	0
KAI0983019.1	0.58	0.23	0.3	0.23	0.01	0.26	0.28	0.05	0.14	0.4	0.46	0
KAI0983021.1	0.62	0.05	0.39	0.01	0.25	0.2	0.37	0.79	0.26	0.11	0.46	1
KAI0983037.1	0.63	0.12	0.38	0.27	0.45	0.45	0.17	0.58	0.48	0.25	0.46	1
KAI0983042.1	0.76	0.5	0.51	0.44	0.5	0.6	0.52	0.77	0.45	0.32	0.63	5
KAI0983050.1	0.94	0.62	0.29	0.26	0.11	0.38	0.13	0.02	0.45	0.39	0.61	2
KAI0983052.1	0.97	0.18	0.27	0.32	0	0.31	0.02	0.06	0.4	0.35	0.59	1
KAI0983062.1	0.65	0.57	0.2	0.06	0.3	0.79	0.61	0.84	0.55	0.21	0.57	6
KAI0983063.1	0.53	0.39	0.32	0.32	0.25	0.42	0.25	0.06	0.48	0.4	0.48	0
KAI0983068.1	0.63	0.54	0.4	0.25	0.07	0.34	0.32	0.07	0.29	0.44	0.48	1
KAI0983076.1	0.76	0.39	0.1	0.99	0.05	0.14	0.57	0.02	0.41	0.46	0.65	3
KAI0983086.1	0.68	0.05	0.4	0.29	0.26	0.36	0.39	0.08	0.25	0.43	0.47	0
KAI0983087.1	0.68	0.83	0.29	0.22	0.11	0.76	0.47	0.37	0.47	0.01	0.82	3
KAI0983092.1	0.72	0.14	0.28	0.28	0.01	0.3	0.13	0.06	0.39	0.4	0.48	0
KAI0983095.1	0.54	0.15	0.26	0.21	0.04	0.31	0.4	0.05	0.14	0.45	0.46	0
KAI0983101.1	0.51	0.59	0.42	0.43	0.44	0.42	0.3	0.32	0.36	0.35	0.46	1
KAI0983118.1	0.75	0.23	0.3	0.3	0.16	0.51	0.45	0.41	0.47	0.3	0.58	2
KAI0983121.1	1	0	0.12	0.19	0	0.36	0.01	0.01	0.44	0.13	0.95	1
KAI0983138.1	0.92	0.55	0.46	0.21	0.46	0.67	0.31	0.37	0.46	0.49	0.64	3
KAI0983141.1	0.6	0.11	0.29	0.25	0.03	0.27	0.34	0.17	0.17	0.39	0.46	0
KAI0983148.1	0.53	0.35	0.32	0.29	0.01	0.36	0.24	0.05	0.46	0.41	0.47	0
KAI0983158.1	0.72	0.09	0.39	0.37	0.56	0.25	0.36	0.29	0.4	0.46	0.5	1
KAI0983164.1	0.66	0.24	0.43	0.46	0.42	0.36	0.29	0.27	0.46	0.46	0.5	0
KAI0983165.1	0.67	0.25	0.44	0.45	0.43	0.37	0.28	0.3	0.45	0.46	0.5	0
KAI0983170.1	0.69	0.19	0.61	0.31	0.04	0.33	0.46	0.03	0.43	0.4	0.52	2
KAI0983180.1	0.8	0.21	0.29	0.37	0.33	0.28	0.16	0.07	0.46	0.44	0.49	0
KAI0983188.1	0.88	0.53	0.2	0.15	0.39	0.86	0.42	0.08	0.44	0.31	0.62	3
KAI0983191.1	0.74	0.09	0.16	0.2	0.04	0.25	0.53	0.03	0.37	0.54	0.53	3
KAI0983200.1	0.54	0.18	0.33	0.16	0.56	0.46	0.48	0.27	0.23	0.54	0.46	2
KAI0983204.1	0.64	0.52	0.25	0.17	0.56	0.54	0.53	0.47	0.36	0.52	0.51	6
KAI0983206.1	0.89	0.02	0.23	0.31	0	0.29	0.32	0.07	0.44	0.33	0.59	1
KAI0983207.1	0.85	0.06	0.19	0.21	0.08	0.28	0.53	0.08	0.31	0.49	0.51	2
KAI0983215.1	1	0.01	0.01	0.04	0	0.34	0.04	0	0.54	0.02	1	2
KAI0983222.1	0.97	0.32	0.03	0.41	0.3	0.02	0.63	0	0.47	0.41	0.97	2
KAI0983226.1	0.92	0.56	0.38	0.28	0.4	0.43	0.1	0.04	0.46	0.45	0.57	2
KAI0983228.1	0.8	0.02	0.29	0.05	0.43	0.26	0.05	0.16	0.04	0.41	0.44	0
KAI0983229.1	0.81	0.33	0.44	0.34	0.59	0.27	0.4	0.16	0.43	0.5	0.55	2
KAI0983231.1	0.61	0.12	0.23	0.35	0.01	0.24	0.13	0.1	0.47	0.43	0.5	0
KAI0983240.1	0.52	0.46	0.33	0.35	0.49	0.43	0.31	0.24	0.45	0.43	0.47	0
KAI0983251.1	0.6	0.05	0.28	0.24	0.19	0.25	0.17	0.09	0.4	0.42	0.46	0
KAI0983254.1	0.77	0.03	0.26	0.06	0.52	0.2	0.03	0.1	0.07	0.41	0.44	1
KAI0983255.1	0.66	0.27	0.32	0.28	0.42	0.4	0.45	0.15	0.4	0.43	0.5	0
KAI0983257.1	0.74	0.22	0.46	0.41	0.62	0.28	0.34	0.24	0.41	0.48	0.52	2
KAI0983258.1	0.84	0.17	0.26	0.11	0.18	0.62	0.06	0.09	0.46	0.26	0.51	2
KAI0983264.1	0.79	0.09	0.28	0.31	0.01	0.31	0.35	0.08	0.36	0.39	0.51	1
KAI0983273.1	0.8	0.41	0.32	0.3	0.37	0.31	0.32	0.01	0.46	0.34	0.71	1
KAI0983277.1	0.52	0.57	0.22	0.31	0.21	0.77	0.43	0.12	0.51	0.57	0.49	4
KAI0983279.1	0.79	0.42	0.4	0.26	0.61	0.34	0.5	0.75	0.34	0.26	0.55	3
KAI0983281.1	0.67	0.19	0.42	0.46	0.59	0.37	0.19	0.37	0.41	0.43	0.48	1
KAI0983282.1	0.67	0.19	0.43	0.47	0.59	0.37	0.18	0.4	0.41	0.42	0.48	1
KAI0983283.1	0.67	0.21	0.37	0.44	0.4	0.38	0.21	0.26	0.46	0.44	0.49	0
KAI0983293.1	0.64	0.67	0.34	0.28	0.58	0.43	0.36	0.15	0.42	0.38	0.51	3
KAI0983298.1	0.87	0.54	0.15	0.15	0.03	0.39	0.42	0	0.48	0.27	0.78	2
KAI0983320.1	0.56	0.75	0.42	0.36	0.41	0.44	0.29	0.21	0.45	0.16	0.54	2
KAI0983325.1	0.64	0.6	0.32	0.24	0.24	0.46	0.45	0.43	0.41	0.33	0.49	1
KAI0983328.1	0.54	0.1	0.13	0.05	0.01	0.25	0.61	0.15	0.49	0.2	0.56	2
KAI0983353.1	0.68	0.66	0.24	0.3	0.64	0.61	0.42	0.14	0.45	0.39	0.57	4
KAI0983355.1	0.5	0.37	0.33	0.89	0.54	0.37	0.52	0.35	0.36	0.36	0.5	3
KAI0983364.1	0.63	0.28	0.33	0.41	0.52	0.37	0.38	0.27	0.46	0.48	0.5	1
KAI0983365.1	0.59	0.55	0.24	0.43	0.11	0.73	0.41	0.1	0.44	0.46	0.48	2
KAI0983368.1	0.79	0.2	0.39	0	0.22	0.17	0.19	0.96	0.3	0.01	0.52	2
KAI0983369.1	0.93	0.79	0.45	0.17	0.35	0.56	0.31	0.11	0.44	0.41	0.65	3
KAI0983374.1	0.83	0.47	0.34	0.3	0.33	0.3	0.31	0.07	0.46	0.46	0.55	1
KAI0983375.1	0.84	0.48	0.34	0.29	0.33	0.3	0.31	0.07	0.46	0.46	0.55	1
KAI0983385.1	0.78	0.27	0.26	0.35	0.16	0.29	0.41	0.09	0.45	0.4	0.52	1
KAI0983391.1	0.55	0.65	0.42	0.26	0.47	0.4	0.26	0.17	0.39	0.35	0.47	1
KAI0983392.1	0.55	0.64	0.42	0.26	0.47	0.4	0.27	0.17	0.39	0.35	0.46	1
KAI0983397.1	0.53	0.82	0.04	0.01	0.48	0.98	0.75	0.3	0.7	0	0.69	5
KAI0983399.1	0.66	0.15	0.29	0.24	0.01	0.27	0.35	0.09	0.15	0.4	0.47	0
KAI0983400.1	0.62	0.28	0.37	0.4	0.19	0.4	0.18	0.17	0.4	0.41	0.49	0
KAI0983406.1	0.51	0.65	0.32	0.28	0.42	0.49	0.41	0.18	0.44	0.32	0.47	1
KAI0983412.1	0.52	0.65	0.23	0.26	0.3	0.75	0.45	0.2	0.52	0.4	0.51	4
KAI0983414.1	0.82	0.36	0.17	0.25	0.11	0.29	0.4	0.05	0.48	0.31	0.75	1
KAI0983421.1	0.62	0.06	0.24	0.17	0.11	0.21	0.02	0.1	0.16	0.38	0.48	0
KAI0983422.1	0.62	0.06	0.24	0.17	0.11	0.21	0.02	0.1	0.16	0.38	0.48	0
KAI0983425.1	1	0.01	0.12	0.19	0	0.35	0.01	0.01	0.44	0.15	0.93	1
KAI0983438.1	0.64	0.04	0.31	0.03	0.59	0.25	0.02	0.2	0.09	0.43	0.43	1
KAI0983445.1	0.51	0.38	0.25	0.45	0.08	0.39	0.41	0.18	0.48	0.43	0.5	0
KAI0983453.1	0.79	0.83	0.51	0.33	0.07	0.39	0.27	0.06	0.44	0.15	0.68	3
KAI0983471.1	0.54	0.58	0.2	0.26	0.23	0.55	0.46	0.23	0.56	0.33	0.54	4
KAI0983478.1	0.7	0.66	0.28	0.2	0.11	0.51	0.45	0.07	0.44	0.43	0.54	3
KAI0983479.1	0.74	0.63	0.25	0.16	0.09	0.35	0.48	0.03	0.44	0.48	0.57	2
KAI0983482.1	0.51	0.14	0.34	0.51	0.47	0.44	0.22	0.28	0.45	0.45	0.46	1
KAI0983484.1	0.58	0.28	0.32	0.29	0.48	0.56	0.36	0.2	0.4	0.46	0.46	1
KAI0983485.1	0.58	0.27	0.32	0.29	0.49	0.56	0.36	0.21	0.4	0.47	0.46	1
KAI0983495.1	0.61	0.03	0.27	0.14	0.28	0.31	0.14	0.09	0.11	0.41	0.46	0
KAI0983501.1	0.66	0.17	0.22	0.28	0.01	0.28	0.27	0.03	0.54	0.43	0.59	2
KAI0983511.1	0.65	0.2	0.24	0.13	0.01	0.24	0.05	0.04	0.04	0.38	0.46	0
KAI0983521.1	0.78	0.57	0.35	0.26	0.33	0.35	0.43	0.13	0.39	0.47	0.53	2
KAI0983529.1	0.68	0.1	0.36	0.37	0.59	0.28	0.34	0.21	0.44	0.45	0.51	2
KAI0983536.1	0.74	0.14	0.19	0.3	0.09	0.27	0.49	0.08	0.44	0.45	0.54	1
KAI0983546.1	0.67	0.56	0.33	0.15	0.44	0.48	0.54	0.72	0.44	0.24	0.53	4
KAI0983548.1	0.64	0.06	0.51	0.39	0.59	0.31	0.09	0.75	0.42	0.08	0.48	3
KAI0983549.1	0.64	0.06	0.51	0.39	0.59	0.31	0.09	0.75	0.42	0.08	0.48	3
KAI0983552.1	0.55	0.15	0.24	0.24	0.55	0.24	0.53	0.36	0.45	0.43	0.5	2
KAI0983555.1	0.76	0.24	0.41	0.4	0.51	0.3	0.3	0.2	0.37	0.46	0.49	1
KAI0983558.1	0.72	0.23	0.32	0.35	0.29	0.34	0.41	0.3	0.43	0.4	0.49	0
KAI0983562.1	0.81	0.12	0.19	0.29	0.33	0.31	0.48	0.03	0.44	0.33	0.7	1
KAI0983563.1	0.99	0.01	0.26	0.13	0	0.24	0	0.06	0.08	0.31	0.54	1
KAI0983570.1	0.55	0.32	0.37	0.52	0.22	0.39	0.28	0.21	0.25	0.45	0.46	1
KAI0983572.1	0.67	0.55	0.11	0	0.72	0.11	0.57	0.02	0.47	0.99	0.32	4
KAI0983573.1	0.67	0.55	0.11	0	0.72	0.11	0.57	0.02	0.47	0.99	0.32	4
KAI0983577.1	0.58	0.15	0.2	0.34	0.05	0.25	0.48	0.04	0.45	0.51	0.51	2
KAI0983580.1	0.59	0.57	0.41	0.19	0.06	0.41	0.22	0.5	0.4	0.22	0.46	1
KAI0983583.1	0.75	0.36	0.4	0.37	0.49	0.35	0.22	0.11	0.47	0.5	0.55	1
KAI0983585.1	0.57	0.55	0.22	0.22	0.5	0.72	0.49	0.27	0.4	0.56	0.49	3
KAI0983588.1	0.62	0.16	0.29	0.34	0.32	0.33	0.35	0.08	0.37	0.46	0.47	0
KAI0983589.1	0.67	0.26	0.32	0.25	0.53	0.31	0.48	0.16	0.33	0.49	0.5	1
KAI0983603.1	0.7	0.17	0.28	0.27	0.01	0.29	0.33	0.04	0.32	0.42	0.47	0
KAI0983613.1	0.64	0.06	0.36	0.34	0.28	0.32	0.37	0.22	0.37	0.43	0.48	0
KAI0983614.1	0.67	0.03	0.35	0.24	0.26	0.29	0.28	0.12	0.2	0.43	0.46	0
KAI0983625.1	0.84	0.79	0.45	0.22	0.12	0.66	0.32	0.07	0.46	0.47	0.69	3
KAI0983630.1	0.73	0.16	0.45	0.42	0.55	0.3	0.22	0.22	0.41	0.46	0.5	1
KAI0983633.1	0.6	0.22	0.25	0.23	0.26	0.25	0.52	0.06	0.27	0.48	0.48	1
KAI0983638.1	0.68	0.67	0.39	0.31	0.33	0.45	0.35	0.04	0.46	0.53	0.55	3
KAI0983647.1	0.52	0.59	0.37	0.21	0.01	0.46	0.23	0.07	0.44	0.39	0.46	1
KAI0983651.1	0.92	0.39	0.08	0.12	0.03	0.48	0.43	0	0.48	0.07	0.96	1
KAI0983656.1	0.51	0.41	0.13	0.03	0	0.79	0.66	0.2	0.52	0.21	0.58	4
KAI0983661.1	0.76	0.12	0.3	0.35	0.36	0.31	0.43	0.2	0.38	0.44	0.49	0
KAI0983666.1	0.82	0.63	0.43	0.27	0.45	0.42	0.35	0.14	0.43	0.56	0.56	3
KAI0983669.1	0.6	0.68	0.23	0.11	0.62	0.77	0.53	0.65	0.45	0.03	0.56	6
KAI0983672.1	0.85	0.12	0.37	0.34	0.56	0.25	0.42	0.37	0.33	0.47	0.5	1
KAI0983681.1	0.6	0.34	0.4	0.22	0.43	0.45	0.34	0.6	0.35	0.25	0.45	1
KAI0983682.1	0.59	0.07	0.22	0.07	0	0.18	0.12	0.08	0.03	0.33	0.48	0
KAI0983686.1	0.52	0.41	0.15	0.06	0.01	0.17	0.62	0.06	0.44	0.07	0.53	2
KAI0983688.1	0.71	0.47	0.14	0.08	0.5	0.15	0.62	0.2	0.4	0.47	0.61	2
KAI0983689.1	0.71	0.47	0.14	0.08	0.5	0.15	0.62	0.2	0.4	0.47	0.61	2
KAI0983690.1	0.54	0.53	0.06	0.4	0.62	0.93	0.59	0.16	0.66	0.83	0.55	7
KAI0983699.1	0.96	0.01	0.3	0.1	0	0.25	0	0.05	0.05	0.32	0.53	1
KAI0983703.1	0.8	0.39	0.33	0.19	0.15	0.31	0.03	0.04	0.29	0.42	0.47	0
KAI0983713.1	0.8	0.51	0.38	0.33	0.61	0.34	0.36	0.39	0.45	0.43	0.56	3
KAI0983714.1	0.8	0.51	0.38	0.33	0.61	0.34	0.36	0.39	0.45	0.43	0.56	3
KAI0983718.1	0.52	0.02	0.15	0.01	0.53	0.21	0.67	0.1	0.39	0.03	0.52	3
KAI0983721.1	0.83	0.35	0.37	0.33	0.5	0.31	0.11	0.12	0.37	0.49	0.48	0
KAI0983731.1	0.89	0.06	0.23	0.32	0	0.34	0.03	0.06	0.46	0.26	0.73	1
KAI0983735.1	0.76	0.02	0.27	0.33	0.01	0.35	0.02	0.08	0.47	0.36	0.57	1
KAI0983740.1	0.63	0.19	0.4	0.32	0.42	0.45	0.4	0.14	0.35	0.42	0.48	0
KAI0983742.1	0.63	0.19	0.4	0.32	0.42	0.45	0.4	0.14	0.35	0.42	0.48	0
KAI0983744.1	1	0	0	0.03	0	0.11	0.45	0	0.49	0.03	1	1
KAI0983753.1	0.57	0.03	0.26	0.42	0	0.28	0.05	0.11	0.42	0.36	0.52	1
KAI0983761.1	0.69	0.03	0.17	0.29	0.03	0.24	0.49	0.04	0.45	0.53	0.52	2
KAI0983762.1	0.67	0.27	0.33	0.31	0.04	0.29	0.11	0.07	0.44	0.41	0.48	0
KAI0983763.1	0.57	0.04	0.23	0.07	0.01	0.19	0.18	0.08	0.04	0.33	0.48	0
KAI0983767.1	0.58	0.16	0.58	0.38	0.35	0.35	0.33	0.11	0.42	0.42	0.47	1
KAI0983787.1	0.73	0.11	0.37	0.31	0.31	0.33	0.44	0.31	0.29	0.42	0.48	0
KAI0983792.1	0.63	0	0.37	0	0.55	0.65	0.31	0.92	0.22	0.09	0.47	3
KAI0983796.1	0.68	0.43	0.32	0.33	0.42	0.32	0.38	0.1	0.44	0.5	0.5	0
KAI0983801.1	0.63	0.03	0.19	0.01	0.11	0.14	0.02	0.03	0.02	0.32	0.52	1
KAI0983815.1	0.6	0.57	0.39	0.31	0.23	0.71	0.38	0.74	0.5	0.22	0.51	4
KAI0983816.1	0.61	0.57	0.39	0.29	0.2	0.74	0.39	0.74	0.5	0.21	0.51	4
KAI0983817.1	0.66	0.25	0.4	0.37	0.37	0.44	0.14	0.56	0.45	0.3	0.46	1
KAI0983822.1	0.62	0.72	0.37	0.24	0.34	0.48	0.34	0.4	0.43	0.17	0.51	2
KAI0983824.1	0.7	0.27	0.36	0.26	0.62	0.33	0.23	0.32	0.32	0.54	0.46	2
KAI0983825.1	0.62	0.15	0.36	0.37	0.3	0.33	0.22	0.1	0.45	0.42	0.47	0
KAI0983830.1	0.53	0.75	0.3	0.33	0.18	0.54	0.48	0.25	0.43	0.07	0.58	3
KAI0983832.1	0.64	0.06	0.26	0.14	0.25	0.23	0.15	0.13	0.06	0.38	0.47	0
KAI0983842.1	0.62	0.12	0.3	0.35	0.3	0.48	0.34	0.15	0.46	0.42	0.49	0
KAI0983854.1	0.72	0.48	0.06	0.05	0.07	0.06	0.61	0	0.46	0.74	0.63	3
KAI0983855.1	0.72	0.48	0.06	0.05	0.07	0.06	0.61	0	0.46	0.74	0.63	3
KAI0983862.1	0.52	0.08	0.24	0.29	0.08	0.34	0.15	0.12	0.5	0.36	0.52	1
KAI0983870.1	0.59	0.38	0.35	0.33	0.1	0.38	0.31	0.07	0.46	0.44	0.49	0
KAI0983878.1	0.65	0.47	0.19	0.02	0.23	0.77	0.7	0.95	0.62	0.16	0.63	5
KAI0983882.1	0.87	0.23	0.42	0.34	0.56	0.27	0.18	0.21	0.31	0.47	0.48	1
KAI0983884.1	0.65	0.03	0.44	0.19	0.02	0.31	0.06	0.43	0.34	0.33	0.46	0
KAI0983891.1	0.73	0.59	0.19	0.18	0.32	0.45	0.51	0.02	0.49	0.47	0.64	3
KAI0983907.1	0.69	0.39	0.04	0	0	0.95	0.71	0.02	0.43	0.16	0.73	3
KAI0983916.1	0.89	0.29	0.23	0.31	0.23	0.29	0.36	0.05	0.46	0.36	0.63	1
KAI0983920.1	0.68	0.45	0.12	0.05	0.06	0.14	0.59	0.01	0.35	0.53	0.57	3
KAI0983922.1	0.76	0.53	0.29	0.23	0.51	0.5	0.46	0.05	0.41	0.55	0.55	4
KAI0983931.1	0.94	0.17	0.26	0.36	0.29	0.35	0.07	0.05	0.44	0.38	0.6	1
KAI0983942.1	0.6	0.58	0.26	0.23	0.01	0.74	0.31	0.05	0.57	0.28	0.54	4
KAI0983945.1	0.69	0.49	0.32	0.64	0.54	0.39	0.2	0.11	0.47	0.46	0.52	3
KAI0983949.1	0.52	0.46	0.33	0.25	0.21	0.35	0.43	0.17	0.35	0.39	0.46	0
KAI0983960.1	0.67	0.49	0.2	0.14	0.31	0.16	0.56	0.01	0.39	0.53	0.56	3
KAI0983961.1	0.56	0.16	0.34	0.32	0.04	0.28	0.26	0.28	0.41	0.38	0.47	0
KAI0983963.1	0.67	0.43	0.21	0.09	0.07	0.45	0.56	0.28	0.41	0.42	0.53	2
KAI0983973.1	0.6	0.23	0.3	0.37	0.02	0.4	0.22	0.09	0.47	0.4	0.5	0
KAI0984008.1	0.59	0.19	0.28	0.4	0.35	0.34	0.4	0.13	0.44	0.48	0.49	0
KAI0984031.1	0.71	0.61	0.1	0.02	0.05	0.64	0.6	0.03	0.35	0.09	0.57	4
KAI0984034.1	0.61	0.67	0.49	0.23	0.68	0.81	0.39	0.18	0.38	0.32	0.55	4
KAI0984044.1	0.55	0.22	0.4	0.44	0.51	0.41	0.24	0.27	0.44	0.44	0.47	1
KAI0984052.1	0.57	0.57	0.2	0.4	0.12	0.76	0.36	0.29	0.48	0.53	0.49	3
KAI0984057.1	0.88	0.05	0.28	0.31	0	0.29	0.03	0.1	0.4	0.31	0.6	1
KAI0984067.1	0.79	0.87	0.41	0.44	0.11	0.2	0.47	0.04	0.37	0.01	0.85	2
KAI0984068.1	0.68	0.51	0.51	0.14	0.04	0.76	0.51	0.13	0.43	0.24	0.57	5
KAI0984070.1	0.66	0.53	0.38	0.12	0.03	0.74	0.53	0.15	0.58	0.36	0.6	5
KAI0984074.1	0.78	0.73	0.39	0.32	0.4	0.73	0.32	0.05	0.47	0.41	0.63	3
KAI0984076.1	0.69	0.63	0.26	0.17	0.11	0.37	0.51	0.13	0.39	0.28	0.49	2
KAI0984082.1	0.54	0.14	0.22	0.09	0	0.24	0.08	0.05	0.03	0.35	0.46	0
KAI0984087.1	0.54	0.25	0.33	0.31	0.19	0.61	0.36	0.16	0.44	0.39	0.47	1
KAI0984088.1	0.56	0.25	0.33	0.3	0.08	0.61	0.37	0.15	0.43	0.38	0.47	1
KAI0984090.1	0.51	0.33	0.3	0.32	0.23	0.62	0.36	0.14	0.45	0.43	0.46	1
KAI0984097.1	0.69	0.2	0.37	0.4	0.09	0.42	0.22	0.29	0.42	0.38	0.48	0
KAI0984098.1	0.55	0.47	0.19	0.12	0.51	0.39	0.6	0.19	0.42	0.51	0.54	4
KAI0984106.1	0.8	0.06	0.22	0.34	0.34	0.26	0.4	0.08	0.46	0.37	0.63	1
KAI0984109.1	0.59	0.06	0.26	0.17	0.03	0.23	0.24	0.12	0.1	0.36	0.48	0
KAI0984126.1	0.64	0.49	0.33	0.28	0.02	0.45	0.32	0.05	0.46	0.37	0.48	0
KAI0984136.1	0.61	0.46	0.26	0.33	0.15	0.73	0.47	0.14	0.45	0.42	0.51	2
KAI0984143.1	0.59	0.15	0.12	0.07	0.15	0.13	0.61	0.04	0.4	0.23	0.57	2
KAI0984153.1	0.58	0.24	0.19	0.75	0.34	0.33	0.38	0.08	0.49	0.6	0.52	3
KAI0984162.1	0.56	0.68	0.19	0.17	0.61	0.75	0.55	0.12	0.39	0.28	0.55	5
KAI0984163.1	1	0.06	0.02	0.07	0	0.79	0.12	0	0.49	0.02	1	2
KAI0984166.1	0.74	0.62	0.15	0.14	0.09	0.89	0.43	0.02	0.55	0.25	0.61	4
KAI0984182.1	0.64	0.16	0.44	0.36	0.11	0.35	0.34	0.39	0.45	0.34	0.48	0
KAI0984184.1	0.79	0.26	0.41	0.34	0.33	0.36	0.18	0.61	0.45	0.3	0.51	2
KAI0984194.1	0.63	0.65	0.46	0.2	0.04	0.41	0.12	0.1	0.39	0.39	0.48	1
KAI0984204.1	0.58	0.28	0.33	0.18	0.44	0.46	0.57	0.61	0.43	0.42	0.5	2
KAI0984214.1	0.51	0.57	0.4	0.21	0.09	0.41	0.26	0.14	0.37	0.39	0.46	1
KAI0984215.1	0.66	0.65	0.39	0.34	0.09	0.47	0.19	0.1	0.49	0.38	0.52	2
KAI0984222.1	0.69	0.36	0.16	0.43	0.08	0.26	0.35	0.02	0.48	0.45	0.64	1
KAI0984242.1	0.69	0.53	0.31	0.99	0.09	0.62	0.29	0.06	0.44	0.42	0.56	4
KAI0984244.1	0.59	0.08	0.29	0.15	0.12	0.54	0.15	0.13	0.33	0.33	0.46	1
KAI0984251.1	0.53	0.68	0.41	0.3	0.17	0.48	0.28	0.37	0.44	0.24	0.49	1
KAI0984253.1	0.55	0.29	0.19	0.28	0.07	0.27	0.44	0.05	0.49	0.45	0.51	1
KAI0984268.1	0.82	0.35	0.23	0.24	0.03	0.63	0.33	0.02	0.49	0.3	0.6	2
KAI0984269.1	0.82	0.35	0.23	0.24	0.03	0.64	0.31	0.02	0.49	0.29	0.6	2
KAI0984270.1	0.51	0.05	0.33	0	0.53	0.31	0.03	0.31	0.1	0.41	0.37	1
KAI0984278.1	0.93	0.41	0.3	0.16	0.19	0.7	0.19	0.01	0.48	0.23	0.73	2
KAI0984288.1	0.55	0.16	0.33	0.18	0.57	0.27	0.13	0.21	0.09	0.44	0.44	1
KAI0984291.1	0.51	0.09	0.33	0.22	0.32	0.28	0.29	0.42	0.19	0.37	0.45	0
KAI0984292.1	0.66	0.04	0.32	0.17	0.24	0.22	0.03	0.42	0.25	0.34	0.46	0
KAI0984305.1	0.68	0.31	0.34	0.97	0.45	0.41	0.35	0.13	0.42	0.54	0.54	3
KAI0984314.1	0.68	0.43	0.36	0.39	0.12	0.37	0.38	0.07	0.46	0.42	0.52	1
KAI0984315.1	0.68	0.43	0.36	0.39	0.12	0.37	0.38	0.07	0.46	0.42	0.52	1
KAI0984318.1	0.54	0.27	0.25	0.14	0.08	0.24	0.55	0.13	0.27	0.33	0.48	1
KAI0984319.1	0.74	0.32	0.26	0.32	0.03	0.59	0.29	0.03	0.48	0.34	0.56	2
KAI0984320.1	0.75	0.32	0.18	0.28	0.02	0.49	0.38	0.01	0.47	0.34	0.62	1
KAI0984333.1	0.55	0.07	0.31	0	0	0.07	0.05	0.69	0.28	0.07	0.44	1
KAI0984334.1	0.55	0.07	0.31	0	0	0.07	0.04	0.69	0.28	0.07	0.44	1
KAI0984335.1	0.56	0.13	0.32	0	0.01	0.07	0.05	0.69	0.28	0.07	0.44	1
KAI0984344.1	0.9	0.09	0.18	0.25	0	0.32	0.25	0.03	0.47	0.27	0.82	1
KAI0984346.1	0.82	0.57	0.13	0.27	0.12	0.64	0.57	0	0.43	0.58	0.71	5
KAI0984348.1	0.58	0.23	0.29	0.34	0.42	0.4	0.39	0.09	0.47	0.43	0.51	1
KAI0984349.1	0.63	0.61	0.19	0.21	0.16	0.5	0.53	0.04	0.44	0.31	0.53	3
KAI0984352.1	0.93	0.19	0.16	0.26	0	0.32	0.25	0.03	0.46	0.26	0.8	1
KAI0984358.1	0.88	0.56	0.22	0.78	0.65	0.75	0.5	0.02	0.57	0.7	0.77	7
KAI0984359.1	0.88	0.56	0.22	0.78	0.65	0.75	0.5	0.02	0.57	0.7	0.77	7
KAI0984369.1	0.59	0.17	0.34	0.35	0.09	0.36	0.32	0.07	0.45	0.44	0.48	0
KAI0984374.1	0.68	0.05	0.28	0.23	0.01	0.39	0.34	0.09	0.3	0.4	0.47	0
KAI0984409.1	0.74	0.29	0.32	0.37	0.27	0.3	0.32	0.13	0.46	0.42	0.51	1
KAI0984414.1	0.67	0.65	0.32	0.3	0.57	0.42	0.4	0.19	0.38	0.41	0.51	3
KAI0984417.1	0.62	0.34	0.38	0.45	0.49	0.34	0.25	0.27	0.35	0.45	0.47	0
KAI0984424.1	0.59	0.7	0.24	0	0.3	0.52	0.59	0.93	0.44	0	0.54	5
KAI0984434.1	0.53	0.68	0.37	0.32	0.57	0.5	0.42	0.28	0.39	0.28	0.5	2
KAI0984438.1	0.63	0.11	0.3	0.16	0.17	0.43	0.16	0.08	0.17	0.38	0.47	0
KAI0984440.1	0.66	0.49	0.31	0.37	0.15	0.32	0.38	0.03	0.47	0.46	0.55	1
KAI0984444.1	0.68	0.17	0.45	0.24	0.01	0.31	0.01	0.04	0.26	0.38	0.46	0
KAI0984448.1	0.65	0.42	0.31	0.19	0.33	0.42	0.48	0.53	0.37	0.37	0.48	1
KAI0984456.1	0.52	0.1	0.24	0.22	0.02	0.61	0.37	0.26	0.47	0.38	0.45	1
KAI0984457.1	0.52	0.1	0.24	0.22	0.02	0.61	0.37	0.26	0.47	0.38	0.45	1
KAI0984468.1	0.52	0.05	0.21	0.06	0	0.17	0.17	0.05	0.04	0.34	0.47	0
KAI0984498.1	0.62	0.55	0.4	0.33	0.07	0.37	0.32	0.08	0.46	0.39	0.5	1
KAI0984506.1	0.72	0.15	0.29	0.27	0.01	0.3	0.06	0.07	0.31	0.39	0.48	0
KAI0984507.1	0.7	0.18	0.29	0.37	0.14	0.35	0.29	0.09	0.46	0.4	0.51	1
KAI0984513.1	0.8	0.16	0.42	0.32	0.58	0.19	0.46	0.18	0.4	0.47	0.54	2
KAI0984529.1	0.82	0.47	0.35	0.3	0.06	0.32	0.08	0.04	0.42	0.41	0.51	1
KAI0984532.1	0.73	0.18	0.26	0.39	0.29	0.29	0.31	0.17	0.47	0.4	0.56	1
KAI0984534.1	0.55	0.65	0.38	0.17	0.59	0.64	0.41	0.53	0.41	0.16	0.49	4
KAI0984535.1	0.54	0.65	0.38	0.16	0.59	0.69	0.42	0.51	0.41	0.18	0.49	4
KAI0984550.1	0.98	0.03	0.33	0.16	0.48	0.25	0.01	0.19	0.16	0.41	0.49	0
KAI0984555.1	0.63	0.41	0.33	0.35	0.04	0.34	0.29	0.06	0.47	0.43	0.5	0
KAI0984568.1	0.8	0.02	0.38	0.32	0.36	0.49	0.11	0.34	0.44	0.31	0.5	0
KAI0984569.1	0.57	0.08	0.34	0.27	0.4	0.3	0.17	0.37	0.38	0.39	0.46	0
KAI0984571.1	0.52	0.21	0.25	0.14	0.01	0.29	0.31	0.04	0.05	0.41	0.44	0
KAI0984588.1	0.94	0.56	0.1	0.76	0.33	0.39	0.57	0	0.55	0.89	0.86	6
KAI0984591.1	0.73	0.7	0.07	0.07	0.79	0.87	0.63	0.27	0.39	0.19	0.69	5
KAI0984592.1	0.51	0.36	0.4	0.24	0.44	0.42	0.28	0.44	0.38	0.37	0.45	0
KAI0984605.1	0.66	0.71	0.16	0.08	0.23	0.88	0.58	0.2	0.4	0.19	0.62	4
KAI0984608.1	0.63	0.1	0.32	0.31	0.4	0.3	0.37	0.17	0.28	0.45	0.47	0
KAI0984609.1	0.62	0.31	0.34	0.28	0.05	0.34	0.33	0.06	0.37	0.42	0.47	0
KAI0984612.1	0.65	0.19	0.2	0.25	0.05	0.25	0.51	0.04	0.39	0.52	0.5	2
KAI0984614.1	0.51	0.26	0.32	0.26	0.07	0.3	0.38	0.12	0.2	0.42	0.46	0
KAI0984623.1	0.54	0.08	0.26	0.19	0.04	0.23	0.33	0.11	0.11	0.4	0.46	0
KAI0984626.1	0.52	0.61	0.11	0.19	0.33	0.66	0.62	0.06	0.47	0.21	0.57	4
KAI0984628.1	0.53	0.43	0.2	0.14	0.18	0.83	0.61	0.64	0.57	0.44	0.54	5
KAI0984629.1	0.64	0.1	0.31	0.26	0	0.28	0.11	0.16	0.23	0.35	0.5	0
KAI0984630.1	0.71	0.02	0.33	0.36	0.18	0.34	0.27	0.15	0.45	0.38	0.52	1
KAI0984635.1	0.51	0.19	0.29	0.24	0.02	0.25	0.2	0.11	0.16	0.39	0.46	0
KAI0984642.1	0.66	0.34	0.33	0.74	0.34	0.35	0.27	0.36	0.47	0.67	0.56	3
KAI0984650.1	0.61	0.23	0.43	0.17	0.24	0.41	0.24	0.57	0.19	0.24	0.43	1
KAI0984652.1	0.66	0.68	0.42	0.26	0.28	0.56	0.3	0.13	0.46	0.5	0.53	3
KAI0984656.1	0.51	0.55	0.36	0.18	0.04	0.38	0.37	0.09	0.24	0.39	0.45	1
KAI0984658.1	0.68	0.23	0.33	0.36	0.42	0.33	0.39	0.24	0.45	0.46	0.49	0
KAI0984660.1	0.94	0.24	0.33	0.27	0.63	0.16	0.4	0.05	0.48	0.45	0.82	2
KAI0984673.1	0.51	0.6	0.42	0.19	0.06	0.4	0.24	0.13	0.28	0.38	0.46	1
KAI0984675.1	0.6	0.1	0.25	0.27	0.5	0.26	0.52	0.37	0.39	0.43	0.49	1
KAI0984677.1	0.72	0.18	0.38	0.3	0.17	0.38	0.03	0.15	0.46	0.37	0.47	0
KAI0984683.1	0.82	0.48	0.09	0.17	0.18	0.12	0.57	0.01	0.44	0.48	0.71	2
KAI0984686.1	0.61	0.62	0.38	0.5	0.35	0.53	0.23	0.48	0.46	0.26	0.49	2
KAI0984693.1	0.63	0.3	0.1	0.1	0.05	0.13	0.59	0.01	0.46	0.63	0.58	3
KAI0984694.1	0.64	0.31	0.1	0.15	0.05	0.14	0.57	0.01	0.46	0.61	0.57	3
KAI0984701.1	0.51	0.04	0.33	0.18	0.01	0.47	0.39	0.24	0.16	0.37	0.45	0
KAI0984727.1	0.59	0.34	0.3	0.16	0.23	0.61	0.27	0.33	0.46	0.37	0.45	1
KAI0984731.1	0.63	0.48	0.28	0.31	0.11	0.36	0.21	0.03	0.49	0.39	0.51	1
KAI0984732.1	0.51	0.28	0.33	0.27	0.06	0.3	0.19	0.15	0.17	0.39	0.47	0
KAI0984738.1	0.57	0.23	0.3	0.45	0.2	0.58	0.21	0.12	0.49	0.36	0.49	1
KAI0984752.1	0.79	0.17	0.39	0.34	0.49	0.49	0.15	0.22	0.46	0.37	0.49	0
KAI0984753.1	0.73	0.67	0.29	0.24	0.29	0.5	0.41	0.03	0.49	0.48	0.61	2
KAI0984754.1	0.73	0.69	0.29	0.24	0.29	0.53	0.41	0.03	0.5	0.46	0.61	3
KAI0984755.1	0.94	0.52	0.15	0.02	0.01	0.88	0.1	0.03	0.48	0.22	0.6	3
KAI0984758.1	0.54	0.11	0.18	0.3	0.2	0.24	0.51	0.07	0.49	0.51	0.52	3
KAI0984761.1	0.73	0.26	0.75	0.3	0.22	0.53	0.37	0.23	0.38	0.28	0.51	3
KAI0984762.1	0.57	0.15	0.39	0.17	0.05	0.55	0.27	0.56	0.34	0.29	0.43	2
KAI0984763.1	0.61	0.25	0.33	0.32	0.04	0.29	0.23	0.09	0.36	0.42	0.48	0
KAI0984767.1	0.51	0.53	0.28	0.38	0.37	0.57	0.51	0.38	0.51	0.57	0.51	6
KAI0984769.1	0.61	0.5	0.32	0.22	0.09	0.33	0.43	0.08	0.3	0.43	0.47	0
KAI0984775.1	0.62	0.59	0.24	0.24	0.28	0.37	0.49	0.14	0.45	0.35	0.5	1
KAI0984776.1	0.56	0.09	0.22	0.09	0.01	0.18	0.21	0.03	0.03	0.39	0.44	0
KAI0984788.1	0.99	0.04	0.3	0.3	0.15	0.31	0.02	0.1	0.36	0.34	0.6	1
KAI0984790.1	0.64	0.32	0.29	0.23	0.1	0.56	0.37	0.05	0.46	0.39	0.49	1
KAI0984795.1	0.58	0.56	0.23	0.06	0.03	0.78	0.45	0.13	0.44	0.56	0.48	3
KAI0984800.1	0.58	0.56	0.23	0.06	0.03	0.78	0.45	0.13	0.44	0.56	0.48	3
KAI0984805.1	0.52	0.22	0.26	0.33	0.06	0.33	0.21	0.1	0.48	0.44	0.49	0
KAI0984821.1	0.52	0.4	0.44	0.32	0.06	0.48	0.22	0.15	0.46	0.37	0.46	0
KAI0984824.1	0.52	0.55	0.36	0.44	0.21	0.46	0.3	0.36	0.45	0.37	0.48	1
KAI0984825.1	0.53	0.53	0.36	0.45	0.36	0.44	0.3	0.39	0.44	0.35	0.48	1
KAI0984826.1	0.53	0.53	0.36	0.45	0.35	0.45	0.3	0.39	0.45	0.35	0.48	1
KAI0984828.1	0.62	0.06	0.22	0.17	0.04	0.26	0.55	0.07	0.2	0.4	0.48	1
KAI0984834.1	0.68	0.66	0.38	0.26	0.08	0.55	0.38	0.08	0.45	0.48	0.55	3
KAI0984835.1	0.63	0.72	0.01	0.07	0.55	1	0.75	0.25	0.68	0.91	0.74	7
KAI0984842.1	0.52	0.55	0.2	0.31	0.1	0.47	0.45	0.04	0.53	0.44	0.51	3
KAI0984848.1	0.61	0.11	0.2	0.3	0.33	0.24	0.54	0.3	0.45	0.48	0.53	2
KAI0984850.1	0.55	0.24	0.13	0.06	0.04	0.16	0.6	0.04	0.43	0.11	0.53	2
KAI0984851.1	0.55	0.24	0.13	0.06	0.04	0.16	0.6	0.04	0.43	0.11	0.53	2
KAI0984872.1	0.59	0.23	0.31	0.31	0.03	0.3	0.3	0.06	0.4	0.43	0.47	0
KAI0984874.1	0.79	0.65	0.37	0.16	0.43	0.33	0.27	0.03	0.46	0.68	0.57	3
KAI0984875.1	0.82	0.66	0.37	0.16	0.43	0.35	0.25	0.02	0.46	0.69	0.57	3
KAI0984876.1	0.82	0.66	0.37	0.17	0.43	0.35	0.25	0.02	0.46	0.69	0.57	3
KAI0984877.1	0.79	0.65	0.38	0.17	0.42	0.36	0.26	0.02	0.47	0.68	0.57	3
KAI0984878.1	0.52	0.59	0.31	0.09	0.03	0.46	0.54	0.84	0.56	0.06	0.48	4
KAI0984881.1	0.51	0	0.15	0	0	0	0	0	0	1	0.18	1
KAI0984884.1	0.65	0.26	0.43	0.64	0.45	0.49	0.17	0.48	0.46	0.47	0.48	1
KAI0984889.1	0.67	0.01	0.23	0.17	0	0.22	0.01	0.04	0.45	0.38	0.46	0
KAI0984900.1	0.7	0.22	0.32	0.27	0.02	0.31	0.28	0.07	0.19	0.39	0.48	0
KAI0984913.1	0.71	0.16	0.28	0.42	0.29	0.38	0.34	0.12	0.45	0.4	0.53	1
KAI0984923.1	0.58	0.52	0.42	0.25	0.41	0.45	0.15	0.54	0.41	0.19	0.46	2
KAI0984925.1	0.59	0.46	0.4	0.18	0.4	0.64	0.37	0.58	0.43	0.38	0.46	2
KAI0984926.1	0.77	0.13	0.22	0.35	0	0.31	0.14	0.05	0.47	0.29	0.7	1
KAI0984930.1	0.53	0.46	0.6	0.22	0.28	0.53	0.5	0.69	0.49	0.29	0.47	3
KAI0984932.1	0.62	0.47	0.3	0.3	0.07	0.45	0.35	0.12	0.48	0.35	0.52	1
KAI0984933.1	0.62	0.47	0.3	0.3	0.07	0.45	0.35	0.12	0.48	0.35	0.52	1
KAI0984934.1	0.65	0.45	0.32	0.32	0.08	0.45	0.32	0.12	0.48	0.39	0.52	1
KAI0984936.1	0.96	0.42	0.31	0.15	0.2	0.72	0.16	0.01	0.48	0.23	0.73	2
KAI0984938.1	0.7	0.35	0.12	0.47	0.12	0.37	0.51	0.03	0.49	0.63	0.62	3
KAI0984939.1	0.67	0.07	0.29	0.19	0	0.49	0.06	0.15	0.44	0.32	0.48	0
KAI0984946.1	0.78	0.45	0.77	0.33	0.12	0.47	0.24	0.13	0.44	0.31	0.54	2
KAI0984951.1	0.59	0.52	0.18	0.17	0.31	0.47	0.55	0.22	0.6	0.42	0.57	4
KAI0984952.1	0.59	0.52	0.18	0.17	0.31	0.47	0.55	0.22	0.6	0.42	0.57	4
KAI0984957.1	0.63	0.27	0.29	0.17	0.03	0.25	0.07	0.08	0.11	0.39	0.44	0
KAI0984958.1	0.87	0.16	0.23	0.33	0.01	0.34	0.15	0.07	0.46	0.32	0.63	1
KAI0984959.1	0.85	0.07	0.3	0.34	0.17	0.3	0.06	0.13	0.42	0.36	0.56	1
KAI0984961.1	0.56	0.2	0.37	0.3	0.55	0.35	0.32	0.42	0.26	0.46	0.44	1
KAI0984962.1	0.79	0.22	0.27	0.35	0.05	0.39	0.22	0.08	0.46	0.35	0.59	1
KAI0984963.1	0.76	0.48	0.42	0.32	0.35	0.44	0.31	0.13	0.46	0.49	0.53	1
KAI0984970.1	0.99	0.46	0.22	0.02	0.06	0.63	0.4	0.66	0.53	0.03	0.96	4
KAI0984975.1	0.72	0.12	0.29	0.08	0.65	0.81	0.11	0.26	0.47	0.54	0.45	3
KAI0984976.1	0.67	0.23	0.29	0.33	0.39	0.28	0.48	0.17	0.38	0.46	0.49	0
KAI0984982.1	0.81	0.56	0.23	0.07	0.03	0.82	0.42	0.17	0.49	0.21	0.57	3
KAI0984984.1	0.52	0.12	0.24	0.17	0.01	0.22	0.17	0.08	0.09	0.37	0.46	0
KAI0984991.1	0.59	0.16	0.31	0.37	0.43	0.29	0.28	0.21	0.44	0.45	0.47	0
KAI0984992.1	0.59	0.16	0.31	0.36	0.43	0.29	0.28	0.21	0.44	0.45	0.47	0
KAI0984993.1	0.83	0.14	0.21	0.3	0.46	0.2	0.37	0.04	0.47	0.45	0.68	1
KAI0984994.1	0.83	0.14	0.21	0.3	0.46	0.2	0.37	0.04	0.47	0.45	0.68	1
KAI0984997.1	0.66	0.05	0.3	0.04	0.6	0.25	0.02	0.23	0.15	0.43	0.43	1
KAI0984998.1	0.76	0.15	0.29	0.26	0.01	0.23	0.07	0.07	0.31	0.39	0.47	0
KAI0985004.1	0.55	0.17	0.31	0.35	0.53	0.32	0.43	0.48	0.42	0.44	0.48	1
KAI0985005.1	0.53	0.16	0.28	0.33	0.55	0.31	0.47	0.45	0.43	0.44	0.48	1
KAI0985006.1	0.53	0.15	0.28	0.33	0.55	0.31	0.47	0.45	0.42	0.44	0.48	1
KAI0985007.1	0.9	0.06	0.21	0.05	0	0.2	0	0.03	0.02	0.33	0.49	0
KAI0985011.1	0.69	0.42	0.31	0.36	0.32	0.36	0.33	0.07	0.49	0.51	0.56	2
KAI0985025.1	0.63	0.43	0.35	0.24	0.11	0.3	0.44	0.07	0.38	0.42	0.49	0
KAI0985027.1	0.56	0.29	0.3	0.16	0.44	0.28	0.09	0.19	0.13	0.41	0.43	0
KAI0985028.1	0.56	0.29	0.3	0.16	0.44	0.28	0.09	0.19	0.13	0.41	0.43	0
KAI0985033.1	0.71	0.56	0.43	0.23	0.06	0.38	0.13	0.13	0.35	0.42	0.48	1
KAI0985045.1	0.66	0.19	0.27	0.22	0.02	0.24	0.03	0.07	0.13	0.38	0.47	0
KAI0985057.1	0.51	0.08	0.34	0.18	0.37	0.26	0.31	0.1	0.09	0.43	0.44	0
KAI0985058.1	0.51	0.08	0.23	0.14	0.02	0.24	0.42	0.09	0.07	0.39	0.45	0
KAI0985060.1	0.66	0.25	0.36	0.32	0.26	0.45	0.31	0.11	0.44	0.4	0.48	0
KAI0985063.1	0.81	0.19	0.38	0.4	0.49	0.32	0.11	0.19	0.45	0.46	0.49	0
KAI0985081.1	0.65	0.62	0.37	0.33	0.27	0.5	0.39	0.75	0.41	0.06	0.48	2
KAI0985082.1	0.59	0.2	0.32	0.21	0.29	0.32	0.5	0.52	0.31	0.42	0.46	1
KAI0985083.1	0.53	0.63	0.39	0.2	0.11	0.44	0.34	0.17	0.39	0.38	0.47	1
KAI0985084.1	0.64	0.05	0.25	0.16	0	0.26	0.06	0.1	0.14	0.33	0.5	0
KAI0985085.1	0.77	0.16	0.34	0.37	0.22	0.35	0.05	0.14	0.4	0.4	0.55	1
KAI0985092.1	0.53	0.53	0.47	0.25	0.59	0.41	0.29	0.62	0.44	0.15	0.46	3
KAI0985095.1	0.99	0.01	0.27	0.23	0	0.3	0.01	0.09	0.36	0.27	0.67	1
KAI0985100.1	0.75	0.27	0.24	0.18	0.25	0.6	0.52	0.04	0.38	0.38	0.55	3
KAI0985109.1	0.55	0.43	0.42	0.12	0.53	0.48	0.38	0.72	0.47	0.09	0.47	2
KAI0985110.1	0.55	0.08	0.12	0.01	0	0.4	0.63	0.17	0.45	0.05	0.57	2
KAI0985120.1	0.67	0.32	0.37	0.34	0.43	0.32	0.41	0.03	0.47	0.56	0.57	2
KAI0985121.1	0.67	0.32	0.37	0.34	0.43	0.32	0.41	0.03	0.47	0.56	0.57	2
KAI0985125.1	0.71	0.68	0.46	0.29	0.32	0.45	0.26	0.1	0.44	0.52	0.54	3
KAI0985128.1	0.87	0.61	0.16	0.27	0.07	0.49	0.31	0	0.51	0.4	0.84	3
KAI0985129.1	0.86	0.54	0.12	0.28	0.05	0.49	0.33	0	0.49	0.34	0.84	2
KAI0985133.1	0.51	0.72	0.3	0.32	0.36	0.65	0.47	0.18	0.43	0.13	0.53	3
KAI0985153.1	0.64	0.03	0.31	0.41	0.39	0.29	0.02	0.24	0.47	0.4	0.47	0
KAI0985173.1	0.95	0.03	0.32	0.26	0.12	0.28	0.02	0.14	0.28	0.34	0.55	1
KAI0985175.1	0.58	0.6	0.55	0.02	0.05	0.87	0.51	0.73	0.47	0.03	0.48	5
KAI0985178.1	0.57	0.08	0.15	0.34	0.11	0.23	0.44	0.03	0.48	0.57	0.54	2
KAI0985187.1	0.54	0.5	0.28	0.25	0.4	0.34	0.51	0.17	0.47	0.4	0.5	1
KAI0985192.1	0.6	0.53	0.32	0.29	0.32	0.45	0.31	0.72	0.48	0.24	0.49	2
KAI0985194.1	0.54	0.06	0.3	0.43	0.09	0.31	0.22	0.18	0.24	0.41	0.49	0
KAI0985195.1	0.99	0.03	0.1	0.16	0	0.37	0.2	0	0.48	0.12	0.97	1
KAI0985196.1	0.99	0.03	0.1	0.16	0	0.36	0.22	0	0.47	0.12	0.97	1
KAI0985206.1	0.62	0.24	0.29	0.34	0.07	0.37	0.38	0.09	0.46	0.42	0.5	0
KAI0985211.1	0.73	0.55	0.4	0.18	0.02	0.5	0.27	0.04	0.35	0.41	0.48	1
KAI0985214.1	0.82	0.18	0.32	0.36	0.39	0.29	0.23	0.19	0.45	0.44	0.51	1
KAI0985219.1	0.76	0.11	0.29	0.31	0	0.48	0.06	0.08	0.46	0.34	0.53	1
KAI0985222.1	0.8	0.13	0.97	0.4	0.37	0.33	0.21	0.09	0.45	0.31	0.5	1
KAI0985225.1	0.87	0.1	0.84	0.36	0.08	0.54	0.05	0.19	0.46	0.25	0.55	3
KAI0985227.1	0.84	0.88	0.02	0.01	0.38	1	0.81	0.09	0.7	0.16	0.87	5
KAI0985228.1	0.64	0.21	0.35	0.27	0.05	0.28	0.31	0.08	0.13	0.41	0.47	0
KAI0985231.1	0.69	0.75	0.19	0.22	0.72	0.75	0.52	0.2	0.45	0.1	0.69	5
KAI0985237.1	0.59	0.44	0.43	0.23	0.06	0.67	0.39	0.62	0.47	0.26	0.47	2
KAI0985240.1	1	0.02	0.01	0.05	0	0.54	0.48	0	0.45	0.03	0.99	2
KAI0985247.1	0.76	0.61	0.11	0.08	0.22	0.46	0.59	0.07	0.42	0.34	0.65	3
KAI0985252.1	0.71	0.53	0.45	0.31	0.31	0.42	0.24	0.09	0.43	0.47	0.5	1
KAI0985262.1	0.62	0.45	0.1	0.14	0.03	0.5	0.55	0.04	0.51	0.49	0.56	3
KAI0985275.1	0.99	0.06	0.07	0.16	0.01	0.27	0.27	0	0.48	0.12	0.98	1
KAI0985283.1	0.71	0.03	0.22	0.31	0.37	0.26	0.5	0.57	0.46	0.46	0.55	2
KAI0985288.1	0.63	0.3	0.39	0.21	0.27	0.44	0.1	0.11	0.45	0.37	0.45	0
KAI0985295.1	0.9	0.13	0.65	0.13	0.45	0.23	0.17	1	0.47	0.02	0.73	3
KAI0985296.1	0.57	0.51	0.2	0.27	0.38	0.43	0.49	0.08	0.5	0.48	0.52	2
KAI0985324.1	0.56	0.03	0.28	0.25	0.07	0.27	0.34	0.11	0.4	0.47	0.46	0
KAI0985327.1	0.75	0.05	0.31	0.32	0.01	0.38	0.04	0.18	0.47	0.35	0.54	1
KAI0985329.1	0.61	0.08	0.29	0.28	0.01	0.31	0.31	0.13	0.29	0.37	0.49	0
KAI0985331.1	0.62	0.06	0.55	0.31	0.01	0.39	0.15	0.11	0.35	0.38	0.47	1
KAI0985353.1	0.51	0.64	0.36	0.25	0.44	0.44	0.35	0.41	0.42	0.29	0.46	1
KAI0985362.1	0.75	0.62	0.24	0.17	0.35	0.67	0.52	0.23	0.4	0.32	0.55	4
KAI0985363.1	0.83	0.56	0.28	0.28	0.25	0.35	0.27	0.03	0.48	0.41	0.63	2
KAI0985364.1	0.52	0.3	0.33	0.34	0.05	0.32	0.33	0.09	0.46	0.42	0.48	0
KAI0985367.1	0.86	0.03	0.27	0.13	0	0.23	0	0.1	0.09	0.31	0.54	1
KAI0985371.1	0.65	0.53	0.37	0.35	0.56	0.36	0.34	0.38	0.32	0.4	0.47	2
KAI0985377.1	0.58	0.51	0.4	0.28	0.25	0.53	0.29	0.1	0.45	0.41	0.48	2
KAI0985386.1	0.94	0.45	0.38	0.29	0.39	0.38	0.05	0.03	0.45	0.39	0.59	1
KAI0985396.1	0.81	0.05	0.27	0.3	0	0.34	0.33	0.13	0.4	0.34	0.55	1
KAI0985404.1	0.63	0.29	0.33	0.32	0.4	0.58	0.34	0.35	0.47	0.38	0.49	1
KAI0985416.1	0.58	0.54	0.2	0.25	0.65	0.65	0.4	0.2	0.47	0.59	0.51	5
KAI0985419.1	0.54	0.12	0.23	0.17	0.04	0.24	0.54	0.06	0.23	0.4	0.48	1
KAI0985432.1	1	0	0	0	0	1	0.16	0	0.74	0	1	3
KAI0985435.1	0.54	0.56	0.36	0.3	0.25	0.45	0.57	0.62	0.57	0.33	0.55	5
KAI0985444.1	0.87	0.2	0.61	0.25	0.6	0.33	0.06	0.04	0.47	0.53	0.52	4
KAI0985462.1	0.81	0.21	0.31	0.33	0.27	0.52	0.21	0.08	0.47	0.34	0.57	2
KAI0985471.1	0.9	0.04	0.29	0.21	0	0.26	0	0.1	0.19	0.32	0.55	1
KAI0985484.1	1	0	0	0.01	0	0.26	0	0	0.55	0	1	2
KAI0985497.1	0.64	0.48	0.38	0.34	0.62	0.41	0.35	0.51	0.41	0.37	0.49	2
KAI0985501.1	0.61	0.06	0.19	0.02	0	0.13	0	0.03	0.02	0.32	0.5	0
KAI0985503.1	0.68	0.22	0.3	0.32	0.04	0.28	0.11	0.06	0.45	0.42	0.47	0
KAI0985536.1	0.59	0.22	0.26	0.24	0.19	0.28	0.46	0.07	0.26	0.46	0.47	0
KAI0985543.1	0.64	0.58	0.36	0.6	0.54	0.61	0.35	0.14	0.46	0.41	0.55	5
KAI0985548.1	0.62	0.53	0.45	0.62	0.09	0.48	0.22	0.29	0.48	0.41	0.52	3
KAI0985552.1	0.58	0.18	0.12	0.04	0.13	0.17	0.62	0.05	0.45	0.08	0.56	2
KAI0985556.1	0.65	0.63	0.3	0.09	0.55	0.65	0.52	0.79	0.47	0.04	0.54	6
KAI0985560.1	0.52	0.05	0.2	0.02	0	0.15	0.07	0.06	0.03	0.3	0.51	1
KAI0985573.1	0.66	0.26	0.36	0.34	0.41	0.32	0.32	0.15	0.23	0.45	0.47	0
KAI0985579.1	0.85	0.19	0.31	0.34	0.52	0.23	0.34	0.08	0.46	0.48	0.62	2
KAI0985584.1	0.63	0.21	0.3	0.25	0.65	0.38	0.34	0.35	0.42	0.59	0.47	2
KAI0985585.1	0.64	0.61	0.41	0.21	0.46	0.38	0.16	0.2	0.3	0.39	0.46	1
KAI0985591.1	0.97	0.18	0.21	0.31	0.23	0.31	0.13	0.04	0.48	0.3	0.74	1
KAI0985592.1	0.99	0.17	0.24	0.3	0.24	0.32	0.14	0.05	0.47	0.32	0.73	1
KAI0985593.1	0.86	0.59	0.4	0.27	0.44	0.31	0.4	0.06	0.42	0.58	0.57	3
KAI0985598.1	0.65	0.56	0.26	0.21	0.4	0.44	0.52	0.5	0.41	0.31	0.5	2
KAI0985611.1	0.65	0.23	0.07	0.19	0.11	0.13	0.58	0.04	0.55	0.62	0.58	4
KAI0985618.1	0.64	0.14	0.42	0.23	0.56	0.34	0.31	0.4	0.18	0.48	0.45	1
KAI0985624.1	0.56	0.65	0.37	0.36	0.39	0.49	0.34	0.38	0.43	0.29	0.48	1
KAI0985626.1	0.54	0.2	0.24	0.32	0.18	0.26	0.43	0.07	0.45	0.47	0.48	0
KAI0985635.1	0.57	0.16	0.33	0.25	0.4	0.31	0.33	0.17	0.16	0.44	0.46	0
KAI0985636.1	0.54	0.46	0.26	0.05	0.71	0.87	0.63	0.77	0.53	0.71	0.53	7
KAI0985642.1	0.83	0.63	0.34	0.26	0.13	0.39	0.27	0.02	0.46	0.39	0.59	2
KAI0985644.1	0.71	0.39	0.32	0.27	0.45	0.44	0.43	0.39	0.39	0.43	0.5	0
KAI0985645.1	0.71	0.39	0.33	0.27	0.45	0.44	0.43	0.4	0.39	0.43	0.5	0
KAI0985648.1	0.78	0.56	0.39	0.32	0.36	0.33	0.21	0.06	0.31	0.48	0.49	1
KAI0985655.1	0.53	0.81	0.06	0.21	0.08	0.89	0.65	0.77	0.44	0	0.74	5
KAI0985659.1	0.55	0.26	0.34	0.16	0.46	0.75	0.41	0.58	0.43	0.57	0.44	3
KAI0985661.1	0.64	0.17	0.3	0.32	0.58	0.42	0.33	0.31	0.45	0.46	0.48	1
KAI0985675.1	0.76	0.3	0.46	0.39	0.63	0.31	0.31	0.17	0.45	0.47	0.56	2
KAI0985677.1	0.76	0.52	0.29	0.23	0.51	0.48	0.46	0.05	0.41	0.56	0.55	4
KAI0985678.1	0.77	0.51	0.29	0.23	0.51	0.47	0.45	0.05	0.4	0.56	0.55	4
KAI0985685.1	0.64	0.26	0.25	0.21	0.57	0.37	0.5	0.25	0.36	0.46	0.51	2
KAI0985686.1	0.56	0.02	0.18	0.01	0	0.12	0.01	0.03	0.04	0.3	0.53	1
KAI0985690.1	0.61	0.06	0.18	0.02	0	0.14	0.02	0.03	0.03	0.3	0.5	0
KAI0985692.1	0.81	0.81	0.14	0.05	0	1	0.61	0	0.53	0.13	0.9	5
KAI0985693.1	0.84	0.81	0.15	0.05	0	1	0.6	0	0.54	0.15	0.91	5
KAI0985694.1	0.85	0.82	0.15	0.05	0	1	0.6	0	0.54	0.16	0.92	5
KAI0985695.1	0.84	0.81	0.15	0.05	0	1	0.6	0	0.53	0.16	0.91	5
KAI0985696.1	0.68	0.12	0.42	0.4	0.33	0.36	0.35	0.17	0.45	0.44	0.5	0
KAI0985707.1	0.76	0.21	0.35	0.29	0.55	0.3	0.4	0.27	0.29	0.48	0.48	1
KAI0985708.1	0.55	0.43	0.16	0.15	0.59	0.43	0.59	0.24	0.51	0.59	0.55	5
KAI0985709.1	0.54	0.46	0.16	0.15	0.59	0.45	0.59	0.29	0.53	0.59	0.54	5
KAI0985716.1	0.59	0.17	0.1	0.01	0.03	0.25	0.63	0.04	0.43	0.04	0.58	2
KAI0985719.1	0.93	0.29	0.45	0.19	0.09	0.34	0.15	0.9	0.47	0.11	0.63	2
KAI0985726.1	0.67	0.33	0.33	0.76	0.36	0.39	0.28	0.19	0.45	0.54	0.51	3
KAI0985734.1	0.92	0.03	0.27	0.15	0	0.28	0.01	0.07	0.12	0.34	0.51	1
KAI0985742.1	0.9	0.13	0.23	0.31	0.39	0.28	0.1	0.05	0.48	0.41	0.64	1
KAI0985745.1	0.72	0.42	0.32	0.52	0.2	0.39	0.37	0.06	0.46	0.49	0.55	2
KAI0985754.1	0.52	0.03	0.38	0.01	0.59	0.33	0.06	0.35	0.2	0.45	0.42	1
KAI0985758.1	0.69	0.18	0.34	0.26	0.09	0.51	0.38	0.2	0.37	0.38	0.48	1
KAI0985770.1	0.72	0.53	0.16	0.22	0.4	0.35	0.52	0.06	0.51	0.64	0.62	5
KAI0985771.1	0.72	0.53	0.16	0.23	0.41	0.35	0.52	0.06	0.51	0.64	0.62	5
KAI0985772.1	0.72	0.53	0.16	0.22	0.4	0.35	0.52	0.06	0.51	0.64	0.62	5
KAI0985774.1	0.9	0.15	0.21	0.31	0.04	0.31	0.36	0.06	0.44	0.32	0.66	1
KAI0985780.1	0.62	0.56	0.35	0.23	0	0.37	0.07	0.04	0.47	0.39	0.45	1
KAI0985795.1	0.59	0.62	0.28	0.26	0.54	0.62	0.51	0.19	0.46	0.39	0.55	5
KAI0985796.1	0.6	0.62	0.27	0.26	0.54	0.62	0.5	0.16	0.46	0.4	0.55	4
KAI0985797.1	0.59	0.62	0.28	0.26	0.53	0.62	0.51	0.18	0.45	0.39	0.55	5
KAI0985809.1	0.65	0.41	0.25	0.26	0.4	0.33	0.43	0.14	0.47	0.48	0.51	1
KAI0985816.1	0.58	0.39	0.29	0.27	0.05	0.31	0.41	0.05	0.45	0.42	0.49	0
KAI0985818.1	0.58	0.22	0.31	0.26	0.53	0.32	0.1	0.32	0.45	0.43	0.45	1
KAI0985822.1	0.69	0.04	0.32	0.22	0.46	0.26	0.09	0.21	0.38	0.44	0.47	0
KAI0985823.1	0.73	0.04	0.32	0.22	0.48	0.26	0.06	0.22	0.38	0.44	0.48	0
KAI0985824.1	0.68	0.45	0.22	0.36	0.29	0.29	0.38	0.03	0.49	0.51	0.6	2
KAI0985825.1	0.74	0.3	0.27	0.62	0.29	0.52	0.37	0.08	0.47	0.45	0.59	3
KAI0985830.1	0.61	0.51	0.3	0.27	0.59	0.38	0.37	0.19	0.42	0.53	0.47	3
KAI0985833.1	0.7	0.31	0.27	0.5	0.5	0.22	0.47	0.04	0.43	0.6	0.57	2
KAI0985834.1	0.75	0.36	0.32	0.28	0.15	0.3	0.43	0.13	0.36	0.4	0.5	0
KAI0985836.1	0.63	0.48	0.45	0	0.57	0.01	0.1	0.97	0.33	0	0.47	2
KAI0985841.1	0.97	0.27	0.2	0.24	0.1	0.57	0.25	0.03	0.47	0.21	0.75	2
KAI0985845.1	0.53	0.37	0.16	0.07	0.02	0.2	0.6	0.06	0.43	0.17	0.53	2
KAI0985849.1	0.67	0.51	0.38	0.12	0.17	0.37	0.4	0.67	0.31	0.11	0.46	2
KAI0985873.1	0.62	0.34	0.39	0.29	0.58	0.34	0.27	0.27	0.24	0.45	0.45	1
KAI0985884.1	0.74	0.23	0.53	0.37	0.47	0.35	0.34	0.28	0.45	0.36	0.55	2
KAI0985888.1	0.78	0.17	0.4	0.34	0.56	0.2	0.46	0.24	0.41	0.45	0.53	2
KAI0985897.1	0.57	0.17	0.29	0.28	0.63	0.56	0.37	0.44	0.36	0.67	0.46	3
KAI0985901.1	0.89	0.12	0.3	0.36	0.39	0.35	0.08	0.08	0.46	0.37	0.56	1
KAI0985907.1	0.81	0.42	0.25	0.27	0.06	0.37	0.39	0.03	0.48	0.36	0.61	1
KAI0985922.1	0.68	0.56	0.07	0.15	0.33	0.68	0.65	0.47	0.58	0.59	0.65	6
KAI0985923.1	0.74	0.56	0.06	0.13	0.31	0.66	0.65	0.39	0.56	0.63	0.66	6
KAI0985924.1	0.73	0.59	0.07	0.12	0.33	0.76	0.65	0.38	0.54	0.59	0.66	6
KAI0985926.1	0.82	0.25	0.23	0.37	0.12	0.3	0.14	0.04	0.47	0.41	0.56	1
KAI0985927.1	0.54	0.58	0.28	0.14	0.01	0.59	0.16	0.07	0.5	0.47	0.46	2
KAI0985936.1	0.84	0.32	0.32	0.22	0.44	0.56	0.36	0.05	0.47	0.39	0.62	2
KAI0985940.1	0.72	0.3	0.34	0.33	0.28	0.35	0.2	0.1	0.41	0.42	0.49	0
KAI0985945.1	0.64	0.11	0.22	0.14	0	0.19	0.02	0.05	0.16	0.37	0.46	0
KAI0985954.1	0.8	0.52	0.13	0.09	0.56	0.31	0.6	0.02	0.42	0.61	0.67	5
KAI0985958.1	0.68	0.11	0.33	0.24	0.45	0.31	0.17	0.17	0.21	0.43	0.46	0
KAI0985959.1	0.74	0.16	0.52	0.38	0.42	0.49	0.21	0.72	0.45	0.22	0.52	3
KAI0985961.1	0.58	0.05	0.25	0.15	0	0.35	0.19	0.09	0.12	0.36	0.48	0
KAI0985966.1	0.64	0.77	0.31	0.21	0.32	0.58	0.46	0.15	0.43	0.14	0.63	3
KAI0985976.1	0.52	0.26	0.31	0.28	0.02	0.29	0.14	0.08	0.44	0.41	0.46	0
KAI0985977.1	0.58	0.52	0.12	0.1	0.01	0.69	0.59	0.04	0.48	0.4	0.56	4
KAI0985978.1	0.56	0.36	0.2	0.07	0	0.22	0.03	0.01	0.03	0.39	0.41	0
KAI0985980.1	0.6	0.34	0.36	0.28	0.5	0.36	0.42	0.21	0.26	0.47	0.46	0
KAI0985990.1	0.52	0.49	0.27	0.28	0.25	0.45	0.42	0.15	0.49	0.38	0.5	0
KAI0985991.1	0.51	0.48	0.24	0.24	0.24	0.44	0.46	0.14	0.5	0.43	0.5	0
KAI0985992.1	0.79	0.25	0.37	0.34	0.42	0.41	0.27	0.11	0.45	0.42	0.52	1
KAI0986001.1	0.97	0.16	0.12	0.26	0	0.36	0.08	0.01	0.48	0.2	0.89	1
KAI0986007.1	0.56	0.03	0.15	0	0	0.09	0.03	0.01	0.01	0.27	0.58	1
KAI0986011.1	0.52	0.04	0.19	0.07	0	0.14	0.05	0.03	0.06	0.36	0.47	0
KAI0986017.1	0.58	0.09	0.27	0.23	0.15	0.27	0.4	0.09	0.13	0.44	0.46	0
KAI0986018.1	0.56	0.09	0.27	0.22	0.15	0.27	0.42	0.09	0.13	0.44	0.46	0
KAI0986021.1	0.67	0.6	0.41	0.31	0.42	0.6	0.3	0.19	0.44	0.45	0.51	3
KAI0986026.1	0.52	0.14	0.26	0.17	0.13	0.23	0.26	0.12	0.07	0.39	0.46	0
KAI0986028.1	0.58	0.1	0.28	0.14	0.35	0.24	0.2	0.16	0.07	0.4	0.46	0
KAI0986039.1	0.62	0.09	0.25	0.25	0.04	0.29	0.02	0.06	0.22	0.38	0.46	0
KAI0986040.1	0.62	0.47	0.26	0.35	0.37	0.43	0.36	0.04	0.51	0.52	0.55	3
KAI0986054.1	0.69	0.05	0.32	0.19	0.42	0.28	0.26	0.2	0.13	0.42	0.45	0
KAI0986058.1	0.52	0.32	0.33	0.27	0.03	0.31	0.13	0.07	0.46	0.42	0.46	0
KAI0986080.1	0.72	0.17	0.21	0.11	0	0.22	0.01	0.03	0.05	0.37	0.45	0
KAI0986082.1	0.75	0.12	0.35	0.28	0.42	0.3	0.32	0.19	0.22	0.44	0.48	0
KAI0986083.1	0.75	0.12	0.35	0.28	0.42	0.3	0.32	0.19	0.23	0.44	0.48	0
KAI0986084.1	0.79	0.1	0.26	0.33	0.19	0.35	0.25	0.08	0.45	0.39	0.58	1
KAI0986087.1	0.54	0.4	0.18	0.5	0.38	0.39	0.46	0.07	0.53	0.55	0.52	3
KAI0986089.1	0.64	0.48	0.2	0.17	0.03	0.45	0.43	0.03	0.54	0.54	0.56	3
KAI0986090.1	0.65	0.21	0.25	0.48	0.13	0.37	0.3	0.05	0.46	0.44	0.51	1
KAI0986114.1	0.9	0.58	0.1	0.1	0.17	0.2	0.5	0	0.54	0.52	0.86	4
KAI0986115.1	0.91	0.58	0.1	0.1	0.17	0.2	0.5	0	0.54	0.52	0.86	4
KAI0986116.1	0.74	0.24	0.29	0.34	0.07	0.36	0.34	0.08	0.47	0.39	0.52	1
KAI0986118.1	0.71	0.07	0.29	0.22	0.01	0.3	0.1	0.12	0.28	0.37	0.47	0
KAI0986129.1	0.95	0.06	0.51	0.26	0.69	0.12	0.45	0.13	0.4	0.55	0.62	4
KAI0986130.1	0.55	0.2	0.3	0.26	0.02	0.35	0.3	0.04	0.41	0.42	0.46	0
KAI0986131.1	0.95	0.05	0.49	0.26	0.69	0.13	0.46	0.14	0.35	0.55	0.58	3
KAI0986132.1	0.79	0.56	0.42	0.17	0.03	0.39	0.08	0.07	0.24	0.41	0.47	1
KAI0986151.1	0.54	0.27	0.35	0.25	0.73	0.35	0.48	0.89	0.43	0.3	0.49	2
KAI0986160.1	0.73	0.15	0.29	0.41	0.41	0.3	0.37	0.11	0.4	0.47	0.49	0
KAI0986161.1	0.52	0.64	0.38	0.3	0.16	0.45	0.21	0.11	0.46	0.39	0.47	1
KAI0986171.1	0.57	0.09	0.34	0.04	0.12	0.25	0.34	0.77	0.42	0.07	0.45	1
KAI0986172.1	0.57	0.09	0.33	0.04	0.12	0.25	0.35	0.77	0.41	0.07	0.45	1
KAI0986174.1	0.7	0.48	0.16	0.05	0.34	0.29	0.61	0.8	0.43	0.38	0.58	3
KAI0986178.1	0.79	0.41	0.35	0.31	0.12	0.4	0.24	0.05	0.47	0.41	0.53	1
KAI0986190.1	0.86	0.45	0	0	0.09	0	0.78	0	0.49	0.12	0.85	2
KAI0986195.1	0.59	0.25	0.31	0.27	0.5	0.32	0.19	0.16	0.4	0.48	0.45	0
KAI0986201.1	0.71	0.71	0.36	0.26	0.11	0.5	0.4	0.16	0.44	0.45	0.55	2
KAI0986205.1	0.71	0.26	0.26	0.38	0.08	0.29	0.35	0.05	0.46	0.42	0.52	1
KAI0986206.1	0.51	0.08	0.22	0.15	0.01	0.19	0.06	0.07	0.17	0.37	0.45	0
KAI0986209.1	0.86	0.08	0.08	0.2	0.01	0.12	0.58	0.09	0.4	0.26	0.87	2
KAI0986210.1	0.88	0.07	0.05	0.17	0	0.1	0.6	0.06	0.39	0.32	0.87	2
KAI0986211.1	0.89	0.07	0.02	0.2	0	0.18	0.57	0	0.42	0.22	0.93	2
KAI0986217.1	0.7	0.09	0.26	0.27	0	0.44	0.04	0.1	0.47	0.34	0.49	0
KAI0986225.1	0.65	0.03	0.27	0.02	0.14	0.24	0.53	0.75	0.17	0.14	0.46	2
KAI0986226.1	0.53	0.41	0.26	0.56	0.1	0.4	0.22	0.08	0.49	0.48	0.51	2
KAI0986230.1	0.65	0.23	0.36	0.53	0.59	0.34	0.25	0.28	0.32	0.56	0.46	3
KAI0986235.1	0.88	0.81	0.5	0.22	0.16	0.54	0.3	0.04	0.45	0.56	0.67	4
KAI0986246.1	0.82	0.64	0.36	0.18	0.17	0.46	0.25	0	0.49	0.29	0.76	2
KAI0986251.1	0.77	0.17	0.25	0.08	0	0.67	0.26	0.19	0.28	0.3	0.47	1
KAI0986252.1	0.9	0.26	0.12	0.18	0.05	0.55	0.29	0.01	0.48	0.22	0.79	2
KAI0986253.1	0.89	0.01	0.22	0.23	0	0.42	0.15	0.07	0.47	0.37	0.61	1
KAI0986257.1	0.57	0.08	0.3	0.2	0.08	0.42	0.37	0.14	0.13	0.42	0.46	0
KAI0986267.1	0.91	0.5	0.39	0.32	0.62	0.27	0.38	0.12	0.39	0.54	0.55	3
KAI0986273.1	0.51	0.53	0.14	0.29	0.67	0.86	0.58	0.32	0.67	0.77	0.52	7
KAI0986276.1	0.53	0.19	0.28	0.2	0.23	0.26	0.34	0.16	0.07	0.41	0.44	0
KAI0986300.1	0.72	0.34	0.41	0.55	0.52	0.46	0.17	0.37	0.46	0.41	0.52	3
KAI0986304.1	0.59	0.49	0.24	0.05	0.36	0.18	0.61	0.2	0.31	0.17	0.54	2
KAI0986307.1	0.65	0.34	0.23	0.23	0.07	0.29	0.45	0.11	0.46	0.4	0.5	0
KAI0986308.1	0.91	0.03	0.28	0.27	0	0.3	0.03	0.12	0.39	0.3	0.62	1
KAI0986323.1	0.54	0.74	0.27	0.23	0.45	0.67	0.5	0.25	0.42	0.07	0.57	3
KAI0986328.1	0.58	0.67	0.27	0.28	0.09	0.62	0.35	0.1	0.49	0.34	0.51	3
KAI0986336.1	0.52	0.18	0.56	0.32	0.57	0.55	0.2	0.65	0.36	0.19	0.44	4
KAI0986341.1	0.6	0.48	0.31	0.3	0.27	0.68	0.46	0.5	0.45	0.37	0.49	1
KAI0986356.1	0.6	0.2	0.28	0.2	0.04	0.33	0.47	0.12	0.31	0.44	0.47	0
KAI0986359.1	0.66	0.58	0.29	0.2	0.1	0.33	0.48	0.05	0.39	0.41	0.49	1
KAI0986373.1	0.62	0.27	0.31	0.12	0.21	0.56	0.21	0.1	0.4	0.37	0.45	1
KAI0986381.1	0.64	0.28	0.4	0.8	0.43	0.49	0.09	0.31	0.33	0.46	0.47	1
KAI0986383.1	0.53	0.1	0.29	0.17	0.62	0.36	0.46	0.32	0.35	0.56	0.46	2
KAI0986396.1	0.59	0.37	0.36	0.24	0.57	0.35	0.15	0.29	0.37	0.45	0.45	1
KAI0986407.1	0.53	0.22	0.39	0.54	0.49	0.29	0.33	0.15	0.44	0.47	0.48	1
KAI0986426.1	0.63	0.46	0.21	0.13	0.39	0.4	0.52	0.08	0.46	0.59	0.53	3
KAI0986428.1	0.72	0.18	0.29	0.28	0.29	0.25	0.09	0.06	0.35	0.43	0.47	0
KAI0986431.1	0.63	0.35	0.3	0.25	0.47	0.31	0.46	0.16	0.34	0.47	0.48	0
KAI0986432.1	0.63	0.35	0.29	0.25	0.46	0.31	0.46	0.16	0.35	0.46	0.48	0
KAI0986439.1	0.59	0.21	0.34	0.35	0.51	0.29	0.25	0.18	0.47	0.5	0.48	1
KAI0986440.1	0.7	0.28	0.41	0.34	0.41	0.3	0.41	0.58	0.46	0.4	0.53	2
KAI0986447.1	0.67	0.67	0.41	0.3	0.43	0.48	0.25	0.09	0.45	0.4	0.51	2
KAI0986456.1	0.51	0.1	0.08	0	0	0.26	0.71	0.01	0.44	0.03	0.59	2
KAI0986459.1	0.82	0.04	0.27	0.29	0.05	0.29	0.41	0.16	0.32	0.4	0.51	1
KAI0986462.1	0.57	0.54	0.17	0.21	0.31	0.37	0.52	0.41	0.55	0.38	0.53	4
KAI0986463.1	0.78	0.04	0.26	0.34	0	0.27	0.02	0.09	0.46	0.36	0.52	1
KAI0986467.1	0.67	0.6	0.35	0.3	0.49	0.38	0.29	0.12	0.4	0.43	0.49	1
KAI0986468.1	0.67	0.6	0.35	0.3	0.49	0.38	0.29	0.12	0.4	0.43	0.49	1
KAI0986470.1	0.6	0.43	0.25	0.3	0.54	0.37	0.41	0.33	0.54	0.46	0.53	3
KAI0986471.1	0.6	0.43	0.26	0.32	0.54	0.37	0.38	0.33	0.53	0.45	0.53	3
KAI0986472.1	0.6	0.43	0.24	0.3	0.53	0.36	0.41	0.28	0.54	0.47	0.53	3
KAI0986481.1	0.72	0.15	0.29	0.27	0.01	0.3	0.06	0.07	0.31	0.39	0.48	0
KAI0986484.1	0.59	0.3	0.4	0.27	0.08	0.43	0.41	0.34	0.4	0.37	0.47	0
KAI0986497.1	0.58	0.36	0.39	0.31	0.53	0.38	0.36	0.4	0.36	0.46	0.46	1
KAI0986509.1	0.56	0.42	0.12	0.21	0.32	0.28	0.49	0.08	0.58	0.5	0.55	2
KAI0986515.1	0.51	0.35	0.3	0.24	0.06	0.58	0.4	0.07	0.46	0.41	0.47	1
KAI0986516.1	0.83	0.37	0.11	0.25	0.03	0.29	0.38	0.01	0.47	0.24	0.77	1
KAI0986534.1	0.63	0.26	0.33	0.21	0.35	0.33	0.06	0.17	0.45	0.4	0.45	0
KAI0986540.1	0.61	0.23	0.28	0.25	0.2	0.35	0.05	0.13	0.49	0.37	0.47	0
KAI0986561.1	0.92	0.05	0.3	0.26	0.01	0.27	0.01	0.12	0.23	0.33	0.56	1
KAI0986569.1	0.62	0.18	0.34	0.12	0.59	0.35	0.18	0.36	0.22	0.5	0.44	1
KAI0986570.1	0.52	0.06	0.26	0.56	0.03	0.27	0.04	0.09	0.14	0.39	0.47	1
KAI0986571.1	0.52	0.06	0.26	0.56	0.03	0.27	0.04	0.09	0.14	0.39	0.47	1
KAI0986582.1	0.64	0.34	0.23	0.76	0.16	0.33	0.3	0.06	0.5	0.63	0.53	3
KAI0986591.1	0.72	0.32	0.33	0.31	0.13	0.31	0.4	0.12	0.4	0.41	0.49	0
KAI0986592.1	0.73	0.21	0.3	0.26	0.02	0.25	0.1	0.05	0.2	0.4	0.47	0
KAI0986614.1	0.82	0.48	0.09	0.17	0.18	0.12	0.57	0.01	0.44	0.48	0.71	2
KAI0986618.1	0.63	0.35	0.32	0.27	0.18	0.32	0.43	0.16	0.38	0.43	0.48	0
KAI0986619.1	0.51	0	0.04	0	0	0.25	0	0	0.23	1	0.25	1
KAI0986620.1	0.6	0.38	0.38	0.19	0.21	0.54	0.39	0.76	0.5	0.16	0.47	2
KAI0986626.1	0.98	0.11	0.12	0.23	0	0.31	0.06	0.01	0.48	0.19	0.9	1
KAI0986630.1	0.64	0.15	0.24	0.31	0.06	0.28	0.46	0.19	0.42	0.5	0.49	0
KAI0986633.1	0.56	0.43	0.37	0.14	0.44	0.57	0.7	0.95	0.59	0.2	0.59	5
KAI0986637.1	0.53	0.19	0.32	0.12	0.58	0.36	0.11	0.29	0.23	0.46	0.44	1
KAI0986644.1	0.65	0.3	0.26	0.21	0.09	0.28	0.46	0.04	0.22	0.44	0.47	0
KAI0986652.1	0.53	0.69	0.26	0.13	0.14	0.45	0.53	0.26	0.4	0.13	0.48	2
KAI0986654.1	0.51	0.01	0.27	0	0	0.01	0.37	0.94	0.25	0.01	0.45	1
KAI0986655.1	0.62	0.65	0.41	0.24	0.43	0.52	0.19	0.16	0.45	0.34	0.48	2
KAI0986656.1	0.6	0.24	0.35	0.2	0.58	0.34	0.18	0.28	0.18	0.47	0.44	1
KAI0986660.1	0.79	0.08	0.3	0.32	0.24	0.34	0.34	0.17	0.4	0.41	0.54	1
KAI0986664.1	0.59	0.2	0.31	0.57	0.32	0.44	0.4	0.33	0.44	0.49	0.49	1
KAI0986674.1	0.66	0.18	0.32	0.52	0.49	0.22	0.47	0.24	0.39	0.46	0.51	2
KAI0986684.1	0.52	0.03	0.17	0.05	0	0.3	0.01	0.02	0.16	0.36	0.45	0
KAI0986692.1	0.61	0.06	0.19	0.02	0	0.13	0	0.03	0.02	0.32	0.5	0
KAI0986694.1	0.61	0.06	0.19	0.02	0	0.13	0	0.03	0.02	0.32	0.5	0
KAI0986710.1	0.62	0.23	0.26	0.17	0.02	0.52	0.49	0.04	0.39	0.4	0.49	1
AI0986715.1	0.62	0.68	0.34	0.21	0.13	0.48	0.37	0.31	0.44	0.34	0.49	1
KAI0986716.1	0.62	0.68	0.34	0.21	0.13	0.48	0.37	0.31	0.44	0.34	0.49	1
KAI0986718.1	0.64	0.19	0.34	0.34	0.51	0.38	0.18	0.29	0.46	0.45	0.46	1
KAI0986727.1	0.73	0.38	0.4	0.34	0.41	0.43	0.19	0.23	0.47	0.45	0.51	1
KAI0986728.1	0.69	0.38	0.39	0.34	0.42	0.42	0.19	0.19	0.46	0.44	0.5	0
KAI0986729.1	0.74	0.39	0.41	0.34	0.41	0.43	0.19	0.26	0.46	0.44	0.51	1
KAI0986734.1	0.73	0.74	0.32	0.33	0.55	0.58	0.37	0.04	0.51	0.35	0.67	5
KAI0986745.1	0.62	0.24	0.31	0.35	0.04	0.31	0.29	0.05	0.46	0.44	0.49	0
KAI0986746.1	0.6	0.14	0.29	0.35	0.03	0.31	0.32	0.07	0.45	0.44	0.49	0
KAI0986748.1	0.71	0.42	0.21	0.34	0.19	0.25	0.39	0.03	0.48	0.48	0.57	1
KAI0986753.1	0.78	0.29	0.35	0.34	0.22	0.32	0.2	0.21	0.45	0.4	0.5	0
KAI0986757.1	0.69	0.65	0.39	0.3	0.46	0.5	0.37	0.26	0.43	0.38	0.51	2
KAI0986773.1	0.55	0.09	0.28	0.1	0.41	0.3	0.12	0.16	0.09	0.4	0.44	0
KAI0986780.1	0.71	0.62	0.45	0.29	0.04	0.43	0.18	0.05	0.44	0.43	0.5	1
KAI0986794.1	0.71	0.58	0.35	0.36	0.1	0.42	0.29	0.04	0.5	0.51	0.63	3
KAI0986796.1	0.76	0.54	0.37	0.03	0.12	0.29	0.29	0.77	0.36	0.02	0.48	2
KAI0986800.1	0.55	0.46	0.22	0.2	0.27	0.66	0.52	0.28	0.42	0.45	0.49	2
KAI0986809.1	0.87	0.03	0.29	0.32	0	0.31	0.01	0.11	0.38	0.29	0.62	1
KAI0986818.1	0.61	0.48	0.4	0.25	0.11	0.34	0.27	0.08	0.29	0.45	0.47	0
KAI0986819.1	0.68	0.51	0.63	0.12	0.18	0.82	0.44	0.53	0.42	0.38	0.47	4
KAI0986822.1	0.59	0.63	0.72	0.37	0.59	0.43	0.23	0.29	0.36	0.34	0.46	3
KAI0986828.1	0.7	0.39	0.3	0.26	0.54	0.38	0.43	0.14	0.4	0.54	0.52	3
KAI0986829.1	0.71	0.41	0.31	0.26	0.54	0.38	0.43	0.17	0.39	0.54	0.52	3
KAI0986830.1	0.67	0.38	0.29	0.25	0.54	0.39	0.43	0.11	0.39	0.52	0.5	2
KAI0986831.1	0.7	0.39	0.3	0.27	0.54	0.38	0.43	0.14	0.4	0.54	0.52	3
KAI0986842.1	0.62	0.62	0.44	0.2	0.12	0.42	0.15	0.15	0.37	0.4	0.47	1
KAI0986862.1	0.72	0.44	0.11	0.2	0.29	0.15	0.56	0.01	0.53	0.81	0.62	4
KAI0986868.1	0.65	0.54	0.34	0.29	0.12	0.49	0.34	0.15	0.46	0.37	0.5	1
KAI0986871.1	0.57	0.24	0.3	0.42	0.36	0.31	0.41	0.09	0.41	0.49	0.48	0
KAI0986874.1	0.53	0.24	0.26	0.29	0.48	0.47	0.43	0.15	0.42	0.47	0.48	0
KAI0986885.1	0.53	0.49	0.34	0.29	0.15	0.44	0.33	0.09	0.49	0.39	0.51	1
AI0986889.1	0.69	0.6	0.42	0.1	0.45	0.35	0.1	0.64	0.34	0.08	0.46	2
KAI0986891.1	0.59	0.06	0.26	0.2	0.01	0.24	0.19	0.12	0.15	0.36	0.48	0
KAI0986892.1	0.59	0.55	0.35	0.3	0.38	0.42	0.11	0.1	0.47	0.36	0.46	1
KAI0986899.1	0.58	0.51	0.25	0.23	0.74	0.51	0.62	0.79	0.5	0.6	0.54	7
KAI0986904.1	0.64	0.11	0.38	0	0.54	0.31	0.08	0.35	0.14	0.39	0.42	1
KAI0986905.1	0.68	0.67	0.46	0.26	0.07	0.46	0.2	0.06	0.43	0.46	0.51	2
KAI0986913.1	0.75	0.08	0.21	0.09	0.05	0.21	0.01	0.03	0.07	0.37	0.46	0
KAI0986917.1	0.64	0.06	0.55	0.31	0.01	0.39	0.15	0.1	0.34	0.38	0.47	1
KAI0986921.1	0.65	0.58	0.28	0.17	0.15	0.37	0.43	0.04	0.45	0.52	0.49	2
KAI0986933.1	0.87	0.21	0.42	0.29	0.71	0.22	0.32	0.22	0.37	0.5	0.52	2
KAI0986949.1	0.71	0.12	0.38	0.17	0.51	0.29	0.21	0.28	0.17	0.44	0.46	1
KAI0986951.1	0.7	0.61	0.34	0.3	0.29	0.41	0.37	0.09	0.47	0.46	0.57	2
KAI0986952.1	0.71	0.6	0.34	0.3	0.27	0.4	0.37	0.08	0.47	0.47	0.58	2
KAI0986958.1	0.73	0.08	0.27	0.31	0.01	0.31	0.46	0.11	0.31	0.41	0.49	0
KAI0986974.1	0.75	0	0.47	0	0.04	0.08	0.21	0.95	0.35	0.03	0.52	2
KAI0986990.1	0.52	0.59	0.18	0.06	0.3	0.4	0.6	0.09	0.39	0.11	0.53	3
KAI0987001.1	1	0.04	0	0.01	0	0.21	0.05	0	0.57	0	1	2
KAI0987002.1	0.66	0.24	0.36	0.33	0.52	0.32	0.31	0.22	0.32	0.48	0.46	1
KAI0987003.1	0.57	0.31	0.36	0.33	0.52	0.35	0.3	0.21	0.38	0.49	0.46	1
KAI0987021.1	0.64	0.27	0.43	0.37	0.15	0.37	0.24	0.07	0.47	0.42	0.5	0
KAI0987023.1	0.87	0.31	0.05	0.8	0	0.15	0.01	0	0.55	0.57	0.78	4
KAI0987034.1	0.8	0.24	0.36	0.33	0.36	0.31	0.34	0.1	0.4	0.41	0.5	0
KAI0987037.1	0.74	0.48	0.34	0.3	0.59	0.32	0.24	0.24	0.31	0.45	0.47	1
KAI0987039.1	0.68	0.52	0.48	0.28	0.12	0.46	0.05	0.5	0.44	0.26	0.48	1
KAI0987052.1	0.67	0.07	0.24	0.28	0.04	0.32	0.51	0.08	0.31	0.47	0.48	1
KAI0987060.1	0.76	0.11	0.31	0.31	0.04	0.32	0.21	0.14	0.34	0.39	0.51	1
KAI0987062.1	0.65	0.61	0.39	0.33	0.29	0.41	0.14	0.07	0.46	0.42	0.48	1
KAI0987065.1	0.89	0.13	0.28	0.33	0.23	0.31	0.3	0.09	0.38	0.39	0.54	1
KAI0987068.1	0.51	0.28	0.33	0.34	0.14	0.32	0.34	0.19	0.38	0.44	0.47	0
KAI0987071.1	1	0.01	0	0.04	0	0.5	0.09	0	0.51	0.01	1	2
KAI0987072.1	0.6	0.4	0.39	0.33	0.55	0.39	0.31	0.22	0.4	0.46	0.47	1
KAI0987078.1	0.79	0.01	0.23	0.12	0	0.24	0	0.05	0.22	0.32	0.51	1
KAI0987096.1	0.73	0.16	0.45	0.42	0.55	0.3	0.22	0.22	0.41	0.46	0.5	1
KAI0987107.1	0.61	0.58	0.32	0.28	0.47	0.54	0.46	0.4	0.48	0.37	0.54	3
KAI0987109.1	0.6	0.04	0.21	0.31	0.02	0.25	0.45	0.04	0.45	0.51	0.49	1
KAI0987120.1	0.77	0.35	0.15	0.21	0.09	0.21	0.53	0.07	0.44	0.48	0.57	2
KAI0987125.1	0.75	0.58	0.21	0.19	0.51	0.4	0.5	0.06	0.43	0.55	0.59	4
KAI0987126.1	0.75	0.58	0.21	0.19	0.51	0.4	0.5	0.06	0.43	0.55	0.59	4
KAI0987134.1	0.71	0.42	0.38	0.12	0.18	0.72	0.36	0.46	0.44	0.31	0.48	1
KAI0987146.1	0.78	0.02	0.26	0.12	0	0.23	0.01	0.11	0.1	0.31	0.53	1
KAI0987147.1	0.53	0.51	0.08	0.06	0.18	0.89	0.56	0.24	0.5	0.74	0.47	4
KAI0987153.1	0.72	0.05	0.32	0.27	0	0.29	0.1	0.12	0.26	0.34	0.54	1
KAI0987163.1	0.6	0.44	0.41	0.3	0.28	0.36	0.21	0.12	0.43	0.47	0.47	0
KAI0987164.1	0.58	0.05	0.26	0.24	0.01	0.3	0.41	0.08	0.21	0.43	0.47	0
KAI0987165.1	0.52	0.06	0.23	0.06	0	0.22	0.13	0.09	0.04	0.32	0.48	0
KAI0987175.1	0.65	0.57	0.27	0.3	0.47	0.38	0.42	0.07	0.44	0.47	0.51	2
KAI0987176.1	0.73	0.5	0.3	0.29	0.45	0.28	0.43	0.04	0.45	0.56	0.56	2
KAI0987177.1	0.71	0.49	0.3	0.28	0.52	0.29	0.43	0.06	0.45	0.58	0.54	3
KAI0987187.1	0.65	0.62	0.46	0.32	0.08	0.62	0.27	0.12	0.43	0.46	0.5	2
KAI0987190.1	0.74	0.04	0.94	0.41	0.6	0.3	0.3	0.61	0.39	0.19	0.49	3
KAI0987202.1	0.71	0.05	0.34	0.38	0	0.34	0.03	0.09	0.46	0.33	0.6	1
KAI0987217.1	0.81	0.4	0.19	0.26	0.35	0.41	0.47	0.01	0.47	0.47	0.67	1
KAI0987227.1	0.73	0.54	0.08	0.07	0.1	0.29	0.6	0.57	0.55	0.3	0.62	5
KAI0987228.1	0.72	0.54	0.08	0.07	0.1	0.29	0.6	0.58	0.55	0.29	0.62	5
KAI0987229.1	0.75	0.59	0.19	0.13	0.18	0.45	0.57	0.46	0.47	0.33	0.64	3
KAI0987230.1	0.74	0.59	0.17	0.13	0.17	0.42	0.56	0.17	0.47	0.35	0.65	3
KAI0987237.1	0.56	0.17	0.28	0.28	0.48	0.34	0.5	0.49	0.42	0.42	0.48	0
KAI0987240.1	0.56	0.17	0.28	0.28	0.48	0.34	0.49	0.49	0.42	0.42	0.48	0
KAI0987242.1	0.66	0.28	0.31	0.37	0.32	0.27	0.4	0.04	0.47	0.47	0.55	1
KAI0987244.1	0.66	0.35	0.31	0.32	0.38	0.31	0.45	0.27	0.48	0.45	0.54	1
KAI0987245.1	0.56	0.53	0.35	0.26	0.13	0.41	0.2	0.19	0.46	0.37	0.46	1
KAI0987248.1	0.63	0.54	0.34	0.32	0.44	0.36	0.37	0.13	0.39	0.47	0.48	1
KAI0987249.1	0.54	0.49	0.19	0.07	0.06	0.3	0.59	0.74	0.55	0.23	0.53	4
KAI0987251.1	0.51	0.62	0.04	0.01	0.34	0.31	0.76	0.04	0.61	0.03	0.65	4
KAI0987252.1	0.58	0.55	0.25	0.13	0.1	0.72	0.45	0.22	0.42	0.48	0.46	2
KAI0987269.1	0.65	0.15	0.28	0.23	0.02	0.23	0.08	0.12	0.14	0.37	0.47	0
KAI0987274.1	0.54	0.11	0.17	0.05	0.17	0.25	0.59	0.05	0.41	0.1	0.51	2
KAI0987276.1	0.78	0.08	0.32	0.31	0.02	0.27	0.23	0.07	0.32	0.4	0.49	0
KAI0987277.1	0.58	0.32	0.36	0.23	0.06	0.3	0.27	0.06	0.18	0.44	0.47	0
KAI0987283.1	0.58	0.32	0.36	0.23	0.06	0.3	0.27	0.06	0.18	0.44	0.47	0
KAI0987286.1	0.64	0.34	0.26	0.23	0.28	0.24	0.53	0.64	0.52	0.41	0.57	4
KAI0987289.1	0.61	0.06	0.19	0.02	0	0.13	0	0.03	0.02	0.32	0.5	0
KAI0987293.1	0.53	0.09	0.23	0.15	0.02	0.27	0.49	0.08	0.08	0.42	0.45	0
KAI0987304.1	0.56	0.57	0.25	0.23	0.49	0.57	0.5	0.23	0.45	0.48	0.51	3
KAI0987305.1	0.66	0.2	0.37	0.36	0.42	0.32	0.4	0.15	0.41	0.47	0.48	0
KAI0987308.1	0.51	0.07	0.36	0.18	0.56	0.39	0.45	0.36	0.23	0.5	0.45	1
KAI0987309.1	0.62	0.36	0.31	0.29	0.61	0.62	0.21	0.64	0.5	0.23	0.46	3
KAI0987311.1	0.74	0.06	0.32	0.28	0.37	0.32	0.2	0.14	0.28	0.42	0.49	0
KAI0987317.1	0.8	0.23	0.28	0.34	0.06	0.33	0.32	0.1	0.44	0.38	0.54	1
KAI0987318.1	0.7	0.21	0.22	0.25	0.51	0.51	0.5	0.14	0.4	0.46	0.54	3
KAI0987320.1	0.72	0.31	0.25	0.17	0.17	0.7	0.34	0.12	0.46	0.33	0.51	2
KAI0987321.1	0.54	0.1	0.3	0.3	0.33	0.34	0.42	0.13	0.29	0.46	0.47	0
KAI0987322.1	0.65	0.35	0.42	0.32	0.51	0.43	0.18	0.35	0.31	0.38	0.46	1
KAI0987323.1	0.66	0.35	0.11	0.63	0.31	0.16	0.53	0.02	0.45	0.65	0.57	4
KAI0987335.1	0.55	0.24	0.35	0.35	0.56	0.32	0.42	0.26	0.34	0.51	0.47	2
KAI0987340.1	0.9	0.05	0.15	0.24	0.01	0.25	0.48	0.05	0.44	0.3	0.71	1
KAI0987343.1	0.64	0.41	0.24	0.23	0.5	0.29	0.48	0.09	0.41	0.52	0.51	2
KAI0987344.1	0.64	0.41	0.24	0.23	0.5	0.29	0.48	0.09	0.41	0.52	0.51	2
KAI0987345.1	0.58	0.56	0.32	0.48	0.37	0.5	0.23	0.27	0.52	0.32	0.54	3
KAI0987346.1	0.58	0.56	0.32	0.48	0.37	0.5	0.23	0.24	0.52	0.32	0.54	3
KAI0987347.1	0.79	0.46	0.44	0.19	0.24	0.72	0.46	0.85	0.49	0.17	0.6	3
KAI0987348.1	0.59	0.29	0.33	0.37	0.41	0.47	0.42	0.12	0.37	0.44	0.48	0
KAI0987349.1	0.69	0.11	0.3	0.33	0.01	0.31	0.3	0.12	0.28	0.39	0.5	0
KAI0987353.1	0.57	0.57	0.31	0.31	0.44	0.46	0.42	0.11	0.43	0.42	0.49	1
KAI0987357.1	0.72	0.34	0.38	0.51	0.4	0.32	0.37	0.62	0.48	0.46	0.6	3
KAI0987358.1	0.55	0.15	0.31	0.2	0.02	0.27	0.43	0.06	0.08	0.42	0.46	0
KAI0987369.1	0.79	0.42	0.34	0.35	0.25	0.47	0.21	0.05	0.47	0.41	0.59	1
KAI0987372.1	0.75	0.32	0.33	0.31	0.33	0.3	0.31	0.06	0.37	0.45	0.48	0
KAI0987375.1	0.67	0.14	0.27	0.37	0.12	0.46	0.28	0.06	0.47	0.37	0.52	1
KAI0987377.1	0.61	0.53	0.09	0.07	0.1	0.35	0.59	0.03	0.5	0.46	0.56	3
KAI0987378.1	0.61	0.53	0.09	0.07	0.1	0.35	0.59	0.03	0.5	0.46	0.56	3
KAI0987381.1	0.56	0.11	0.39	0.2	0.46	0.46	0.24	0.31	0.29	0.39	0.45	0
KAI0987386.1	0.65	0.49	0.3	0.29	0.41	0.5	0.4	0.13	0.46	0.44	0.51	1
KAI0987391.1	0.64	0.29	0.38	0.18	0.08	0.49	0.49	0.67	0.31	0.2	0.46	1
KAI0987393.1	0.68	0.43	0.41	0.27	0.06	0.41	0.26	0.06	0.36	0.42	0.49	0
KAI0987395.1	0.57	0.08	0.3	0.2	0.08	0.42	0.38	0.14	0.13	0.42	0.46	0
KAI0987398.1	0.67	0.07	0.24	0.16	0	0.22	0.09	0.07	0.1	0.35	0.48	0
KAI0987407.1	0.64	0.22	0.14	0.45	0.14	0.23	0.41	0.02	0.47	0.5	0.59	1
KAI0987415.1	0.6	0.18	0.36	0.3	0.49	0.29	0.42	0.21	0.33	0.46	0.47	0
KAI0987416.1	0.58	0.25	0.26	0.36	0.12	0.42	0.19	0.06	0.49	0.4	0.51	1
KAI0987432.1	0.59	0.56	0.23	0.05	0.05	0.77	0.41	0.09	0.46	0.56	0.48	3
KAI0987440.1	0.67	0.57	0.21	0.16	0.56	0.53	0.56	0.43	0.47	0.47	0.58	5
KAI0987447.1	0.58	0.22	0.31	0.26	0.53	0.32	0.1	0.32	0.45	0.43	0.45	1
KAI0987450.1	0.55	0.17	0.34	0.34	0.49	0.27	0.37	0.28	0.43	0.47	0.48	0
KAI0987456.1	0.61	0.17	0.37	0.3	0.4	0.29	0.23	0.27	0.28	0.41	0.46	0
KAI0987459.1	0.57	0.08	0.36	0.09	0.53	0.29	0.15	0.34	0.12	0.42	0.44	1
KAI0987462.1	0.65	0.15	0.29	0.3	0	0.29	0.07	0.1	0.2	0.38	0.49	0
KAI0987468.1	0.55	0.66	0.3	0.2	0.31	0.55	0.42	0.49	0.45	0.22	0.48	2
KAI0987484.1	0.66	0.27	0.26	0.29	0.39	0.27	0.44	0.38	0.47	0.44	0.5	0
KAI0987489.1	0.76	0.02	0.29	0.31	0	0.3	0.13	0.16	0.43	0.34	0.56	1
KAI0987491.1	0.51	0.33	0.35	0.87	0.12	0.46	0.11	0.11	0.35	0.33	0.47	1
KAI0987493.1	0.53	0.17	0.38	0.44	0.5	0.35	0.14	0.22	0.34	0.46	0.46	0
KAI0987499.1	0.7	0.02	0.42	0.14	0.14	0.25	0.16	0.62	0.28	0.2	0.46	1
KAI0987502.1	0.54	0.04	0.22	0.02	0.49	0.18	0.07	0.07	0.03	0.37	0.35	0
KAI0987510.1	0.68	0.16	0.31	0.14	0.02	0.58	0.22	0.21	0.45	0.3	0.47	1
KAI0987511.1	0.84	0.11	0.48	0.33	0.66	0.17	0.38	0.2	0.42	0.51	0.55	3
KAI0987512.1	0.86	0.13	0.3	0.32	0	0.35	0.11	0.1	0.43	0.34	0.62	1
KAI0987521.1	0.61	0.64	0.18	0.49	0.35	0.73	0.49	0.16	0.56	0.29	0.6	4
KAI0987539.1	0.51	0.39	0.29	0.15	0.11	0.32	0.53	0.25	0.37	0.4	0.47	1
KAI0987555.1	0.87	0.49	0.07	0.02	0	0.95	0.57	0.01	0.42	0.14	0.66	3
KAI0987559.1	0.67	0.31	0.36	0.32	0.07	0.31	0.32	0.17	0.37	0.4	0.48	0
KAI0987560.1	0.61	0.55	0.2	0.21	0.04	0.79	0.43	0.09	0.46	0.52	0.5	3
KAI0987571.1	0.69	0.13	0.21	0.04	0	0.17	0.02	0.02	0.03	0.35	0.48	0
KAI0987576.1	0.6	0.47	0.12	0.17	0.05	0.23	0.56	0.01	0.48	0.54	0.54	3
KAI0987588.1	0.68	0	0.27	0	0	0.41	0.35	0.92	0.25	0.02	0.46	1
KAI0987594.1	0.61	0.21	0.21	0.22	0.35	0.2	0.54	0.15	0.46	0.5	0.53	2
KAI0987598.1	0.58	0.32	0.36	0.23	0.06	0.3	0.27	0.06	0.18	0.44	0.47	0
KAI0987603.1	0.58	0.32	0.36	0.23	0.06	0.3	0.27	0.06	0.18	0.44	0.47	0
KAI0987614.1	0.84	0.21	0.17	0.35	0.07	0.34	0.3	0.03	0.46	0.29	0.71	1
KAI0987629.1	0.52	0.09	0.37	0.91	0.52	0.47	0.02	0.29	0.36	0.34	0.46	2
KAI0987632.1	0.89	0.36	0.13	0.25	0.03	0.33	0.29	0.01	0.47	0.24	0.79	1
KAI0987642.1	1	0	0.14	0.21	0	0.32	0.02	0.01	0.43	0.16	0.92	1
KAI0987646.1	0.73	0.16	0.2	0.21	0.27	0.31	0.48	0.01	0.46	0.37	0.73	1
KAI0987649.1	0.51	0.06	0.25	0.17	0.01	0.31	0.28	0.09	0.11	0.36	0.46	0
KAI0987650.1	0.58	0.02	0.18	0.02	0.01	0.13	0.01	0.03	0.05	0.33	0.5	0
KAI0987651.1	0.76	0.19	0.36	0.38	0.21	0.47	0.32	0.26	0.47	0.36	0.52	1
KAI0987654.1	0.69	0.52	0.14	0.1	0.33	0.31	0.57	0.03	0.4	0.49	0.58	3
KAI0987660.1	0.66	0.4	0.31	0.21	0.55	0.52	0.49	0.82	0.5	0.17	0.52	4
KAI0987671.1	1	0	0	0.05	0	0.38	0	0	0.54	0.01	1	2
KAI0987681.1	0.53	0.04	0.21	0.04	0.16	0.32	0.59	0.13	0.41	0.12	0.49	1
KAI0987689.1	0.66	0.26	0.09	0.34	0.02	0.3	0.54	0.01	0.51	0.59	0.58	4
KAI0987690.1	0.71	0.24	0.18	0.38	0.08	0.32	0.42	0.06	0.46	0.39	0.61	1
KAI0987692.1	0.74	0.19	0.29	0.49	0.34	0.35	0.05	0.15	0.47	0.41	0.54	1
KAI0987713.1	0.8	0.25	0.32	0.32	0.11	0.46	0.21	0.07	0.46	0.36	0.53	1
KAI0987717.1	0.72	0.46	0.34	0.15	0.16	0.77	0.5	0.18	0.41	0.31	0.54	2
KAI0987718.1	0.7	0.46	0.34	0.15	0.16	0.77	0.51	0.2	0.4	0.32	0.53	3
KAI0987739.1	0.61	0.57	0.29	0.23	0.34	0.65	0.42	0.18	0.42	0.39	0.48	2
KAI0987740.1	0.6	0.62	0.21	0.15	0.71	0.87	0.43	0.18	0.41	0.49	0.56	4
KAI0987752.1	0.53	0.3	0.41	0.39	0.44	0.34	0.34	0.15	0.41	0.48	0.47	0
KAI0987757.1	0.64	0.14	0.29	0.36	0.01	0.3	0.17	0.1	0.45	0.41	0.49	0
KAI0987760.1	0.9	0.04	0.27	0.34	0	0.3	0.03	0.07	0.42	0.33	0.59	1
KAI0987761.1	0.99	0.02	0.14	0.22	0	0.29	0.19	0.01	0.48	0.2	0.91	1
KAI0987763.1	0.55	0.19	0.21	0.1	0.01	0.22	0.06	0.02	0.04	0.39	0.44	0
KAI0987764.1	0.52	0.51	0.37	0.98	0.47	0.56	0.29	0.57	0.46	0.28	0.49	4
KAI0987765.1	0.54	0.26	0.45	0.28	0.22	0.29	0.12	0.28	0.18	0.39	0.46	0
KAI0987767.1	0.62	0.28	0.3	0.08	0.42	0.66	0.17	0.17	0.35	0.42	0.43	1
KAI0987778.1	0.73	0.16	0.37	0.12	0.59	0.3	0.22	0.38	0.22	0.46	0.45	1
KAI0987783.1	0.55	0.7	0.34	0.18	0.12	0.56	0.41	0.59	0.45	0.13	0.51	4
KAI0987784.1	0.55	0.7	0.34	0.18	0.12	0.56	0.41	0.59	0.45	0.13	0.51	4
KAI0987786.1	0.51	0.61	0.33	0.37	0.27	0.59	0.27	0.2	0.49	0.31	0.49	2
KAI0987807.1	0.72	0.18	0.3	0.29	0.01	0.27	0.07	0.09	0.26	0.38	0.49	0
KAI0987824.1	0.67	0.71	0.44	0.29	0.23	0.47	0.2	0.1	0.46	0.41	0.53	2
KAI0987828.1	0.57	0.59	0.12	0.24	0.03	0.54	0.61	0.03	0.63	0.49	0.57	5
KAI0987855.1	0.54	0.63	0.36	0.91	0.47	0.49	0.38	0.19	0.39	0.31	0.49	2
KAI0987875.1	0.65	0.42	0.37	0.3	0.45	0.35	0.33	0.18	0.31	0.47	0.47	0
KAI0987880.1	0.8	0.03	0.24	0.6	0	0.31	0	0.07	0.34	0.35	0.54	2
KAI0987888.1	0.59	0.41	0.14	0.11	0.7	0.33	0.61	0.66	0.44	0.56	0.55	5
KAI0987905.1	0.78	0.65	0.39	0.3	0.1	0.41	0.12	0.04	0.45	0.46	0.54	2
KAI0987914.1	0.78	0.62	0.4	0.26	0.13	0.41	0.39	0.07	0.42	0.43	0.53	2
KAI0987922.1	0.58	0.39	0.39	0.3	0.12	0.42	0.27	0.15	0.45	0.4	0.47	0
KAI0987931.1	0.63	0.31	0.5	0.34	0.14	0.43	0.11	0.21	0.42	0.35	0.48	0
KAI0987948.1	1	0	0.12	0.19	0	0.31	0.03	0.01	0.45	0.16	0.93	1
KAI0987949.1	0.68	0.07	0.25	0.07	0.42	0.21	0.04	0.11	0.03	0.37	0.44	0
KAI0987953.1	0.62	0.6	0.15	0.39	0.34	0.5	0.51	0.34	0.62	0.32	0.59	4
KAI0987956.1	0.61	0.12	0.27	0.26	0.01	0.24	0.07	0.08	0.2	0.38	0.48	0
KAI0987958.1	0.68	0.16	0.36	0.37	0.45	0.35	0.34	0.43	0.43	0.41	0.48	0
KAI0987964.1	0.84	0.12	0.18	0.3	0.08	0.28	0.26	0.03	0.47	0.27	0.77	1
KAI0987976.1	0.53	0.18	0.32	0.85	0.6	0.43	0.24	0.36	0.37	0.59	0.45	3
KAI0987982.1	0.57	0.36	0.41	0.28	0.4	0.4	0.25	0.14	0.38	0.46	0.46	0
KAI0987991.1	0.72	0.03	0.32	0.25	0	0.29	0.1	0.25	0.28	0.36	0.51	1
KAI0988010.1	0.73	0.01	0.18	0.01	0	0.15	0.03	0.02	0.03	0.3	0.51	1
KAI0988027.1	0.82	0.06	0.14	0.23	0.06	0.23	0.52	0.05	0.41	0.48	0.57	2
KAI0988030.1	0.64	0.04	0.22	0.12	0.01	0.24	0.44	0.06	0.05	0.42	0.45	0
KAI0988033.1	0.52	0.67	0.33	0.32	0.5	0.5	0.5	0.18	0.37	0.21	0.48	1
KAI0988035.1	0.61	0.35	0.28	0.2	0.19	0.37	0.49	0.53	0.44	0.38	0.48	1
KAI0988041.1	0.74	0.66	0.47	0.28	0.31	0.48	0.26	0.06	0.44	0.51	0.53	3
KAI0988054.1	0.82	0.05	0.35	0.25	0	0.29	0.05	0.29	0.32	0.35	0.5	0
KAI0988060.1	0.82	0.05	0.35	0.25	0	0.29	0.05	0.29	0.32	0.35	0.5	0
KAI0988063.1	0.77	0.06	0.39	0.3	0.53	0.26	0.14	0.26	0.4	0.45	0.48	1
KAI0988065.1	0.52	0.02	0.55	0.01	0.26	0.29	0.46	0.79	0.31	0.14	0.45	2
KAI0988068.1	0.6	0.54	0.29	0.33	0.47	0.4	0.35	0.37	0.47	0.37	0.49	1
KAI0988069.1	0.64	0.04	0.31	0.03	0.59	0.25	0.02	0.2	0.09	0.43	0.43	1
KAI0988074.1	0.75	0.33	0.33	0.3	0.31	0.33	0.45	0.51	0.39	0.41	0.51	2
KAI0988076.1	0.88	0.46	0.12	0.21	0.23	0.31	0.33	0	0.47	0.29	0.83	1
KAI0988077.1	0.92	0.45	0.12	0.2	0.23	0.32	0.35	0	0.47	0.26	0.83	1
KAI0988078.1	0.88	0.46	0.11	0.2	0.11	0.32	0.31	0	0.48	0.25	0.83	1
KAI0988086.1	0.77	0.28	0.36	0.36	0.46	0.3	0.35	0.18	0.42	0.49	0.49	0
KAI0988105.1	0.87	0.17	0.25	0.33	0.23	0.29	0.33	0.04	0.44	0.42	0.54	1
KAI0988109.1	0.67	0.12	0.36	0.23	0.12	0.27	0.07	0.15	0.12	0.39	0.48	0
KAI0988116.1	0.61	0.21	0.31	0.17	0.65	0.33	0.2	0.37	0.42	0.59	0.45	2
KAI0988117.1	0.57	0.24	0.28	0.24	0.28	0.59	0.47	0.09	0.44	0.4	0.49	1
KAI0988122.1	0.55	0.2	0.28	0.1	0.55	0.27	0.12	0.17	0.07	0.43	0.43	1
KAI0988123.1	0.56	0.18	0.26	0.09	0.56	0.24	0.09	0.14	0.06	0.43	0.43	1
KAI0988144.1	0.6	0.2	0.29	0.1	0.57	0.26	0.07	0.2	0.07	0.43	0.44	1
KAI0988149.1	0.7	0.57	0.41	0.19	0.15	0.53	0.18	0.56	0.43	0.2	0.48	3
KAI0988153.1	0.72	0.28	0.41	0.33	0.13	0.46	0.22	0.24	0.45	0.39	0.49	0
KAI0988154.1	0.63	0.25	0.35	0.3	0.48	0.33	0.25	0.36	0.29	0.41	0.45	0
KAI0988156.1	0.53	0.43	0.34	0.28	0.18	0.43	0.36	0.1	0.45	0.43	0.47	0
KAI0988170.1	0.7	0.26	0.33	0.38	0.38	0.37	0.32	0.07	0.42	0.47	0.49	0
KAI0988172.1	0.7	0.04	0.28	0.35	0.04	0.34	0.39	0.21	0.45	0.4	0.52	1
KAI0988183.1	0.6	0.11	0.24	0.1	0.01	0.55	0.57	0.09	0.35	0.27	0.53	3
KAI0988194.1	0.75	0.05	0.27	0.34	0.02	0.33	0.33	0.13	0.43	0.37	0.53	1
KAI0988201.1	0.82	0.04	0.13	0.19	0	0.78	0.35	0.01	0.46	0.08	0.89	2
KAI0988205.1	0.63	0.75	0.31	0.56	0.21	0.55	0.26	0.15	0.52	0.28	0.61	5
KAI0988209.1	0.88	0.03	0.29	0.1	0.48	0.24	0.01	0.15	0.08	0.4	0.47	0
KAI0988213.1	0.79	0.11	0.33	0.28	0.5	0.27	0.07	0.18	0.33	0.45	0.48	0
KAI0988220.1	0.58	0.58	0.33	0.21	0.1	0.6	0.39	0.22	0.42	0.38	0.47	2
KAI0988227.1	0.53	0.46	0.35	0.93	0.17	0.37	0.45	0.2	0.4	0.29	0.5	1
KAI0988228.1	0.53	0.46	0.35	0.93	0.17	0.37	0.45	0.2	0.4	0.29	0.5	1
KAI0988232.1	0.55	0.34	0.33	0.29	0.49	0.32	0.25	0.16	0.17	0.46	0.45	0
KAI0988241.1	0.75	0.06	0.34	0.38	0.34	0.39	0.16	0.07	0.45	0.36	0.51	1
KAI0988272.1	0.54	0	0.3	0	0.14	0.02	0.5	0.97	0.23	0.01	0.48	1
KAI0988274.1	0.88	0.55	0.34	0.16	0.49	0.71	0.49	0.09	0.46	0.5	0.67	3
KAI0988277.1	0.63	0.69	0.23	0.44	0.11	0.49	0.21	0.06	0.61	0.29	0.6	3
KAI0988283.1	0.51	0.27	0.33	0.29	0.18	0.37	0.29	0.07	0.41	0.44	0.46	0
KAI0988286.1	0.73	0.05	0.28	0.19	0.09	0.27	0.31	0.13	0.1	0.38	0.48	0
KAI0988294.1	0.75	0.07	0.3	0.19	0.12	0.27	0.12	0.19	0.1	0.36	0.5	0
KAI0988304.1	0.61	0.06	0.4	0.06	0.07	0.19	0.22	0.61	0.15	0.24	0.45	1
KAI0988305.1	0.78	0.03	0.2	0.13	0.22	0.15	0	0.03	0.28	0.4	0.45	0
KAI0988306.1	0.76	0.25	0.31	0.33	0.12	0.32	0.36	0.09	0.38	0.41	0.51	1
KAI0988314.1	0.66	0.72	0.23	0.25	0.54	0.57	0.47	0.23	0.43	0.21	0.57	4
KAI0988325.1	0.51	0.41	0.17	0.08	0.18	0.55	0.63	0.39	0.56	0.29	0.56	4
KAI0988326.1	0.59	0.18	0.38	0.33	0.12	0.35	0.33	0.25	0.38	0.38	0.47	0
KAI0988335.1	0.83	0.65	0.45	0.34	0.3	0.38	0.07	0.05	0.35	0.48	0.51	2
KAI0988338.1	0.52	0.18	0.32	0.22	0.41	0.36	0.29	0.09	0.21	0.44	0.44	0
KAI0988342.1	0.64	0.03	0.22	0.06	0	0.17	0.04	0.1	0.05	0.32	0.48	0
KAI0988344.1	0.61	0.49	0.17	0.21	0.11	0.41	0.46	0.03	0.51	0.43	0.54	2
KAI0988345.1	0.61	0.26	0.33	0.24	0.05	0.39	0.35	0.07	0.31	0.42	0.46	0
KAI0988353.1	0.7	0.57	0.41	0.3	0.37	0.4	0.3	0.06	0.44	0.52	0.51	3
KAI0988358.1	0.71	0.63	0.42	0.26	0.02	0.41	0.12	0.08	0.46	0.44	0.49	1
KAI0988367.1	0.59	0.22	0.24	0.24	0.06	0.29	0.5	0.05	0.29	0.5	0.48	0
KAI0988373.1	0.55	0.29	0.41	0.31	0.53	0.36	0.43	0.28	0.34	0.47	0.47	1
KAI0988392.1	0.64	0.31	0.35	0.19	0.14	0.56	0.23	0.07	0.45	0.36	0.46	1
KAI0988402.1	0.83	0.4	0.34	0.22	0.03	0.58	0.39	0.05	0.44	0.35	0.53	2
KAI0988404.1	0.62	0.13	0.31	0.22	0.59	0.36	0.33	0.31	0.36	0.55	0.45	2
KAI0988405.1	0.57	0.16	0.2	0.33	0.57	0.32	0.2	0.29	0.52	0.41	0.48	2
KAI0988437.1	0.7	0.32	0.19	0.12	0.09	0.26	0.56	0.04	0.36	0.52	0.54	3
KAI0988450.1	0.86	0.2	0.33	0.32	0.31	0.46	0.07	0.08	0.46	0.36	0.54	1
KAI0988452.1	0.56	0.16	0.29	0.3	0.02	0.26	0.14	0.08	0.4	0.41	0.47	0
KAI0988456.1	0.8	0.42	0.26	0.29	0.03	0.51	0.33	0.04	0.5	0.32	0.62	2
KAI0988460.1	0.79	0.67	0.45	0.24	0.22	0.74	0.33	0.08	0.47	0.5	0.61	3
KAI0988483.1	0.56	0.64	0.29	0.31	0.07	0.5	0.44	0.19	0.44	0.35	0.49	1
KAI0988491.1	0.55	0.71	0.41	0.31	0.49	0.4	0.36	0.19	0.42	0.22	0.5	1
KAI0988504.1	0.73	0.47	0.26	0.4	0.12	0.27	0.43	0.05	0.49	0.43	0.62	1
KAI0988512.1	0.65	0.14	0.32	0.25	0.23	0.29	0.29	0.16	0.17	0.42	0.47	0
KAI0988515.1	0.64	0.59	0.33	0.25	0.17	0.41	0.4	0.12	0.42	0.41	0.49	1
KAI0988517.1	0.7	0.58	0.42	0.33	0.29	0.42	0.25	0.05	0.46	0.48	0.53	2
KAI0988526.1	0.63	0.31	0.34	0.34	0.5	0.62	0.24	0.33	0.45	0.41	0.46	1
KAI0988534.1	0.63	0.13	0.23	0.16	0.01	0.27	0.03	0.03	0.32	0.39	0.44	0
KAI0988535.1	0.76	0.46	0.31	0.36	0.31	0.55	0.37	0.05	0.49	0.49	0.62	2
KAI0988536.1	0.76	0.46	0.31	0.36	0.3	0.55	0.37	0.05	0.49	0.49	0.62	2
KAI0988541.1	0.71	0.65	0.07	0.03	0.72	0.76	0.76	0.93	0.77	0.52	0.73	8
KAI0988553.1	0.9	0.47	0.31	0.26	0.61	0.14	0.48	0.01	0.47	0.61	0.71	3
KAI0988554.1	0.56	0.7	0.36	0.28	0.18	0.52	0.34	0.31	0.45	0.24	0.5	2
KAI0988558.1	0.7	0.26	0.37	0.3	0.62	0.3	0.26	0.29	0.38	0.51	0.48	2
KAI0988566.1	0.79	0.05	0.16	0.28	0	0.35	0.43	0.04	0.45	0.31	0.64	1
KAI0988587.1	0.52	0.64	0.38	0.97	0.13	0.56	0.35	0.59	0.43	0.15	0.49	4
KAI0988593.1	0.83	0.55	0.35	0.26	0.57	0.23	0.43	0.01	0.48	0.76	0.71	4
KAI0988594.1	0.7	0.1	0.29	0.35	0.02	0.38	0.25	0.09	0.46	0.39	0.52	1
KAI0988603.1	0.67	0.43	0.46	0.37	0.43	0.37	0.22	0.32	0.45	0.43	0.5	0
KAI0988605.1	0.64	0.4	0.15	0.11	0.3	0.27	0.58	0.09	0.44	0.54	0.55	3
KAI0988612.1	0.85	0.19	0.24	0.33	0.02	0.28	0.34	0.04	0.45	0.39	0.53	1
KAI0988617.1	0.63	0.63	0.21	0.23	0.03	0.45	0.46	0.02	0.5	0.41	0.57	2
KAI0990055.1	0.56	0.64	0.29	0.55	0.61	0.71	0.45	0.32	0.5	0.36	0.56	5
KAI0990060.1	0.91	0.15	0.13	0.27	0	0.3	0.03	0.01	0.48	0.19	0.87	1
KAI0990064.1	0.68	0.69	0.3	0.38	0.58	0.47	0.3	0.18	0.47	0.29	0.54	3
KAI0990069.1	0.71	0.5	0.33	0.22	0.67	0.4	0.43	0.42	0.36	0.5	0.5	1
KAI0990070.1	0.71	0.5	0.32	0.21	0.67	0.4	0.44	0.42	0.37	0.5	0.5	1
KAI0990077.1	0.6	0.16	0.28	0.18	0.3	0.25	0.29	0.08	0.07	0.43	0.45	0
KAI0990081.1	0.68	0.05	0.27	0.2	0.03	0.3	0.43	0.29	0.15	0.4	0.47	0
KAI0990099.1	0.51	0.49	0.06	0.09	0.28	0.17	0.66	0.11	0.6	0.24	0.58	3
KAI0990113.1	0.98	0.29	0	0.1	0	0.04	0.57	0	0.52	0.2	0.99	3
KAI0990114.1	0.96	0.29	0	0.12	0	0.1	0.51	0	0.51	0.2	0.98	3
KAI0990117.1	0.96	0.44	0.25	0.09	0.98	0.71	0.68	0	0.43	0.32	0.93	4
KAI0990125.1	0.71	0.57	0.41	0.31	0.2	0.41	0.17	0.04	0.46	0.48	0.5	1
KAI0990144.1	0.68	0.3	0.42	0.38	0.43	0.39	0.18	0.45	0.44	0.39	0.49	0
KAI0990146.1	1	0.02	0	0.04	0	0.75	0.05	0	0.51	0.01	1	3
KAI0990169.1	0.71	0.43	0.47	0.27	0.37	0.69	0.35	0.84	0.47	0.06	0.52	3
KAI0990190.1	0.72	0.18	0.39	0.33	0.1	0.4	0.42	0.53	0.46	0.26	0.53	2
KAI0990191.1	0.92	0.02	0.36	0.27	0	0.33	0.06	0.13	0.3	0.33	0.56	1
KAI0990198.1	0.51	0.07	0.36	0.18	0.56	0.39	0.45	0.36	0.23	0.5	0.45	1
KAI0990211.1	0.71	0.27	0.35	0.33	0.56	0.29	0.38	0.26	0.38	0.52	0.49	2
KAI0990214.1	0.92	0.24	0.24	0.25	0.07	0.53	0.29	0.06	0.47	0.23	0.71	2
KAI0990215.1	0.61	0.18	0.36	0.32	0.14	0.29	0.17	0.28	0.45	0.38	0.47	0
KAI0990216.1	0.61	0.18	0.36	0.32	0.14	0.29	0.18	0.28	0.45	0.38	0.47	0
KAI0990218.1	0.61	0.18	0.36	0.32	0.13	0.29	0.18	0.28	0.45	0.38	0.47	0
KAI0990219.1	0.61	0.18	0.36	0.32	0.13	0.29	0.18	0.28	0.45	0.38	0.47	0
KAI0990226.1	0.76	0	0.21	0	0.08	0.97	0	0.06	0.39	0.13	0.45	1
KAI0990227.1	0.7	0.32	0.33	0.23	0.02	0.28	0.07	0.04	0.32	0.42	0.47	0
KAI0990232.1	0.82	0.1	0.22	0.3	0.46	0.2	0.38	0.04	0.47	0.46	0.68	1
KAI0990233.1	0.82	0.1	0.22	0.3	0.46	0.2	0.38	0.04	0.47	0.46	0.68	1
KAI0990255.1	0.66	0.1	0.36	0.29	0.03	0.31	0.18	0.35	0.41	0.36	0.48	0
KAI0990257.1	0.58	0.64	0.42	0.11	0.01	0.32	0.06	0.07	0.11	0.37	0.42	1
KAI0990275.1	0.86	0.11	0.24	0.3	0.05	0.33	0.28	0.1	0.45	0.34	0.66	1
KAI0990281.1	0.62	0.38	0.37	0.26	0.2	0.37	0.18	0.29	0.46	0.4	0.46	0
KAI0990298.1	0.66	0.16	0.28	0.15	0.01	0.45	0.08	0.06	0.17	0.36	0.47	0
KAI0990311.1	0.76	0.31	0.33	0.36	0.29	0.33	0.26	0.08	0.46	0.42	0.54	1
KAI0990314.1	0.67	0.32	0.23	0.2	0.15	0.26	0.49	0.04	0.42	0.53	0.5	1
KAI0990316.1	0.55	0.21	0.29	0.26	0.02	0.3	0.32	0.04	0.38	0.43	0.46	0
KAI0990319.1	0.73	0.03	0.27	0.18	0	0.28	0.02	0.11	0.17	0.32	0.52	1
KAI0990344.1	0.84	0.57	0.37	0.36	0.52	0.34	0.17	0.09	0.36	0.51	0.5	3
KAI0990350.1	0.59	0.17	0.24	0.36	0.32	0.28	0.19	0.07	0.48	0.45	0.5	0
KAI0990353.1	0.57	0.63	0.34	0.28	0.21	0.47	0.29	0.25	0.46	0.34	0.48	1
KAI0990364.1	0.8	0.01	0.29	0.3	0	0.28	0	0.14	0.46	0.31	0.57	1
KAI0990367.1	0.71	0.1	0.25	0.05	0.02	0.57	0.03	0.07	0.19	0.31	0.45	1
KAI0990387.1	0.6	0.57	0.23	0.18	0.43	0.34	0.54	0.15	0.41	0.32	0.51	3
KAI0990388.1	0.62	0.57	0.21	0.18	0.43	0.34	0.54	0.12	0.41	0.34	0.51	3
KAI0990398.1	0.66	0.26	0.16	0.41	0.04	0.23	0.36	0.03	0.49	0.51	0.6	2
KAI0990400.1	0.54	0.48	0.17	0.42	0.33	0.55	0.59	0.29	0.54	0.53	0.56	5
KAI0990401.1	0.54	0.48	0.17	0.41	0.33	0.55	0.59	0.29	0.54	0.53	0.56	5
KAI0990405.1	0.98	0.85	0.68	0.17	0.14	0.56	0.16	0.07	0.45	0.39	0.71	4
KAI0990422.1	0.62	0.06	0.35	0.46	0.65	0.46	0.19	0.64	0.4	0.43	0.47	2
KAI0990425.1	0.51	0.34	0.31	0.32	0.36	0.36	0.3	0.08	0.47	0.45	0.47	0
KAI0990426.1	0.58	0.36	0.33	0.18	0.45	0.31	0.08	0.17	0.16	0.43	0.44	0
KAI0990430.1	0.58	0.36	0.33	0.18	0.45	0.31	0.08	0.17	0.16	0.43	0.44	0
KAI0990437.1	0.7	0.09	0.41	0.41	0.19	0.46	0.18	0.05	0.46	0.28	0.67	1
KAI0990438.1	0.7	0.09	0.41	0.41	0.19	0.46	0.18	0.05	0.46	0.28	0.67	1
KAI0990441.1	0.68	0.59	0.43	0.15	0.04	0.42	0.12	0.09	0.19	0.4	0.46	1
KAI0990442.1	0.63	0.54	0.4	0.21	0.61	0.38	0.12	0.28	0.23	0.39	0.45	2
KAI0990448.1	0.92	0.12	0.35	0.32	0.48	0.27	0.25	0.1	0.44	0.41	0.61	1
KAI0990451.1	0.53	0.32	0.27	0.25	0.5	0.66	0.2	0.27	0.5	0.41	0.44	1
KAI0990462.1	0.65	0.49	0.32	0.19	0.45	0.38	0.5	0.11	0.34	0.43	0.51	1
KAI0990464.1	0.64	0.15	0.29	0.29	0.01	0.32	0.14	0.08	0.39	0.4	0.48	0
[truncated: 31 more rows]
